# Supplementary material for: Genome-wide CRISPR screens identify DNA repair and R-loop suppression as regulators of the cellular sensitivity to environmentally relevant Bisphenol A exposure
Source: bioRxiv. 2026 Apr 15:2026.04.13.718249. Preprint. [Version 1] doi: 10.64898/2026.04.13.718249 (PMC13105094; doi:10.64898/2026.04.13.718249)
Supplement: Supplement 1 — Supplementary Table S1. MAGeCK analyses of the CRISPR screens identifying genes whose loss confers increased sensitivity to BPA in HeLa cells. [file media-1.xlsx]

## Sheet: Sheet1
Supplementary Table S1: Genome-wide CRISPR knockout screens to identify genes that are specifically required for sensitivity to BPA in HeLa cells
rank	id	num	log(neg score)	neg|score	neg|p-value	neg|fdr	neg|rank	neg|goodsgrna	neg|lfc	pos|score	pos|p-value	pos|fdr	pos|rank	pos|goodsgrna	pos|lfc	CombinedP	neg log (combined P)
1	TMEM63A	4	-5.03051	9.3215e-06	3.0304e-05	0.579208	1	4	-0.54819	0.99999	0.99999	0.999991	19113	0	-0.54819	3.0304e-05	4.5185
2	EIF2AK4	4	-4.58953	2.5732e-05	9.0395e-05	0.579208	2	3	-0.30431	0.92938	0.92917	0.999967	17624	0	-0.30431	9.0395e-05	4.04386
3	RMND5B	4	-4.58688	2.5889e-05	9.0913e-05	0.579208	3	1	0.14669	0.056344	0.13065	0.983643	2532	3	0.14669	9.0913e-05	4.04137
4	SAP30L	4	-4.18631	6.5116e-05	0.00024477	0.747525	4	3	-0.26791	0.66379	0.67617	0.999967	12757	1	-0.26791	0.00024477	3.61124
5	VGF	4	-4.10976	7.7667e-05	0.0002976	0.747525	5	2	-0.23664	0.59215	0.62536	0.999967	11799	1	-0.23664	0.0002976	3.52637
6	UBE2G2	4	-4.06953	8.5205e-05	0.00032454	0.747525	6	4	-0.28065	0.99991	0.99991	0.999967	19112	0	-0.28065	0.00032454	3.48873
7	CRTC3	4	-3.96702	0.00010789	0.00041312	0.747525	7	4	-0.26793	0.99962	0.99963	0.999967	19105	0	-0.26793	0.00041312	3.38392
8	TRIM64	4	-3.94731	0.0001129	0.00043177	0.747525	8	4	-0.36723	0.99989	0.99989	0.999967	19111	0	-0.36723	0.00043177	3.36475
9	TMEM127	4	-3.88793	0.00012944	0.00050119	0.747525	9	3	-0.23234	0.76792	0.76755	0.999967	14471	0	-0.23234	0.00050119	3.3
10	OR4B1	4	-3.86287	0.00013713	0.0005302	0.747525	10	2	-0.24971	0.81771	0.81726	0.999967	15411	0	-0.24971	0.0005302	3.27556
11	KCNQ3	4	-3.86053	0.00013787	0.00053123	0.747525	11	4	-0.35436	0.99609	0.99613	0.999967	19009	0	-0.35436	0.00053123	3.27472
12	KDM4E	4	-3.84152	0.00014404	0.00055299	0.747525	12	4	-0.43255	0.99986	0.99986	0.999967	19110	0	-0.43255	0.00055299	3.25728
13	RSBN1L	4	-3.76155	0.00017316	0.0006597	0.747525	13	3	-0.18999	0.93269	0.93247	0.999967	17691	0	-0.18999	0.0006597	3.18065
14	NUDCD3	4	-3.74179	0.00018122	0.00068871	0.747525	14	2	-0.099265	0.43914	0.53609	0.999967	10058	1	-0.099265	0.00068871	3.16196
15	ZNF217	4	-3.73422	0.00018441	0.00070374	0.747525	15	4	-0.35192	0.99612	0.99615	0.999967	19010	0	-0.35192	0.00070374	3.15259
16	SYNRG	4	-3.72893	0.00018667	0.00070995	0.747525	16	2	-0.19585	0.27177	0.40066	0.999967	7581	2	-0.19585	0.00070995	3.14877
17	TGIF1	4	-3.70331	0.00019801	0.00075088	0.747525	17	2	-0.23256	0.7941	0.79368	0.999967	14974	0	-0.23256	0.00075088	3.12443
18	DLX6	4	-3.68409	0.00020697	0.00078299	0.747525	18	3	-0.32875	0.89828	0.89798	0.999967	16978	0	-0.32875	0.00078299	3.10624
19	DDX56	4	-3.66764	0.00021496	0.00080993	0.747525	19	3	-0.36863	0.40782	0.52006	0.999967	9749	1	-0.36863	0.00080993	3.09155
20	NKD2	4	-3.66346	0.00021704	0.00081511	0.747525	20	2	-0.1747	0.77432	0.77387	0.999967	14586	0	-0.1747	0.00081511	3.08878
21	GAK	4	-3.64247	0.00022779	0.00085344	0.747525	21	4	-0.23383	0.99977	0.99977	0.999967	19109	0	-0.23383	0.00085344	3.06883
22	FOXM1	4	-3.63266	0.00023299	0.0008752	0.747525	22	2	-0.10178	0.93736	0.93731	0.999967	17788	0	-0.10178	0.0008752	3.05789
23	DHCR7	4	-3.61653	0.00024181	0.00089955	0.747525	23	3	-0.31117	0.57001	0.61089	0.999967	11503	1	-0.31117	0.00089955	3.04597
24	COL26A1	4	-3.54552	0.00028476	0.001057	0.756188	24	2	-0.052697	0.19498	0.31375	0.999967	5901	2	-0.052697	0.001057	2.97593
25	GATA1	4	-3.53853	0.00028938	0.0010731	0.756188	25	2	-0.10385	0.15919	0.27278	0.999967	5166	1	-0.10385	0.0010731	2.96936
26	EDEM2	4	-3.53313	0.000293	0.0010876	0.756188	26	4	-0.33594	0.99971	0.99971	0.999967	19108	0	-0.33594	0.0010876	2.96353
27	CEND1	4	-3.49496	0.00031992	0.0011788	0.756188	27	4	-0.22013	0.99968	0.99969	0.999967	19107	0	-0.22013	0.0011788	2.92856
28	MAT2A	4	-3.49034	0.00032334	0.0011896	0.756188	28	4	-0.4295	0.99791	0.99793	0.999967	19057	0	-0.4295	0.0011896	2.9246
29	SYPL1	4	-3.47299	0.00033652	0.0012389	0.756188	29	2	0.040499	0.081674	0.18013	0.993326	3457	2	0.040499	0.0012389	2.90696
30	ZW10	4	-3.46075	0.00034614	0.0012736	0.756188	30	3	-0.34412	0.51948	0.5801	0.999967	10885	1	-0.34412	0.0012736	2.89497
31	TSKU	4	-3.45391	0.00035163	0.0012932	0.756188	31	4	-0.29701	0.99965	0.99966	0.999967	19106	0	-0.29701	0.0012932	2.88833
32	COX16	4	-3.44281	0.00036074	0.0013285	0.756188	32	3	-0.56953	0.84406	0.84339	0.999967	15888	0	-0.56953	0.0013285	2.87664
33	CBWD1	3	-3.43311	0.00036888	0.0010902	0.756188	33	2	-0.77749	0.31785	0.39455	0.999967	8517	1	-0.77749	0.0010902	2.96249
34	RBM38	4	-3.4115	0.0003877	0.0014228	0.756188	34	4	-0.31557	0.99961	0.99962	0.999967	19104	0	-0.31557	0.0014228	2.84686
35	ACCS	4	-3.41124	0.00038794	0.0014228	0.756188	35	3	-0.222	0.9591	0.95901	0.999967	18256	0	-0.222	0.0014228	2.84686
36	IBTK	4	-3.41084	0.00038829	0.0014243	0.756188	36	1	0.2695	0.028283	0.072697	0.970829	1429	3	0.2695	0.0014243	2.8464
37	HNRNPR	4	-3.37903	0.0004178	0.0015295	0.764728	37	3	-0.30382	0.87279	0.8724	0.999967	16483	0	-0.30382	0.0015295	2.81545
38	CFAP74	4	-3.3705	0.00042609	0.0015548	0.764728	38	4	-0.48469	0.99878	0.99877	0.999967	19083	0	-0.48469	0.0015548	2.80833
39	UBA1	4	-3.36884	0.00042772	0.0015642	0.764728	39	4	-0.6459	0.99957	0.99959	0.999967	19103	0	-0.6459	0.0015642	2.80571
40	TIMP1	4	-3.35886	0.00043766	0.0016004	0.764728	40	4	-0.26786	0.99956	0.99958	0.999967	19102	0	-0.26786	0.0016004	2.79577
41	ANKRD17	4	-3.32969	0.00046807	0.0017227	0.791517	41	3	-0.27777	0.73656	0.73718	0.999967	13903	1	-0.27777	0.0017227	2.76379
42	ACTB	4	-3.31034	0.00048939	0.0017999	0.791517	42	4	-0.35052	0.99762	0.99762	0.999967	19054	0	-0.35052	0.0017999	2.74475
43	CCDC42	4	-3.3077	0.00049238	0.0018128	0.791517	43	3	-0.28136	0.39951	0.51596	0.999967	9687	1	-0.28136	0.0018128	2.74165
44	RBM14-RBM4	4	-3.30513	0.0004953	0.0018221	0.791517	44	4	-0.30962	0.9995	0.99952	0.999967	19101	0	-0.30962	0.0018221	2.73943
45	BPGM	4	-3.26474	0.00054357	0.0019838	0.799538	45	3	-0.25188	0.90725	0.90702	0.999967	17175	0	-0.25188	0.0019838	2.7025
46	SMS	4	-3.26301	0.00054575	0.0019941	0.799538	46	3	-0.30394	0.54316	0.59413	0.999967	11179	1	-0.30394	0.0019941	2.70025
47	TMEM18	4	-3.25053	0.00056165	0.0020604	0.799538	47	4	-0.36854	0.99866	0.99866	0.999967	19078	0	-0.36854	0.0020604	2.68605
48	ZNF730	4	-3.24801	0.00056492	0.0020744	0.799538	48	2	-0.19249	0.25701	0.38411	0.999967	7258	1	-0.19249	0.0020744	2.68311
49	CDC42EP3	4	-3.22524	0.00059533	0.0021832	0.799538	49	2	-0.16495	0.81786	0.81739	0.999967	15415	0	-0.16495	0.0021832	2.66091
50	PHF10	4	-3.20671	0.00062129	0.0022827	0.799538	50	2	-0.14593	0.49917	0.56847	0.999967	10652	1	-0.14593	0.0022827	2.64155
51	GTF3C4	4	-3.2007	0.00062994	0.0023075	0.799538	51	4	-0.2897	0.99937	0.99938	0.999967	19100	0	-0.2897	0.0023075	2.63686
52	SLC35B2	4	-3.19808	0.00063375	0.0023226	0.799538	52	4	-0.26475	0.99937	0.99937	0.999967	19099	0	-0.26475	0.0023226	2.63403
53	COPG1	4	-3.19766	0.00063437	0.0023252	0.799538	53	3	-0.23894	0.98611	0.98612	0.999967	18797	0	-0.23894	0.0023252	2.63354
54	GREB1L	4	-3.18904	0.00064708	0.0023713	0.799538	54	1	-0.030943	0.76693	0.76654	0.999967	14453	0	-0.030943	0.0023713	2.62501
55	ANXA10	4	-3.18838	0.00064807	0.0023759	0.799538	55	4	-0.34491	0.99559	0.99562	0.999967	19004	0	-0.34491	0.0023759	2.62417
56	PANX1	4	-3.15562	0.00069884	0.0025671	0.799538	56	1	0.017345	0.84855	0.84796	0.999967	15975	0	0.017345	0.0025671	2.59056
57	TMEM202	4	-3.14807	0.0007111	0.0026106	0.799538	57	3	-0.39944	0.93892	0.93889	0.999967	17821	0	-0.39944	0.0026106	2.58326
58	ATG9A	4	-3.13936	0.0007255	0.0026556	0.799538	58	4	-0.36036	0.99836	0.99837	0.999967	19070	0	-0.36036	0.0026556	2.57584
59	SLC7A2	4	-3.1372	0.00072913	0.0026727	0.799538	59	3	-0.43419	0.60467	0.63376	0.999967	11959	1	-0.43419	0.0026727	2.57305
60	IST1	4	-3.13469	0.00073334	0.0026914	0.799538	60	4	-0.30234	0.99927	0.99927	0.999967	19098	0	-0.30234	0.0026914	2.57002
61	USP2	4	-3.12566	0.00074876	0.0027385	0.799538	61	2	-0.14026	0.11989	0.22761	0.999967	4328	1	-0.14026	0.0027385	2.56249
62	C19orf70	4	-3.1246	0.00075059	0.0027427	0.799538	62	3	-0.34656	0.33576	0.47305	0.999967	8867	1	-0.34656	0.0027427	2.56182
63	ABCE1	4	-3.10994	0.00077635	0.002837	0.799538	63	4	-0.27904	0.99308	0.99313	0.999967	18951	0	-0.27904	0.002837	2.54714
64	ARCN1	4	-3.10865	0.00077866	0.0028489	0.799538	64	4	-0.43252	0.99922	0.99921	0.999967	19097	0	-0.43252	0.0028489	2.54532
65	MRI1	4	-3.10412	0.00078683	0.0028779	0.799538	65	2	-0.21738	0.66179	0.67464	0.999967	12729	1	-0.21738	0.0028779	2.54092
66	CEP68	4	-3.09564	0.00080234	0.0029328	0.799538	66	2	-0.029626	0.14922	0.26142	0.999967	4961	2	-0.029626	0.0029328	2.53272
67	NPHP3	4	-3.09384	0.00080568	0.0029478	0.799538	67	4	-0.26426	0.99919	0.99918	0.999967	19096	0	-0.26426	0.0029478	2.5305
68	C2orf57	4	-3.08595	0.00082045	0.0029991	0.799538	68	3	-0.24871	0.80131	0.80092	0.999967	15104	0	-0.24871	0.0029991	2.52301
69	CPSF2	4	-3.08399	0.00082416	0.0030136	0.799538	69	4	-0.33236	0.99918	0.99916	0.999967	19095	0	-0.33236	0.0030136	2.52091
70	RIC1	4	-3.07373	0.00084386	0.0030794	0.799538	70	3	-0.4221	0.97228	0.97225	0.999967	18519	0	-0.4221	0.0030794	2.51153
71	NDST1	4	-3.07138	0.00084843	0.0030986	0.799538	71	4	-0.29004	0.99793	0.99795	0.999967	19059	0	-0.29004	0.0030986	2.50883
72	OR2J3	4	-3.07057	0.00085002	0.0031017	0.799538	72	4	-0.18991	0.99915	0.99914	0.999967	19094	0	-0.18991	0.0031017	2.5084
73	DST	4	-3.0685	0.00085408	0.0031157	0.799538	73	2	-0.28487	0.73071	0.73189	0.999967	13804	1	-0.28487	0.0031157	2.50644
74	PPP6R2	4	-3.06597	0.00085908	0.0031374	0.799538	74	4	-0.42874	0.99914	0.99913	0.999967	19093	0	-0.42874	0.0031374	2.50343
75	FCER1A	4	-3.05171	0.00088775	0.0032405	0.81171	75	4	-0.29013	0.99911	0.9991	0.999967	19092	0	-0.29013	0.0032405	2.48939
76	BCL2L1	4	-3.04295	0.00090583	0.0033058	0.81171	76	4	-0.46546	0.99836	0.99837	0.999967	19069	0	-0.46546	0.0033058	2.48072
77	NEDD1	4	-3.03452	0.00092359	0.0033778	0.81171	77	3	-0.43416	0.96161	0.96152	0.999967	18299	0	-0.43416	0.0033778	2.47137
78	MPDZ	4	-3.02743	0.0009388	0.0034265	0.81171	78	2	-0.18392	0.53139	0.58708	0.999967	11038	1	-0.18392	0.0034265	2.46515
79	ZNF512B	4	-3.02696	0.00093981	0.0034291	0.81171	79	3	-0.60528	0.96496	0.96492	0.999967	18353	0	-0.60528	0.0034291	2.46482
80	HAND1	4	-3.01883	0.00095757	0.0034938	0.81171	80	1	0.040776	0.10731	0.21327	0.999967	4066	1	0.040776	0.0034938	2.4567
81	FBXO42	4	-3.01848	0.00095833	0.0034954	0.81171	81	4	-0.25932	0.99904	0.99903	0.999967	19091	0	-0.25932	0.0034954	2.4565
82	ARHGEF16	3	-3.0016	0.00099633	0.002837	0.799538	82	2	-0.35154	0.73051	0.7307	0.999967	13799	0	-0.35154	0.002837	2.54714
83	NCKAP1	4	-2.99874	0.0010029	0.0036409	0.81171	83	2	-0.33472	0.55794	0.60328	0.999967	11349	1	-0.33472	0.0036409	2.43879
84	RPRM	4	-2.99783	0.001005	0.0036508	0.81171	84	4	-0.34794	0.999	0.99898	0.999967	19090	0	-0.34794	0.0036508	2.43761
85	SLTM	4	-2.99598	0.0010093	0.0036622	0.81171	85	2	-0.32209	0.94926	0.94921	0.999967	18050	0	-0.32209	0.0036622	2.43626
86	RNLS	4	-2.99448	0.0010128	0.0036751	0.81171	86	2	-0.30999	0.45848	0.54622	0.999967	10236	1	-0.30999	0.0036751	2.43473
87	SCO2	4	-2.99208	0.0010184	0.0036948	0.81171	87	4	-0.30609	0.99898	0.99897	0.999967	19089	0	-0.30609	0.0036948	2.43241
88	SH2D6	4	-2.98101	0.0010447	0.0037901	0.81422	88	2	-0.35158	0.94263	0.94254	0.999967	17896	0	-0.35158	0.0037901	2.42135
89	NEUROG1	4	-2.97741	0.0010534	0.0038212	0.81422	89	4	-0.45762	0.99738	0.99738	0.999967	19048	0	-0.45762	0.0038212	2.4178
90	HEXA	4	-2.97314	0.0010638	0.0038601	0.81422	90	4	-0.32466	0.99894	0.99893	0.999967	19088	0	-0.32466	0.0038601	2.4134
91	GRTP1	4	-2.9709	0.0010693	0.0038766	0.81422	91	4	-0.20965	0.99893	0.99892	0.999967	19087	0	-0.20965	0.0038766	2.41155
92	TRIM28	4	-2.9546	0.0011102	0.0040336	0.831098	92	4	-0.32615	0.99553	0.99557	0.999967	19002	0	-0.32615	0.0040336	2.39431
93	RAPGEF1	4	-2.95358	0.0011128	0.004044	0.831098	93	1	0.10173	0.060707	0.13927	0.987425	2684	2	0.10173	0.004044	2.39319
94	PDE7B	4	-2.94443	0.0011365	0.004118	0.831642	94	4	-0.29174	0.99886	0.99885	0.999967	19086	0	-0.29174	0.004118	2.38531
95	TIPARP	4	-2.93934	0.0011499	0.0041605	0.831642	95	4	-0.25818	0.99885	0.99884	0.999967	19085	0	-0.25818	0.0041605	2.38085
96	PLXDC2	4	-2.93386	0.0011645	0.0042206	0.831642	96	1	0.072673	0.1241	0.2325	0.999967	4407	2	0.072673	0.0042206	2.37463
97	DDX21	4	-2.92216	0.0011963	0.0043304	0.831642	97	4	-0.55119	0.9988	0.99879	0.999967	19084	0	-0.55119	0.0043304	2.36347
98	HNRNPH3	4	-2.92158	0.0011979	0.0043361	0.831642	98	3	-0.2314	0.27296	0.40206	0.999967	7606	1	-0.2314	0.0043361	2.3629
99	NDUFS4	4	-2.91496	0.0012163	0.0044061	0.831642	99	3	-0.24149	0.97077	0.97072	0.999967	18485	0	-0.24149	0.0044061	2.35595
100	UBE2L6	4	-2.9095	0.0012317	0.0044677	0.831642	100	4	-0.17351	0.99877	0.99876	0.999967	19082	0	-0.17351	0.0044677	2.34992
101	CKS1B	4	-2.90574	0.0012424	0.0045133	0.831642	101	4	-0.18926	0.99876	0.99875	0.999967	19081	0	-0.18926	0.0045133	2.34551
102	SPATA24	4	-2.89201	0.0012823	0.004649	0.831642	102	3	-0.45251	0.71812	0.72056	0.999967	13574	1	-0.45251	0.004649	2.33264
103	BCHE	4	-2.89056	0.0012866	0.0046651	0.831642	103	3	-0.31231	0.98201	0.98204	0.999967	18708	0	-0.31231	0.0046651	2.33114
104	EIF5B	4	-2.88346	0.0013078	0.004734	0.831642	104	4	-0.27105	0.99869	0.99869	0.999967	19080	0	-0.27105	0.004734	2.32477
105	TUFT1	4	-2.88008	0.001318	0.0047749	0.831642	105	3	-0.30872	0.95581	0.95572	0.999967	18180	0	-0.30872	0.0047749	2.32104
106	NLRP5	4	-2.87952	0.0013197	0.0047795	0.831642	106	2	-0.17466	0.96018	0.96007	0.999967	18277	0	-0.17466	0.0047795	2.32062
107	THOC6	4	-2.8751	0.0013332	0.0048277	0.831642	107	4	-0.22948	0.99867	0.99867	0.999967	19079	0	-0.22948	0.0048277	2.31626
108	TOMM20	4	-2.87205	0.0013426	0.0048604	0.831642	108	4	-0.27075	0.99866	0.99866	0.999967	19077	0	-0.27075	0.0048604	2.31333
109	PIGX	4	-2.8656	0.0013627	0.004935	0.831642	109	4	-0.24379	0.99864	0.99864	0.999967	19076	0	-0.24379	0.004935	2.30671
110	PBK	4	-2.86423	0.001367	0.0049489	0.831642	110	2	-0.1994	0.26945	0.39803	0.999967	7527	1	-0.1994	0.0049489	2.30549
111	TMEM143	4	-2.86284	0.0013714	0.0049629	0.831642	111	1	0.068433	0.2072	0.32769	0.999967	6167	1	0.068433	0.0049629	2.30426
112	NHEJ1	4	-2.86097	0.0013773	0.0049777	0.831642	112	2	-0.17285	0.29737	0.42953	0.999967	8119	1	-0.17285	0.0049777	2.30297
113	NAALAD2	4	-2.86015	0.0013799	0.0049919	0.831642	113	4	-0.25096	0.99862	0.99862	0.999967	19075	0	-0.25096	0.0049919	2.30173
114	CFAP69	4	-2.85362	0.0014008	0.0050645	0.831642	114	3	-0.26191	0.9449	0.94476	0.999967	17948	0	-0.26191	0.0050645	2.29546
115	DDX25	4	-2.85229	0.0014051	0.0050769	0.831642	115	2	-0.25487	0.92091	0.9207	0.999967	17442	0	-0.25487	0.0050769	2.2944
116	TOMM5	4	-2.85084	0.0014098	0.0050898	0.831642	116	4	-0.2924	0.99859	0.99859	0.999967	19074	0	-0.2924	0.0050898	2.2933
117	SEMA4F	4	-2.84894	0.001416	0.0051116	0.831642	117	4	-0.32686	0.99858	0.99858	0.999967	19073	0	-0.32686	0.0051116	2.29144
118	UBE2QL1	4	-2.84673	0.0014232	0.0051411	0.831642	118	2	-0.1051	0.86649	0.86605	0.999967	16353	0	-0.1051	0.0051411	2.28894
119	ESRP2	4	-2.84369	0.0014332	0.0051779	0.831642	119	2	-0.33328	0.97667	0.97667	0.999967	18613	0	-0.33328	0.0051779	2.28585
120	TXNDC5	4	-2.83398	0.0014656	0.0052971	0.841706	120	4	-0.32152	0.99724	0.99724	0.999967	19045	0	-0.32152	0.0052971	2.27596
121	ISCU	4	-2.83124	0.0014749	0.0053323	0.841706	121	3	-0.093861	0.26414	0.39211	0.999967	7416	1	-0.093861	0.0053323	2.27309
122	SLC35B1	4	-2.82751	0.0014876	0.0053727	0.841706	122	3	-0.60051	0.9817	0.98174	0.999967	18706	0	-0.60051	0.0053727	2.26981
123	TRMT44	4	-2.8242	0.001499	0.0054235	0.842546	123	4	-0.2065	0.9985	0.99851	0.999967	19072	0	-0.2065	0.0054235	2.26572
124	STK17B	4	-2.81627	0.0015266	0.0055281	0.842546	124	3	-0.19211	0.34544	0.48406	0.999967	9082	1	-0.19211	0.0055281	2.25742
125	SPG11	4	-2.8086	0.0015538	0.0056213	0.842546	125	4	-0.19895	0.99845	0.99846	0.999967	19071	0	-0.19895	0.0056213	2.25016
126	PRR20B	4	-2.80793	0.0015562	0.0056312	0.842546	126	3	-0.4466	0.88578	0.8854	0.999967	16735	0	-0.4466	0.0056312	2.2494
127	MAGI2	4	-2.80217	0.001577	0.0057032	0.842546	127	4	-0.28201	0.99658	0.99659	0.999967	19022	0	-0.28201	0.0057032	2.24388
128	AADACL4	4	-2.80181	0.0015783	0.0057078	0.842546	128	2	-0.027974	0.27573	0.40521	0.999967	7668	2	-0.027974	0.0057078	2.24353
129	CYB5B	4	-2.79388	0.0016074	0.005813	0.842546	129	2	-0.17015	0.30926	0.443	0.999967	8350	1	-0.17015	0.005813	2.2356
130	DAZL	4	-2.78781	0.00163	0.005898	0.842546	130	2	-0.043517	0.80353	0.80311	0.999967	15148	0	-0.043517	0.005898	2.2293
131	LEP	4	-2.78331	0.001647	0.0059534	0.842546	131	4	-0.20409	0.99835	0.99836	0.999967	19068	0	-0.20409	0.0059534	2.22523
132	DMRTA1	4	-2.78133	0.0016545	0.005984	0.842546	132	3	-0.25434	0.91606	0.91585	0.999967	17356	0	-0.25434	0.005984	2.22301
133	CDCA8	4	-2.77937	0.001662	0.0060078	0.842546	133	4	-0.4657	0.99489	0.99493	0.999967	18993	0	-0.4657	0.0060078	2.22128
134	MCL1	4	-2.77773	0.0016683	0.0060301	0.842546	134	4	-0.31474	0.99833	0.99834	0.999967	19067	0	-0.31474	0.0060301	2.21968
135	PPP6R3	4	-2.77656	0.0016728	0.006042	0.842546	135	3	-0.44995	0.90105	0.90069	0.999967	17036	0	-0.44995	0.006042	2.21882
136	FAM86C1	4	-2.77423	0.0016818	0.0060725	0.842546	136	3	-0.27221	0.82545	0.82488	0.999967	15548	0	-0.27221	0.0060725	2.21663
137	CNOT3	4	-2.77039	0.0016967	0.0061217	0.842546	137	3	-0.8088	0.98722	0.98725	0.999967	18819	0	-0.8088	0.0061217	2.21313
138	FCGR1B	4	-2.762	0.0017298	0.0062507	0.842546	138	3	-0.51079	0.8806	0.88013	0.999967	16637	0	-0.51079	0.0062507	2.20407
139	POFUT2	4	-2.76108	0.0017335	0.0062616	0.842546	139	1	0.09429	0.25827	0.38548	0.999967	7289	2	0.09429	0.0062616	2.20331
140	TRIM42	4	-2.7601	0.0017374	0.0062756	0.842546	140	3	-0.30712	0.80041	0.80002	0.999967	15091	0	-0.30712	0.0062756	2.20234
141	MYPN	4	-2.759	0.0017418	0.0062891	0.842546	141	3	-0.3045	0.7438	0.74397	0.999967	14034	1	-0.3045	0.0062891	2.20141
142	C8orf46	4	-2.7507	0.0017754	0.0064098	0.842546	142	3	-0.40015	0.89978	0.89946	0.999967	17007	0	-0.40015	0.0064098	2.19316
143	PRKAR1A	4	-2.74904	0.0017822	0.0064403	0.842546	143	4	-0.31393	0.99822	0.99824	0.999967	19066	0	-0.31393	0.0064403	2.19109
144	APOL6	4	-2.74831	0.0017852	0.0064548	0.842546	144	1	0.019948	0.76366	0.7633	0.999967	14396	1	0.019948	0.0064548	2.19012
145	ENTPD2	4	-2.74596	0.0017949	0.0064828	0.842546	145	4	-0.42932	0.99551	0.99554	0.999967	19001	0	-0.42932	0.0064828	2.18824
146	CDC20B	4	-2.73926	0.0018228	0.0065709	0.842546	146	2	-0.35635	0.81878	0.81831	0.999967	15433	0	-0.35635	0.0065709	2.18238
147	ASAH2B	4	-2.73384	0.0018457	0.006661	0.842546	147	3	-0.40227	0.32271	0.45818	0.999967	8616	1	-0.40227	0.006661	2.17646
148	PRPF4	4	-2.73051	0.0018599	0.0067061	0.842546	148	3	-0.58952	0.28395	0.41443	0.999967	7835	1	-0.58952	0.0067061	2.17353
149	MTA1	4	-2.73021	0.0018612	0.0067082	0.842546	149	4	-0.42287	0.99814	0.99816	0.999967	19065	0	-0.42287	0.0067082	2.17339
150	PPP2CB	4	-2.72386	0.0018886	0.0068061	0.842546	150	1	0.043157	0.30688	0.44029	0.999967	8302	2	0.043157	0.0068061	2.1671
151	FADS6	4	-2.71749	0.0019165	0.0069097	0.842546	151	3	-0.36465	0.33576	0.47305	0.999967	8866	1	-0.36465	0.0069097	2.16054
152	GOLGA3	4	-2.71742	0.0019168	0.0069112	0.842546	152	3	-0.25333	0.70607	0.71015	0.999967	13381	1	-0.25333	0.0069112	2.16045
153	BMS1	4	-2.71559	0.0019249	0.0069402	0.842546	153	4	-0.41975	0.99808	0.99809	0.999967	19064	0	-0.41975	0.0069402	2.15863
154	ANKRD6	4	-2.71213	0.0019403	0.0069881	0.842546	154	2	-0.13812	0.95608	0.956	0.999967	18185	0	-0.13812	0.0069881	2.15564
155	PON3	4	-2.71184	0.0019416	0.0069951	0.842546	155	4	-0.2425	0.99806	0.99807	0.999967	19063	0	-0.2425	0.0069951	2.15521
156	EIF2S1	4	-2.70948	0.0019522	0.0070319	0.842546	156	3	-0.51143	0.96521	0.96515	0.999967	18358	0	-0.51143	0.0070319	2.15293
157	POLE4	4	-2.70622	0.0019669	0.0070894	0.842546	157	4	-0.2058	0.99803	0.99805	0.999967	19062	0	-0.2058	0.0070894	2.14939
158	SNX5	4	-2.7062	0.001967	0.0070894	0.842546	158	4	-0.29511	0.99791	0.99793	0.999967	19058	0	-0.29511	0.0070894	2.14939
159	PPARD	4	-2.70071	0.001992	0.0071775	0.842546	159	3	-0.12687	0.99263	0.99269	0.999967	18936	0	-0.12687	0.0071775	2.14403
160	VDAC2	4	-2.6993	0.0019985	0.0071982	0.842546	160	4	-0.22858	0.998	0.99801	0.999967	19061	0	-0.22858	0.0071982	2.14278
161	POLR2F	4	-2.69521	0.0020174	0.0072759	0.842546	161	4	-0.22127	0.99798	0.998	0.999967	19060	0	-0.22127	0.0072759	2.13811
162	ABCA10	4	-2.68958	0.0020437	0.0073552	0.842546	162	1	0.0019548	0.10667	0.21249	0.999967	4053	2	0.0019548	0.0073552	2.13341
163	COX7C	4	-2.68892	0.0020468	0.0073635	0.842546	163	3	-0.4654	0.81759	0.81714	0.999967	15409	0	-0.4654	0.0073635	2.13292
164	SUPV3L1	4	-2.68148	0.0020822	0.0074914	0.842546	164	3	-0.27748	0.96034	0.96025	0.999967	18280	0	-0.27748	0.0074914	2.12544
165	ZC3H8	4	-2.67873	0.0020954	0.0075463	0.842546	165	1	-0.0036469	0.72284	0.7248	0.999967	13661	1	-0.0036469	0.0075463	2.12227
166	MS4A2	4	-2.67498	0.0021136	0.0076126	0.842546	166	2	-0.3281	0.99002	0.99004	0.999967	18882	0	-0.3281	0.0076126	2.11847
167	COG3	4	-2.67148	0.0021307	0.0076717	0.842546	167	2	-0.28615	0.75023	0.75012	0.999967	14149	1	-0.28615	0.0076717	2.11511
168	NCAPH2	4	-2.67028	0.0021366	0.007695	0.842546	168	3	-0.32419	0.9797	0.97976	0.999967	18671	0	-0.32419	0.007695	2.11379
169	HIVEP1	4	-2.66815	0.0021471	0.0077318	0.842546	169	2	-0.03196	0.15909	0.27266	0.999967	5162	2	-0.03196	0.0077318	2.11172
170	PARP10	4	-2.66714	0.0021521	0.0077489	0.842546	170	3	-0.33735	0.38698	0.50978	0.999967	9562	1	-0.33735	0.0077489	2.11076
171	RIOK1	4	-2.6628	0.0021737	0.0078214	0.842546	171	2	-0.16662	0.36809	0.50063	0.999967	9396	1	-0.16662	0.0078214	2.10672
172	STK36	4	-2.65781	0.0021988	0.0079048	0.842546	172	3	-0.35491	0.98732	0.98736	0.999967	18821	0	-0.35491	0.0079048	2.10211
173	ANKH	4	-2.65545	0.0022108	0.0079447	0.842546	173	3	-0.26282	0.86578	0.86535	0.999967	16339	0	-0.26282	0.0079447	2.09992
174	EYS	4	-2.6539	0.0022187	0.0079763	0.842546	174	4	-0.25376	0.99778	0.99779	0.999967	19056	0	-0.25376	0.0079763	2.0982
175	TUBA4A	4	-2.65308	0.0022229	0.0079908	0.842546	175	2	-0.14671	0.42032	0.52637	0.999967	9883	1	-0.14671	0.0079908	2.09741
176	GTF3C3	4	-2.64975	0.00224	0.0080509	0.842546	176	3	-0.35273	0.99246	0.99252	0.999967	18932	0	-0.35273	0.0080509	2.09416
177	YBX1	4	-2.64772	0.0022505	0.0080876	0.842546	177	2	-0.45237	0.93677	0.9367	0.999967	17769	0	-0.45237	0.0080876	2.09218
178	DPH3P1	4	-2.64683	0.0022551	0.0081042	0.842546	178	2	-0.1551	0.97653	0.97652	0.999967	18610	0	-0.1551	0.0081042	2.09129
179	ZNF683	4	-2.64572	0.0022609	0.008126	0.842546	179	2	-0.25333	0.92245	0.92229	0.999967	17466	0	-0.25333	0.008126	2.09012
180	TNFRSF11A	4	-2.63786	0.0023022	0.0082643	0.842546	180	1	-0.010164	0.75118	0.75104	0.999967	14174	1	-0.010164	0.0082643	2.08279
181	TMEM252	4	-2.63468	0.0023191	0.008327	0.842546	181	3	-0.35434	0.5684	0.60986	0.999967	11491	1	-0.35434	0.008327	2.07951
182	YAE1D1	4	-2.63382	0.0023237	0.0083467	0.842546	182	4	-0.26992	0.99768	0.99768	0.999967	19055	0	-0.26992	0.0083467	2.07849
183	PPP1R2	4	-2.63229	0.0023319	0.0083736	0.842546	183	4	-0.47055	0.996	0.99604	0.999967	19007	0	-0.47055	0.0083736	2.07709
184	REM2	4	-2.62821	0.0023539	0.0084503	0.842546	184	3	-0.14048	0.041612	0.10074	0.976036	1949	1	-0.14048	0.0084503	2.07313
185	TECR	4	-2.62217	0.0023869	0.0085798	0.842546	185	3	-0.34917	0.98269	0.98271	0.999967	18716	0	-0.34917	0.0085798	2.06652
186	CEPT1	4	-2.62169	0.0023895	0.0085891	0.842546	186	4	-0.24987	0.99724	0.99724	0.999967	19043	0	-0.24987	0.0085891	2.06605
187	AFF3	4	-2.61984	0.0023997	0.0086165	0.842546	187	4	-0.44027	0.9976	0.9976	0.999967	19053	0	-0.44027	0.0086165	2.06467
188	XYLT1	4	-2.61878	0.0024056	0.0086357	0.842546	188	1	-0.004752	0.75906	0.75867	0.999967	14317	1	-0.004752	0.0086357	2.0637
189	RNF168	4	-2.6152	0.0024255	0.0087088	0.842546	189	3	-0.33501	0.98621	0.98621	0.999967	18799	0	-0.33501	0.0087088	2.06004
190	ALPP	4	-2.61131	0.0024473	0.0087787	0.842546	190	4	-0.18569	0.99755	0.99755	0.999967	19052	0	-0.18569	0.0087787	2.05657
191	SVEP1	4	-2.61064	0.0024511	0.0087948	0.842546	191	2	-0.18612	0.80108	0.80068	0.999967	15102	0	-0.18612	0.0087948	2.05577
192	MFN1	4	-2.61016	0.0024538	0.0088015	0.842546	192	4	-0.23376	0.99755	0.99755	0.999967	19051	0	-0.23376	0.0088015	2.05544
193	ATG4C	4	-2.60928	0.0024588	0.0088279	0.842546	193	3	-0.23811	0.77832	0.77788	0.999967	14660	0	-0.23811	0.0088279	2.05414
194	SAPCD2	4	-2.6082	0.0024649	0.0088445	0.842546	194	3	-0.2865	0.85176	0.85118	0.999967	16059	0	-0.2865	0.0088445	2.05333
195	SERPINH1	4	-2.60815	0.0024652	0.008846	0.842546	195	4	-0.17465	0.99753	0.99754	0.999967	19050	0	-0.17465	0.008846	2.05325
196	MRRF	4	-2.60704	0.0024715	0.0088631	0.842546	196	3	-0.32802	0.94267	0.94258	0.999967	17898	0	-0.32802	0.0088631	2.05241
197	DYNLT3	4	-2.60628	0.0024758	0.0088745	0.842546	197	3	-0.22701	0.68411	0.69218	0.999967	13039	1	-0.22701	0.0088745	2.05186
198	PSG7	4	-2.60592	0.0024779	0.0088792	0.842546	198	3	-0.38764	0.55275	0.60004	0.999967	11282	1	-0.38764	0.0088792	2.05163
199	SLC15A2	4	-2.60052	0.0025089	0.0089781	0.842546	199	1	0.17785	0.077973	0.17306	0.990036	3336	3	0.17785	0.0089781	2.04682
200	STYXL1	4	-2.59855	0.0025203	0.0090123	0.842546	200	3	-0.22856	0.58437	0.62017	0.999967	11684	1	-0.22856	0.0090123	2.04516
201	RAD17	4	-2.59166	0.0025606	0.0091423	0.842546	201	1	-0.09343	0.84983	0.84924	0.999967	16007	0	-0.09343	0.0091423	2.03894
202	SPACA4	4	-2.5882	0.0025811	0.0092123	0.842546	202	3	-0.2764	0.066002	0.14976	0.987425	2887	1	-0.2764	0.0092123	2.03563
203	LIN7C	4	-2.58678	0.0025895	0.0092366	0.842546	203	4	-0.27649	0.99741	0.99741	0.999967	19049	0	-0.27649	0.0092366	2.03449
204	UCK1	4	-2.58511	0.0025995	0.0092703	0.842546	204	3	-0.33036	0.86949	0.86907	0.999967	16420	0	-0.33036	0.0092703	2.03291
205	WDR27	4	-2.57975	0.0026318	0.0093801	0.842546	205	3	-0.26231	0.38435	0.50853	0.999967	9542	1	-0.26231	0.0093801	2.02779
206	IL24	4	-2.57823	0.002641	0.0094138	0.842546	206	4	-0.24629	0.99736	0.99736	0.999967	19047	0	-0.24629	0.0094138	2.02624
207	ANKFY1	4	-2.57496	0.002661	0.0094718	0.842546	207	4	-0.40202	0.99734	0.99734	0.999967	19046	0	-0.40202	0.0094718	2.02357
208	ST3GAL6	4	-2.57447	0.002664	0.0094816	0.842546	208	2	-0.14873	0.47091	0.55287	0.999967	10350	1	-0.14873	0.0094816	2.02312
209	CDK13	4	-2.57117	0.0026843	0.0095521	0.842546	209	3	-0.31259	0.91328	0.91307	0.999967	17301	0	-0.31259	0.0095521	2.0199
210	ANP32D	4	-2.56613	0.0027156	0.0096671	0.842546	210	2	-0.42504	0.13629	0.2466	0.999967	4685	1	-0.42504	0.0096671	2.0147
211	CIR1	4	-2.56174	0.0027432	0.009765	0.842546	211	3	-0.55617	0.9787	0.97875	0.999967	18652	0	-0.55617	0.009765	2.01033
212	RAB10	4	-2.55889	0.0027613	0.0098277	0.842546	212	4	-0.19101	0.99724	0.99724	0.999967	19044	0	-0.19101	0.0098277	2.00755
213	TMCO5A	4	-2.5581	0.0027663	0.0098458	0.842546	213	3	-0.27777	0.8719	0.87152	0.999967	16471	0	-0.27777	0.0098458	2.00675
214	ARHGDIA	4	-2.55794	0.0027673	0.0098489	0.842546	214	3	-0.19022	0.9436	0.94351	0.999967	17923	0	-0.19022	0.0098489	2.00661
215	ZNF71	4	-2.55312	0.0027982	0.0099619	0.842546	215	3	-0.22392	0.90974	0.90949	0.999967	17234	0	-0.22392	0.0099619	2.00166
216	UBA52	4	-2.55183	0.0028065	0.0099919	0.842546	216	4	-0.85127	0.99719	0.9972	0.999967	19042	0	-0.85127	0.0099919	2.00035
217	CXCR2	4	-2.55086	0.0028128	0.010021	0.842546	217	3	-0.38575	0.98454	0.98455	0.999967	18761	0	-0.38575	0.010021	1.99909
218	OCEL1	4	-2.5499	0.002819	0.010045	0.842546	218	1	0.04636	0.11779	0.2252	0.999967	4286	2	0.04636	0.010045	1.99805
219	PI3	4	-2.54824	0.0028298	0.010082	0.842546	219	3	-0.26843	0.95552	0.95542	0.999967	18169	0	-0.26843	0.010082	1.99645
220	HIST3H3	4	-2.54798	0.0028315	0.010088	0.842546	220	4	-0.41889	0.99717	0.99717	0.999967	19041	0	-0.41889	0.010088	1.99619
221	DUOXA1	4	-2.54696	0.0028382	0.010109	0.842546	221	4	-0.19028	0.99716	0.99716	0.999967	19040	0	-0.19028	0.010109	1.99529
222	MRPL51	4	-2.54294	0.0028646	0.010204	0.842546	222	3	-0.39686	0.93817	0.93814	0.999967	17801	0	-0.39686	0.010204	1.99123
223	GDPD5	4	-2.5421	0.0028701	0.010224	0.842546	223	4	-0.17643	0.99713	0.99713	0.999967	19039	0	-0.17643	0.010224	1.99038
224	TRIM4	4	-2.54201	0.0028707	0.010226	0.842546	224	3	-0.2353	0.94272	0.94263	0.999967	17899	0	-0.2353	0.010226	1.99029
225	PRRC2B	4	-2.53536	0.002915	0.01039	0.842546	225	4	-0.18179	0.99615	0.99618	0.999967	19011	0	-0.18179	0.01039	1.98338
226	TKT	4	-2.53428	0.0029223	0.010421	0.842546	226	2	-0.19201	0.78314	0.78274	0.999967	14757	0	-0.19201	0.010421	1.98209
227	OR1K1	4	-2.53091	0.002945	0.010493	0.842546	227	2	-0.12351	0.93828	0.93824	0.999967	17804	0	-0.12351	0.010493	1.9791
228	IGFBP2	4	-2.52913	0.0029571	0.010537	0.842546	228	4	-0.13762	0.99704	0.99704	0.999967	19038	0	-0.13762	0.010537	1.97728
229	AGAP4	4	-2.52874	0.0029598	0.010544	0.842546	229	4	-0.75264	0.99704	0.99704	0.999967	19037	0	-0.75264	0.010544	1.97699
230	CPXM2	4	-2.52748	0.0029684	0.010574	0.842546	230	2	-0.16936	0.29771	0.42994	0.999967	8129	1	-0.16936	0.010574	1.97576
231	HSF1	4	-2.52675	0.0029734	0.010593	0.842546	231	3	-0.21982	0.6017	0.63179	0.999967	11915	1	-0.21982	0.010593	1.97498
232	ZFPL1	4	-2.52666	0.002974	0.010596	0.842546	232	3	-0.30167	0.46368	0.54899	0.999967	10288	1	-0.30167	0.010596	1.97486
233	UCKL1	4	-2.52413	0.0029914	0.010651	0.842546	233	4	-0.32642	0.99701	0.99701	0.999967	19036	0	-0.32642	0.010651	1.97261
234	MT1H	4	-2.52268	0.0030014	0.010688	0.842546	234	4	-0.2686	0.997	0.997	0.999967	19035	0	-0.2686	0.010688	1.9711
235	TMEM8B	4	-2.52122	0.0030115	0.010725	0.842546	235	4	-0.59084	0.99678	0.99678	0.999967	19030	0	-0.59084	0.010725	1.9696
236	RBMY1E	4	-2.51919	0.0030256	0.010772	0.842546	236	1	0.0090882	0.58406	0.61998	0.999967	11680	1	0.0090882	0.010772	1.9677
237	WDR92	4	-2.51788	0.0030347	0.010806	0.842546	237	4	-0.17976	0.99697	0.99696	0.999967	19034	0	-0.17976	0.010806	1.96634
238	ADORA1	4	-2.51382	0.0030632	0.010895	0.842546	238	3	-0.42749	0.80431	0.80392	0.999967	15162	0	-0.42749	0.010895	1.96277
239	IPO13	4	-2.51183	0.0030773	0.01094	0.842546	239	2	-0.26467	0.5887	0.62303	0.999967	11745	1	-0.26467	0.01094	1.96098
240	RBM39	4	-2.51049	0.0030868	0.01097	0.842546	240	4	-0.27877	0.9964	0.99642	0.999967	19018	0	-0.27877	0.01097	1.95979
241	PET117	4	-2.50799	0.0031046	0.011032	0.842546	241	4	-0.66406	0.9969	0.99689	0.999967	19033	0	-0.66406	0.011032	1.95735
242	CTSB	4	-2.50459	0.003129	0.011121	0.842546	242	2	-0.020212	0.21894	0.34112	0.999967	6433	2	-0.020212	0.011121	1.95386
243	NDUFS5	4	-2.5039	0.003134	0.011132	0.842546	243	4	-0.24711	0.99687	0.99686	0.999967	19032	0	-0.24711	0.011132	1.95343
244	COASY	4	-2.50379	0.0031348	0.011134	0.842546	244	2	-0.14615	0.84604	0.84542	0.999967	15922	0	-0.14615	0.011134	1.95335
245	HNRNPDL	4	-2.50205	0.0031474	0.011181	0.842546	245	3	-0.29683	0.98787	0.9879	0.999967	18839	0	-0.29683	0.011181	1.95152
246	SLC2A1	4	-2.50046	0.0031589	0.011223	0.842546	246	2	-0.13235	0.86139	0.86093	0.999967	16244	0	-0.13235	0.011223	1.94989
247	TRIM16	4	-2.49542	0.0031958	0.011344	0.842546	247	4	-0.3499	0.9968	0.9968	0.999967	19031	0	-0.3499	0.011344	1.94523
248	SMCHD1	4	-2.49049	0.0032323	0.011479	0.842546	248	3	-0.18502	0.91236	0.91216	0.999967	17289	0	-0.18502	0.011479	1.9401
249	TRRAP	4	-2.48415	0.0032798	0.011648	0.842546	249	4	-0.36847	0.99672	0.99673	0.999967	19029	0	-0.36847	0.011648	1.93375
250	ACTL6A	4	-2.48361	0.0032839	0.011659	0.842546	250	3	-0.24534	0.86994	0.86951	0.999967	16429	0	-0.24534	0.011659	1.93334
251	LAMP1	4	-2.48307	0.003288	0.011672	0.842546	251	3	-0.21207	0.78838	0.78796	0.999967	14861	0	-0.21207	0.011672	1.93285
252	BUD31	4	-2.48082	0.0033051	0.01173	0.842546	252	4	-0.51446	0.99669	0.9967	0.999967	19028	0	-0.51446	0.01173	1.9307
253	KLF1	4	-2.4789	0.0033197	0.011783	0.842546	253	3	-0.30084	0.76655	0.76617	0.999967	14445	0	-0.30084	0.011783	1.92874
254	CLHC1	4	-2.4775	0.0033304	0.011818	0.842546	254	2	-0.17016	0.76569	0.7653	0.999967	14429	0	-0.17016	0.011818	1.92746
255	ZNF630	4	-2.47705	0.0033339	0.01183	0.842546	255	2	-0.18635	0.15625	0.26941	0.999967	5101	1	-0.18635	0.01183	1.92702
256	FNBP4	4	-2.47659	0.0033374	0.011846	0.842546	256	2	-0.14939	0.76309	0.76274	0.999967	14386	1	-0.14939	0.011846	1.92643
257	GSC2	4	-2.4752	0.0033481	0.011884	0.842546	257	3	-0.24065	0.96049	0.96041	0.999967	18282	0	-0.24065	0.011884	1.92504
258	JMJD7-PLA2G4B	4	-2.47427	0.0033553	0.01191	0.842546	258	4	-0.15497	0.99664	0.99665	0.999967	19027	0	-0.15497	0.01191	1.92409
259	SLC16A9	4	-2.47393	0.0033579	0.011918	0.842546	259	4	-0.32623	0.99664	0.99665	0.999967	19026	0	-0.32623	0.011918	1.9238
260	COMMD7	4	-2.47352	0.0033611	0.011933	0.842546	260	4	-0.24515	0.99664	0.99664	0.999967	19025	0	-0.24515	0.011933	1.92325
261	WISP2	4	-2.47348	0.0033614	0.011936	0.842546	261	1	0.074576	0.51985	0.58032	0.999967	10889	1	0.074576	0.011936	1.92314
262	ATPAF1	4	-2.47348	0.0033614	0.011936	0.842546	262	2	-0.080487	0.56785	0.60951	0.999967	11482	1	-0.080487	0.011936	1.92314
263	TSC1	4	-2.4721	0.0033721	0.011977	0.842546	263	3	-0.28156	0.85996	0.85948	0.999967	16216	0	-0.28156	0.011977	1.92165
264	NFKBIZ	4	-2.47202	0.0033727	0.011979	0.842546	264	4	-0.22956	0.99663	0.99663	0.999967	19024	0	-0.22956	0.011979	1.92158
265	CSRNP2	3	-2.47062	0.0033836	0.0093656	0.842546	265	3	-0.28706	0.99662	0.9967	0.999967	19023	0	-0.28706	0.0093656	2.02846
266	AREG	4	-2.47007	0.0033879	0.012025	0.842546	266	3	-0.33886	0.88504	0.88463	0.999967	16710	0	-0.33886	0.012025	1.91991
267	NPY	4	-2.4682	0.0034025	0.01207	0.842546	267	3	-0.37755	0.53346	0.58831	0.999967	11063	1	-0.37755	0.01207	1.91829
268	MAEA	4	-2.46358	0.0034389	0.012197	0.842546	268	3	-0.18425	0.65127	0.66671	0.999967	12576	1	-0.18425	0.012197	1.91375
269	KPNA2	4	-2.46247	0.0034477	0.012232	0.842546	269	4	-0.45325	0.99649	0.99649	0.999967	19020	0	-0.45325	0.012232	1.9125
270	PTPRJ	4	-2.46172	0.0034537	0.012253	0.842546	270	3	-0.23838	0.79548	0.79508	0.999967	15004	0	-0.23838	0.012253	1.91176
271	PRSS57	4	-2.45832	0.0034808	0.012342	0.842546	271	2	-0.17101	0.73234	0.73342	0.999967	13834	1	-0.17101	0.012342	1.90861
272	CDKN2B	4	-2.45711	0.0034905	0.012383	0.842546	272	2	-0.031201	0.7368	0.73741	0.999967	13908	1	-0.031201	0.012383	1.90717
273	SQRDL	4	-2.45554	0.0035032	0.012424	0.842546	273	4	-0.22956	0.9965	0.9965	0.999967	19021	0	-0.22956	0.012424	1.90574
274	ZCCHC24	4	-2.45382	0.0035171	0.012472	0.842546	274	3	-0.30567	0.20057	0.32009	0.999967	6021	1	-0.30567	0.012472	1.90406
275	MYLK4	4	-2.451	0.00354	0.012539	0.842546	275	3	-0.21907	0.84618	0.84556	0.999967	15924	0	-0.21907	0.012539	1.90174
276	XXYLT1	4	-2.45091	0.0035407	0.012542	0.842546	276	3	-0.32616	0.97316	0.9731	0.999967	18540	0	-0.32616	0.012542	1.90163
277	NUDT8	4	-2.45091	0.0035407	0.012542	0.842546	277	2	-0.15882	0.52212	0.58165	0.999967	10917	1	-0.15882	0.012542	1.90163
278	NEBL	4	-2.45073	0.0035422	0.012545	0.842546	278	1	0.0059361	0.2762	0.40573	0.999967	7679	1	0.0059361	0.012545	1.90153
279	KNG1	4	-2.44917	0.0035549	0.012586	0.842546	279	3	-0.25422	0.7183	0.72072	0.999967	13577	1	-0.25422	0.012586	1.90011
280	CDC40	4	-2.44904	0.003556	0.012591	0.842546	280	4	-0.3377	0.99644	0.99646	0.999967	19019	0	-0.3377	0.012591	1.89994
281	TRMT5	4	-2.44842	0.0035611	0.012607	0.842546	281	3	-0.30905	0.983	0.98303	0.999967	18723	0	-0.30905	0.012607	1.89939
282	MPV17L2	4	-2.44683	0.0035741	0.012642	0.842546	282	3	-0.36288	0.86703	0.86657	0.999967	16364	0	-0.36288	0.012642	1.89818
283	C4orf19	4	-2.44445	0.0035938	0.012709	0.842546	283	1	0.018719	0.29385	0.42559	0.999967	8049	1	0.018719	0.012709	1.89589
284	SUV420H1	4	-2.44377	0.0035994	0.012737	0.842546	284	3	-0.30601	0.97437	0.97431	0.999967	18566	0	-0.30601	0.012737	1.89493
285	CROT	4	-2.44195	0.0036145	0.012797	0.842546	285	3	-0.27144	0.12501	0.2335	0.999967	4424	1	-0.27144	0.012797	1.89289
286	EHBP1L1	4	-2.44062	0.0036256	0.012834	0.842546	286	4	-0.32158	0.99363	0.99366	0.999967	18965	0	-0.32158	0.012834	1.89164
287	SLC31A1	4	-2.43793	0.0036481	0.012922	0.842546	287	4	-0.20249	0.99635	0.99637	0.999967	19017	0	-0.20249	0.012922	1.88867
288	STT3A	4	-2.43692	0.0036566	0.012955	0.842546	288	2	-0.12676	0.60244	0.6323	0.999967	11922	1	-0.12676	0.012955	1.88756
289	AGK	4	-2.43655	0.0036597	0.012966	0.842546	289	4	-0.23673	0.99634	0.99636	0.999967	19016	0	-0.23673	0.012966	1.88719
290	WDR7	4	-2.43387	0.0036824	0.013038	0.842546	290	3	-0.21892	0.77412	0.77367	0.999967	14582	0	-0.21892	0.013038	1.88479
291	KCNA1	4	-2.43214	0.0036971	0.013091	0.842546	291	3	-0.32895	0.97984	0.9799	0.999967	18673	0	-0.32895	0.013091	1.88303
292	NPC1	4	-2.42652	0.0037452	0.013253	0.842546	292	4	-0.31715	0.99625	0.99628	0.999967	19015	0	-0.31715	0.013253	1.87769
293	C2orf69	4	-2.42642	0.0037461	0.013257	0.842546	293	2	-0.23762	0.75297	0.75282	0.999967	14200	1	-0.23762	0.013257	1.87755
294	AAAS	4	-2.42612	0.0037487	0.013265	0.842546	294	2	-0.13083	0.19174	0.31008	0.999967	5842	2	-0.13083	0.013265	1.87729
295	CHTF8	4	-2.42388	0.0037681	0.013323	0.842546	295	3	-0.27309	0.69007	0.69695	0.999967	13135	1	-0.27309	0.013323	1.8754
296	SLCO2B1	4	-2.42382	0.0037686	0.013325	0.842546	296	2	-0.20627	0.98505	0.98507	0.999967	18770	0	-0.20627	0.013325	1.87533
297	C9orf114	4	-2.42258	0.0037794	0.013364	0.842546	297	4	-0.30814	0.99622	0.99626	0.999967	19014	0	-0.30814	0.013364	1.87406
298	KIAA1456	4	-2.42006	0.0038014	0.013445	0.842546	298	3	-0.37013	0.484	0.5601	0.999967	10490	1	-0.37013	0.013445	1.87144
299	TMEM251	4	-2.4195	0.0038063	0.013462	0.842546	299	4	-0.17514	0.99619	0.99623	0.999967	19013	0	-0.17514	0.013462	1.87089
300	STK38L	4	-2.41928	0.0038082	0.013467	0.842546	300	2	-0.27406	0.53365	0.58842	0.999967	11066	1	-0.27406	0.013467	1.87073
301	FAM65C	4	-2.41909	0.0038099	0.013473	0.842546	301	4	-0.17903	0.99619	0.99622	0.999967	19012	0	-0.17903	0.013473	1.87054
302	RPL3L	4	-2.41863	0.0038139	0.013483	0.842546	302	2	-0.20933	0.78166	0.78123	0.999967	14727	0	-0.20933	0.013483	1.87021
303	SDHB	4	-2.41735	0.0038252	0.013524	0.842546	303	3	-0.41708	0.97662	0.97662	0.999967	18612	0	-0.41708	0.013524	1.86889
304	PLA2G2E	4	-2.41519	0.0038442	0.013597	0.842546	304	3	-0.14169	0.9633	0.96323	0.999967	18331	0	-0.14169	0.013597	1.86656
305	SPINT4	4	-2.41431	0.003852	0.013623	0.842546	305	1	0.017766	0.82121	0.82072	0.999967	15472	0	0.017766	0.013623	1.86573
306	MOGAT2	4	-2.4122	0.0038708	0.013686	0.842546	306	3	-0.4358	0.99229	0.99234	0.999967	18929	0	-0.4358	0.013686	1.86372
307	ADGRG2	4	-2.41177	0.0038746	0.013701	0.842546	307	2	-0.20835	0.26808	0.39652	0.999967	7501	1	-0.20835	0.013701	1.86325
308	STOX2	4	-2.41172	0.0038751	0.013703	0.842546	308	3	-0.29517	0.33888	0.47663	0.999967	8931	1	-0.29517	0.013703	1.86318
309	GJD2	4	-2.40878	0.0039014	0.013776	0.842546	309	2	-0.064863	0.092532	0.19611	0.995675	3748	2	-0.064863	0.013776	1.86088
310	FEN1	4	-2.40853	0.0039036	0.013782	0.842546	310	2	-0.24036	0.86368	0.86326	0.999967	16296	0	-0.24036	0.013782	1.86069
311	USP44	4	-2.40836	0.0039052	0.013789	0.842546	311	2	-0.23973	0.37702	0.5049	0.999967	9471	1	-0.23973	0.013789	1.86047
312	TSPAN14	4	-2.40793	0.003909	0.013798	0.842546	312	2	-0.10681	0.81475	0.81437	0.999967	15349	0	-0.10681	0.013798	1.86018
313	RPS6KA6	4	-2.40648	0.0039221	0.013842	0.842546	313	3	-0.52522	0.6167	0.64202	0.999967	12106	1	-0.52522	0.013842	1.8588
314	MB	4	-2.40283	0.0039552	0.013958	0.844639	314	1	0.17442	0.013597	0.040445	0.932602	824	2	0.17442	0.013958	1.85518
315	OR5B3	4	-2.40255	0.0039578	0.013965	0.844639	315	3	-0.24806	0.99188	0.99195	0.999967	18922	0	-0.24806	0.013965	1.85496
316	AFF4	4	-2.39978	0.0039831	0.014049	0.847066	316	4	-0.17606	0.99602	0.99605	0.999967	19008	0	-0.17606	0.014049	1.85235
317	CDH19	3	-2.39576	0.0040201	0.011111	0.842546	317	2	-0.50531	0.73585	0.73605	0.999967	13894	0	-0.50531	0.011111	1.95425
318	FOXD4L5	4	-2.3936	0.0040402	0.014243	0.855399	318	3	-0.2496	0.97288	0.97284	0.999967	18534	0	-0.2496	0.014243	1.8464
319	IKZF1	4	-2.39163	0.0040585	0.014308	0.855399	319	2	-0.09934	0.19829	0.31748	0.999967	5972	1	-0.09934	0.014308	1.84442
320	NLRP1	4	-2.39112	0.0040633	0.014322	0.855399	320	4	-0.20398	0.99594	0.99597	0.999967	19006	0	-0.20398	0.014322	1.844
321	TECTB	4	-2.38881	0.004085	0.014401	0.856912	321	2	-0.14606	0.65971	0.67312	0.999967	12693	1	-0.14606	0.014401	1.84161
322	MBD3L5	4	-2.38774	0.0040951	0.014437	0.856912	322	3	-0.23357	0.97945	0.97949	0.999967	18665	0	-0.23357	0.014437	1.84052
323	TTYH3	4	-2.38615	0.0041101	0.014486	0.857171	323	2	-0.1633	0.93273	0.93251	0.999967	17692	0	-0.1633	0.014486	1.83905
324	QRICH2	4	-2.38073	0.0041617	0.014663	0.863937	324	3	-0.14848	0.014138	0.041699	0.932762	852	1	-0.14848	0.014663	1.83378
325	NKX2-3	4	-2.37867	0.0041815	0.014719	0.863937	325	3	-0.23311	0.85474	0.85421	0.999967	16124	0	-0.23311	0.014719	1.83212
326	RASGRP2	4	-2.37749	0.0041929	0.014762	0.863937	326	3	-0.19841	0.53974	0.59209	0.999967	11131	1	-0.19841	0.014762	1.83085
327	LCE1D	4	-2.37568	0.0042104	0.014817	0.863937	327	3	-0.24412	0.59159	0.62499	0.999967	11787	1	-0.24412	0.014817	1.82924
328	PTPRZ1	4	-2.37538	0.0042133	0.014826	0.863937	328	1	0.26367	0.057648	0.1332	0.986106	2574	3	0.26367	0.014826	1.82898
329	RINL	4	-2.3731	0.0042355	0.01491	0.866156	329	3	-0.22879	0.5624	0.60611	0.999967	11404	1	-0.22879	0.01491	1.82652
330	CCR4	4	-2.37008	0.004265	0.015001	0.868842	330	2	-0.099017	0.92665	0.92645	0.999967	17566	0	-0.099017	0.015001	1.82388
331	MAP3K11	4	-2.36732	0.0042922	0.015093	0.870643	331	3	-0.26347	0.36092	0.49722	0.999967	9332	1	-0.26347	0.015093	1.82122
332	RAD51C	4	-2.36524	0.0043128	0.015159	0.870643	332	3	-0.28493	0.97228	0.97224	0.999967	18517	0	-0.28493	0.015159	1.81933
333	SMCP	4	-2.36486	0.0043166	0.015169	0.870643	333	1	0.014653	0.78122	0.78079	0.999967	14721	0	0.014653	0.015169	1.81904
334	TPK1	4	-2.3597	0.0043682	0.015348	0.870643	334	2	-0.18416	0.77366	0.77323	0.999967	14571	0	-0.18416	0.015348	1.81395
335	TBC1D3B	4	-2.3594	0.0043712	0.015361	0.870643	335	2	-0.14276	0.9144	0.91418	0.999967	17326	0	-0.14276	0.015361	1.81358
336	UGCG	4	-2.3583	0.0043823	0.015394	0.870643	336	4	-0.19006	0.99562	0.99565	0.999967	19005	0	-0.19006	0.015394	1.81265
337	DDX31	4	-2.3546	0.0044198	0.015519	0.870643	337	3	-0.17736	0.75073	0.75061	0.999967	14162	1	-0.17736	0.015519	1.80914
338	C9orf152	4	-2.35067	0.00446	0.015649	0.870643	338	4	-0.16587	0.99554	0.99558	0.999967	19003	0	-0.16587	0.015649	1.80551
339	ALG8	4	-2.35041	0.0044626	0.015662	0.870643	339	2	-0.23511	0.94742	0.94738	0.999967	18005	0	-0.23511	0.015662	1.80515
340	SRSF10	4	-2.34956	0.0044714	0.015694	0.870643	340	3	-0.22476	0.87565	0.8752	0.999967	16544	0	-0.22476	0.015694	1.80427
341	ZDHHC12	4	-2.34554	0.0045129	0.015841	0.870643	341	4	-0.26285	0.99549	0.99553	0.999967	19000	0	-0.26285	0.015841	1.80022
342	NCL	4	-2.34457	0.004523	0.015877	0.870643	342	2	-0.16121	0.42643	0.52947	0.999967	9941	1	-0.16121	0.015877	1.79923
343	OR56A4	4	-2.34369	0.0045322	0.015899	0.870643	343	2	-0.25208	0.97464	0.97459	0.999967	18574	0	-0.25208	0.015899	1.79863
344	ELOF1	4	-2.3406	0.0045646	0.016013	0.870643	344	3	-0.23445	0.94061	0.94053	0.999967	17855	0	-0.23445	0.016013	1.79553
345	C2orf40	4	-2.34029	0.0045678	0.016021	0.870643	345	3	-0.22175	0.41361	0.52296	0.999967	9807	1	-0.22175	0.016021	1.79531
346	WDR81	4	-2.33965	0.0045746	0.016043	0.870643	346	2	-0.026856	0.37148	0.50225	0.999967	9422	1	-0.026856	0.016043	1.79471
347	KDM6A	4	-2.33878	0.0045837	0.016075	0.870643	347	3	-0.24722	0.23128	0.35508	0.999967	6709	1	-0.24722	0.016075	1.79385
348	WDR91	4	-2.33778	0.0045943	0.016107	0.870643	348	3	-0.26528	0.97043	0.97037	0.999967	18476	0	-0.26528	0.016107	1.79299
349	RPL13	4	-2.33761	0.0045961	0.016111	0.870643	349	2	-0.31915	0.0040585	0.014308	0.864737	312	1	-0.31915	0.014308	1.84442
350	TUBB2A	4	-2.33576	0.0046157	0.016179	0.870643	350	4	-0.16118	0.99538	0.99542	0.999967	18999	0	-0.16118	0.016179	1.79105
351	NCAPG	4	-2.33508	0.004623	0.016205	0.870643	351	3	-0.32288	0.94258	0.94249	0.999967	17892	0	-0.32288	0.016205	1.79035
352	LPPR1	4	-2.33478	0.0046262	0.016212	0.870643	352	1	-0.054529	0.5437	0.59445	0.999967	11186	1	-0.054529	0.016212	1.79016
353	CST6	4	-2.32996	0.0046778	0.016387	0.870643	353	1	0.076895	0.26767	0.39606	0.999967	7492	2	0.076895	0.016387	1.7855
354	HPX	4	-2.32886	0.0046896	0.016431	0.870643	354	2	-0.15897	0.91985	0.91965	0.999967	17425	0	-0.15897	0.016431	1.78434
355	DNAJC4	4	-2.32809	0.004698	0.016463	0.870643	355	3	-0.28248	0.8051	0.80472	0.999967	15180	0	-0.28248	0.016463	1.78349
356	SHOX	4	-2.32689	0.004711	0.016517	0.870643	356	3	-0.24093	0.97967	0.97973	0.999967	18670	0	-0.24093	0.016517	1.78207
357	KCTD21	4	-2.32614	0.0047191	0.016546	0.870643	357	4	-0.17671	0.99483	0.99487	0.999967	18991	0	-0.17671	0.016546	1.78131
358	DHX35	4	-2.32579	0.0047229	0.016561	0.870643	358	4	-0.19897	0.99528	0.99531	0.999967	18998	0	-0.19897	0.016561	1.78091
359	EIF3H	4	-2.32385	0.0047441	0.016633	0.870643	359	2	-0.21547	0.58545	0.62091	0.999967	11704	1	-0.21547	0.016633	1.77903
360	NEDD4	4	-2.32373	0.0047454	0.016635	0.870643	360	3	-0.22152	0.7345	0.73537	0.999967	13872	1	-0.22152	0.016635	1.77898
361	SEC63	4	-2.32103	0.004775	0.016741	0.870643	361	3	-0.35928	0.94871	0.94867	0.999967	18037	0	-0.35928	0.016741	1.77622
362	CEP41	4	-2.32048	0.004781	0.016764	0.870643	362	2	-0.20937	0.96284	0.96277	0.999967	18320	0	-0.20937	0.016764	1.77562
363	RBM4B	4	-2.3202	0.0047841	0.016771	0.870643	363	2	-0.16093	0.9302	0.92999	0.999967	17645	0	-0.16093	0.016771	1.77544
364	S1PR4	4	-2.32018	0.0047843	0.016772	0.870643	364	4	-0.24544	0.99522	0.99524	0.999967	18997	0	-0.24544	0.016772	1.77542
365	ARHGEF28	4	-2.31848	0.0048031	0.016839	0.870643	365	2	-0.111	0.18998	0.30805	0.999967	5802	2	-0.111	0.016839	1.77368
366	RAD18	4	-2.318	0.0048084	0.016855	0.870643	366	4	-0.13439	0.99519	0.99522	0.999967	18996	0	-0.13439	0.016855	1.77327
367	MTDH	4	-2.31582	0.0048326	0.016933	0.870643	367	2	-0.10646	0.32672	0.46276	0.999967	8685	2	-0.10646	0.016933	1.77127
368	SYN2	4	-2.31371	0.0048561	0.017014	0.870643	368	2	-0.34176	0.81374	0.81337	0.999967	15331	0	-0.34176	0.017014	1.76919
369	C20orf203	4	-2.30686	0.0049333	0.017279	0.870643	369	3	-0.32958	0.95733	0.95729	0.999967	18218	0	-0.32958	0.017279	1.76248
370	CYP21A2	4	-2.30664	0.0049358	0.017287	0.870643	370	3	-0.20092	0.071402	0.16037	0.987425	3089	1	-0.20092	0.017287	1.76228
371	MRPL54	4	-2.3057	0.0049465	0.017323	0.870643	371	4	-0.15487	0.99505	0.99509	0.999967	18995	0	-0.15487	0.017323	1.76138
372	LIMD1	4	-2.30388	0.0049673	0.017382	0.870643	372	4	-0.148	0.99503	0.99507	0.999967	18994	0	-0.148	0.017382	1.7599
373	ZNF599	4	-2.30213	0.0049873	0.017445	0.870643	373	1	-0.0087321	0.89726	0.89696	0.999967	16957	0	-0.0087321	0.017445	1.75833
374	ACAP1	4	-2.2983	0.0050315	0.017594	0.870643	374	3	-0.25793	0.79966	0.79929	0.999967	15080	0	-0.25793	0.017594	1.75464
375	KCNA4	4	-2.29766	0.0050389	0.01762	0.870643	375	2	-0.099814	0.40808	0.52018	0.999967	9752	1	-0.099814	0.01762	1.75399
376	FAM109B	4	-2.29324	0.0050905	0.017807	0.870643	376	2	0.024269	0.54386	0.59455	0.999967	11189	1	0.024269	0.017807	1.74941
377	PRPH2	4	-2.28886	0.0051421	0.017969	0.870643	377	2	-0.12801	0.94957	0.94951	0.999967	18055	0	-0.12801	0.017969	1.74548
378	SRM	4	-2.28862	0.0051449	0.017978	0.870643	378	3	-0.46362	0.79919	0.79884	0.999967	15069	0	-0.46362	0.017978	1.74526
379	USP6	4	-2.28799	0.0051524	0.018001	0.870643	379	4	-0.15727	0.99485	0.99489	0.999967	18992	0	-0.15727	0.018001	1.7447
380	DEFB116	4	-2.28606	0.0051753	0.018077	0.870643	380	2	-0.11792	0.89436	0.89404	0.999967	16897	0	-0.11792	0.018077	1.74287
381	SNAPC1	4	-2.28452	0.0051937	0.018144	0.870643	381	1	0.12129	0.17534	0.29129	0.999967	5476	2	0.12129	0.018144	1.74127
382	NFATC4	4	-2.28367	0.0052039	0.018176	0.870643	382	4	-0.26804	0.9948	0.99484	0.999967	18990	0	-0.26804	0.018176	1.7405
383	ZNF532	4	-2.28024	0.0052452	0.018318	0.870643	383	1	0.051033	0.097282	0.20162	0.998541	3855	2	0.051033	0.018318	1.73712
384	PPCS	4	-2.27982	0.0052502	0.018335	0.870643	384	3	-0.28782	0.99149	0.99155	0.999967	18908	0	-0.28782	0.018335	1.73672
385	IL16	4	-2.27599	0.0052968	0.018492	0.870643	385	3	-0.18626	0.51054	0.5749	0.999967	10780	1	-0.18626	0.018492	1.73302
386	NPR3	4	-2.27456	0.0053142	0.018548	0.870643	386	3	-0.31453	0.14027	0.25118	0.999967	4761	1	-0.31453	0.018548	1.7317
387	CDC42	4	-2.27344	0.0053279	0.018595	0.870643	387	4	-0.24195	0.99467	0.99472	0.999967	18989	0	-0.24195	0.018595	1.7306
388	TMEM181	4	-2.27239	0.0053408	0.018642	0.870643	388	2	-0.20513	0.45824	0.5461	0.999967	10234	1	-0.20513	0.018642	1.72951
389	AAMP	4	-2.27187	0.0053473	0.01866	0.870643	389	4	-0.31122	0.99465	0.9947	0.999967	18988	0	-0.31122	0.01866	1.72909
390	DYNC1I2	4	-2.27178	0.0053484	0.018663	0.870643	390	3	-0.22094	0.73734	0.73795	0.999967	13921	1	-0.22094	0.018663	1.72902
391	NCLN	4	-2.26986	0.005372	0.018739	0.870643	391	2	-0.32262	0.68259	0.69093	0.999967	13019	1	-0.32262	0.018739	1.72725
392	OR52E2	4	-2.2685	0.0053889	0.018787	0.870643	392	4	-0.15814	0.99461	0.99465	0.999967	18987	0	-0.15814	0.018787	1.72614
393	LOC100132146	4	-2.26761	0.0054	0.018829	0.870643	393	1	0.055354	0.17552	0.29151	0.999967	5481	2	0.055354	0.018829	1.72517
394	CAPN10	4	-2.26757	0.0054005	0.01883	0.870643	394	3	-0.16755	0.96997	0.96991	0.999967	18466	0	-0.16755	0.01883	1.72515
395	C20orf195	4	-2.26713	0.0054059	0.018849	0.870643	395	3	-0.26073	0.98923	0.98926	0.999967	18868	0	-0.26073	0.018849	1.72471
396	PCDHAC1	4	-2.26627	0.0054167	0.018884	0.870643	396	3	-0.23613	0.303	0.43594	0.999967	8228	1	-0.23613	0.018884	1.72391
397	HDAC2	4	-2.26489	0.0054339	0.018951	0.870643	397	4	-0.35421	0.99457	0.99461	0.999967	18986	0	-0.35421	0.018951	1.72237
398	INHA	4	-2.26348	0.0054515	0.019008	0.870643	398	2	-0.15278	0.69486	0.70083	0.999967	13207	1	-0.15278	0.019008	1.72106
399	HYLS1	4	-2.26241	0.005465	0.019053	0.870643	399	3	-0.33402	0.81218	0.81178	0.999967	15297	0	-0.33402	0.019053	1.72004
400	DLG5	4	-2.25939	0.0055031	0.019179	0.870643	400	2	-0.035449	0.32197	0.45731	0.999967	8597	2	-0.035449	0.019179	1.71717
401	HIST1H2BJ	4	-2.257	0.0055335	0.019268	0.870643	401	4	-0.38746	0.99447	0.99451	0.999967	18985	0	-0.38746	0.019268	1.71516
402	SEPHS2	4	-2.25534	0.0055547	0.019342	0.870643	402	3	-0.31545	0.90866	0.9084	0.999967	17208	0	-0.31545	0.019342	1.7135
403	CIT	4	-2.25528	0.0055554	0.019343	0.870643	403	3	-0.21836	0.95523	0.95513	0.999967	18163	0	-0.21836	0.019343	1.71348
404	DPEP2	4	-2.25485	0.0055609	0.019361	0.870643	404	2	-0.12331	0.85855	0.85809	0.999967	16183	0	-0.12331	0.019361	1.71307
405	SH2D4A	4	-2.25461	0.005564	0.019374	0.870643	405	4	-0.23755	0.99444	0.99448	0.999967	18984	0	-0.23755	0.019374	1.71278
406	SCNN1A	4	-2.25414	0.00557	0.019394	0.870643	406	3	-0.415	0.977	0.97704	0.999967	18620	0	-0.415	0.019394	1.71233
407	TOP1MT	4	-2.25226	0.0055942	0.019474	0.870643	407	4	-0.22544	0.99441	0.99445	0.999967	18983	0	-0.22544	0.019474	1.71054
408	RRP12	4	-2.25226	0.0055942	0.019474	0.870643	408	4	-0.5139	0.99441	0.99445	0.999967	18982	0	-0.5139	0.019474	1.71054
409	CSNK1A1	4	-2.25133	0.0056062	0.019506	0.870643	409	4	-0.40732	0.99395	0.994	0.999967	18974	0	-0.40732	0.019506	1.70983
410	KIR2DL3	3	-2.25068	0.0056146	0.015405	0.870643	410	3	-0.31858	0.97793	0.97807	0.999967	18634	0	-0.31858	0.015405	1.81234
411	WTAP	4	-2.24921	0.0056336	0.019601	0.870643	411	3	-0.20498	0.4408	0.53694	0.999967	10074	1	-0.20498	0.019601	1.70772
412	HSPA5	4	-2.24834	0.0056449	0.019634	0.870643	412	3	-0.62845	0.84814	0.84755	0.999967	15965	0	-0.62845	0.019634	1.70699
413	RBBP7	4	-2.24735	0.0056578	0.019673	0.870643	413	2	-0.14799	0.95354	0.95342	0.999967	18133	0	-0.14799	0.019673	1.70613
414	ARAP1	4	-2.24705	0.0056617	0.019685	0.870643	414	4	-0.21558	0.99434	0.99439	0.999967	18981	0	-0.21558	0.019685	1.70586
415	CHMP2B	4	-2.24432	0.0056974	0.019818	0.870643	415	3	-0.35816	0.44737	0.54035	0.999967	10139	1	-0.35816	0.019818	1.70294
416	USP17L4	4	-2.24291	0.005716	0.019882	0.870643	416	2	-0.11757	0.77324	0.77283	0.999967	14563	0	-0.11757	0.019882	1.70154
417	ORC6	4	-2.24169	0.0057321	0.019939	0.870643	417	3	-0.48317	0.86394	0.86351	0.999967	16299	0	-0.48317	0.019939	1.7003
418	HS3ST5	4	-2.24067	0.0057455	0.019977	0.870643	418	4	-0.19631	0.99425	0.99431	0.999967	18980	0	-0.19631	0.019977	1.69947
419	ZNF213	4	-2.24047	0.0057482	0.019984	0.870643	419	3	-0.25462	0.91871	0.91852	0.999967	17407	0	-0.25462	0.019984	1.69932
420	RPS16	4	-2.23951	0.0057609	0.020023	0.870643	420	2	-0.23648	0.88001	0.87954	0.999967	16626	0	-0.23648	0.020023	1.69847
421	HBG2	4	-2.2363	0.0058036	0.020169	0.870643	421	3	-0.29295	0.83382	0.83319	0.999967	15707	0	-0.29295	0.020169	1.69532
422	JCHAIN	4	-2.23564	0.0058125	0.020197	0.870643	422	1	0.17664	0.077917	0.17296	0.990036	3335	2	0.17664	0.020197	1.69471
423	AES	4	-2.23555	0.0058136	0.020202	0.870643	423	3	-0.44132	0.64007	0.65855	0.999967	12401	1	-0.44132	0.020202	1.69461
424	ZC3HAV1L	4	-2.23492	0.0058221	0.020227	0.870643	424	2	-0.12511	0.71862	0.721	0.999967	13583	1	-0.12511	0.020227	1.69407
425	GZMM	4	-2.23388	0.005836	0.020274	0.870643	425	2	-0.16158	0.50116	0.56961	0.999967	10671	1	-0.16158	0.020274	1.69306
426	REXO4	4	-2.23378	0.0058374	0.020279	0.870643	426	4	-0.29564	0.99416	0.99422	0.999967	18979	0	-0.29564	0.020279	1.69295
427	NUP50	4	-2.23181	0.005864	0.02037	0.870643	427	1	0.1387	0.25974	0.38713	0.999967	7328	2	0.1387	0.02037	1.69101
428	TAF1C	4	-2.2311	0.0058736	0.020404	0.870643	428	4	-0.33929	0.99413	0.99418	0.999967	18978	0	-0.33929	0.020404	1.69028
429	DNTTIP1	4	-2.22858	0.0059077	0.020515	0.870643	429	4	-0.18801	0.99409	0.99415	0.999967	18977	0	-0.18801	0.020515	1.68793
430	CHRNA3	4	-2.22838	0.0059105	0.020526	0.870643	430	3	-0.25359	0.69706	0.70263	0.999967	13243	1	-0.25359	0.020526	1.6877
431	FUOM	4	-2.22821	0.0059128	0.020532	0.870643	431	3	-0.26571	0.77822	0.77778	0.999967	14657	0	-0.26571	0.020532	1.68757
432	BAP1	4	-2.228	0.0059156	0.020541	0.870643	432	3	-0.15782	0.98386	0.98384	0.999967	18743	0	-0.15782	0.020541	1.68738
433	ZRANB1	4	-2.227	0.0059292	0.020587	0.870643	433	4	-0.19866	0.99407	0.99413	0.999967	18976	0	-0.19866	0.020587	1.68641
434	ZSWIM4	4	-2.22498	0.0059569	0.020676	0.870643	434	4	-0.12707	0.99404	0.9941	0.999967	18975	0	-0.12707	0.020676	1.68453
435	CARTPT	4	-2.22462	0.0059619	0.020692	0.870643	435	2	-0.167	0.69929	0.70446	0.999967	13275	1	-0.167	0.020692	1.6842
436	KCNA7	4	-2.22223	0.0059948	0.020799	0.870643	436	2	-0.12308	0.59387	0.6265	0.999967	11821	1	-0.12308	0.020799	1.68196
437	VOPP1	4	-2.2205	0.0060187	0.020883	0.870643	437	3	-0.30198	0.76357	0.76321	0.999967	14394	1	-0.30198	0.020883	1.68021
438	NDUFS8	4	-2.22006	0.0060247	0.020903	0.870643	438	3	-0.37481	0.9415	0.94142	0.999967	17872	0	-0.37481	0.020903	1.67979
439	PFDN1	4	-2.21722	0.0060643	0.021038	0.870643	439	4	-0.30134	0.99394	0.99399	0.999967	18973	0	-0.30134	0.021038	1.677
440	FAR2	4	-2.2168	0.0060702	0.021058	0.870643	440	2	-0.059981	0.29377	0.42551	0.999967	8046	2	-0.059981	0.021058	1.67658
441	BRSK1	4	-2.21628	0.0060775	0.021084	0.870643	441	3	-0.24868	0.68817	0.69539	0.999967	13109	1	-0.24868	0.021084	1.67605
442	SRGAP2B	4	-2.21408	0.0061083	0.021181	0.870643	442	4	-0.20987	0.99389	0.99393	0.999967	18972	0	-0.20987	0.021181	1.67405
443	TMEM86A	4	-2.21313	0.0061217	0.021218	0.870643	443	1	0.087401	0.21267	0.334	0.999967	6297	1	0.087401	0.021218	1.6733
444	SMG6	4	-2.21298	0.0061238	0.021223	0.870643	444	3	-0.3374	0.79627	0.79588	0.999967	15021	0	-0.3374	0.021223	1.67319
445	ADCYAP1	4	-2.21199	0.0061377	0.021265	0.870643	445	4	-0.22892	0.99386	0.9939	0.999967	18971	0	-0.22892	0.021265	1.67233
446	ELP2	4	-2.21151	0.0061445	0.021292	0.870643	446	4	-0.17448	0.99386	0.9939	0.999967	18970	0	-0.17448	0.021292	1.67178
447	PRKCZ	4	-2.2114	0.0061461	0.021297	0.870643	447	2	-0.20817	0.55203	0.59958	0.999967	11277	1	-0.20817	0.021297	1.67168
448	PELI3	4	-2.21038	0.0061606	0.021338	0.870643	448	3	-0.27044	0.97357	0.9735	0.999967	18550	0	-0.27044	0.021338	1.67085
449	MBIP	4	-2.20948	0.0061733	0.021384	0.870643	449	1	0.034968	0.77825	0.7778	0.999967	14658	0	0.034968	0.021384	1.66991
450	AKR1D1	4	-2.20905	0.0061794	0.021405	0.870643	450	3	-0.18722	0.65274	0.66777	0.999967	12599	1	-0.18722	0.021405	1.66948
451	HAUS8	4	-2.20846	0.0061879	0.021432	0.870643	451	3	-1.4675	0.74672	0.74676	0.999967	14079	1	-1.4675	0.021432	1.66894
452	TAF5	4	-2.20818	0.0061918	0.021447	0.870643	452	4	-0.35055	0.99381	0.99384	0.999967	18969	0	-0.35055	0.021447	1.66863
453	GFPT1	4	-2.20755	0.0062009	0.021478	0.870643	453	2	-0.36978	0.63481	0.65475	0.999967	12324	1	-0.36978	0.021478	1.66801
454	MRGBP	4	-2.2069	0.0062101	0.021513	0.870643	454	4	-0.42424	0.99379	0.99383	0.999967	18968	0	-0.42424	0.021513	1.6673
455	GRIK1	4	-2.20675	0.0062122	0.02152	0.870643	455	3	-0.23974	0.91648	0.91626	0.999967	17363	0	-0.23974	0.02152	1.66716
456	ASPDH	4	-2.20606	0.0062222	0.021551	0.870643	456	4	-0.12626	0.99378	0.99382	0.999967	18967	0	-0.12626	0.021551	1.66653
457	TCTE1	4	-2.20587	0.0062248	0.021558	0.870643	457	2	-0.091785	0.86757	0.86711	0.999967	16374	0	-0.091785	0.021558	1.66639
458	CD36	4	-2.2058	0.0062259	0.021562	0.870643	458	3	-0.1948	0.98215	0.98217	0.999967	18711	0	-0.1948	0.021562	1.66631
459	CCDC153	4	-2.2045	0.0062445	0.021624	0.870643	459	3	-0.22925	0.50784	0.57344	0.999967	10749	1	-0.22925	0.021624	1.66506
460	MFAP3	4	-2.20229	0.0062764	0.021733	0.870643	460	1	-0.0072203	0.16406	0.27832	0.999967	5253	1	-0.0072203	0.021733	1.66288
461	PGAP1	4	-2.20117	0.0062926	0.021776	0.870643	461	3	-0.19654	0.21306	0.33444	0.999967	6304	1	-0.19654	0.021776	1.66202
462	CDH20	4	-2.20049	0.0063025	0.02181	0.870643	462	3	-0.22547	0.7849	0.78446	0.999967	14798	0	-0.22547	0.02181	1.66134
463	CALHM3	4	-2.19961	0.0063153	0.021851	0.870643	463	3	-0.39851	0.97907	0.97912	0.999967	18659	0	-0.39851	0.021851	1.66053
464	PRSS37	4	-2.19874	0.0063279	0.021892	0.870643	464	2	-0.13044	0.95037	0.95031	0.999967	18069	0	-0.13044	0.021892	1.65971
465	SERPINB9	4	-2.1968	0.0063563	0.021994	0.870643	465	4	-0.17957	0.99364	0.99367	0.999967	18966	0	-0.17957	0.021994	1.6577
466	OR8I2	4	-2.19543	0.0063763	0.022061	0.870643	466	2	-0.15941	0.92391	0.92376	0.999967	17502	0	-0.15941	0.022061	1.65637
467	CEBPB	4	-2.19527	0.0063787	0.022069	0.870643	467	3	-0.18665	0.71912	0.72144	0.999967	13592	1	-0.18665	0.022069	1.65622
468	THEM5	4	-2.19522	0.0063794	0.022071	0.870643	468	1	0.11959	0.085901	0.18812	0.994426	3607	3	0.11959	0.022071	1.65618
469	EIF2AK1	4	-2.19409	0.006396	0.022121	0.870643	469	4	-0.23122	0.9936	0.99364	0.999967	18964	0	-0.23122	0.022121	1.6552
470	TSPY3	4	-2.19172	0.006431	0.02224	0.870643	470	1	0.17605	0.021046	0.057125	0.941508	1153	3	0.17605	0.02224	1.65287
471	ADGRF1	4	-2.18967	0.0064614	0.022349	0.870643	471	3	-0.26105	0.97837	0.97841	0.999967	18646	0	-0.26105	0.022349	1.65074
472	ANKRD13A	4	-2.1894	0.0064654	0.022359	0.870643	472	4	-0.35195	0.99353	0.99357	0.999967	18963	0	-0.35195	0.022359	1.65055
473	NCKAP5L	4	-2.18909	0.0064701	0.022376	0.870643	473	4	-0.25559	0.99353	0.99356	0.999967	18962	0	-0.25559	0.022376	1.65022
474	DHX40	4	-2.18829	0.006482	0.022409	0.870643	474	4	-0.24303	0.99352	0.99355	0.999967	18961	0	-0.24303	0.022409	1.64958
475	STIM1	4	-2.18826	0.0064825	0.02241	0.870643	475	2	-0.09458	0.62812	0.65007	0.999967	12239	1	-0.09458	0.02241	1.64956
476	YAP1	4	-2.18739	0.0064954	0.022456	0.870643	476	2	-0.22898	0.90367	0.90335	0.999967	17085	0	-0.22898	0.022456	1.64867
477	MOGS	4	-2.18719	0.0064985	0.022466	0.870643	477	4	-0.29675	0.9935	0.99354	0.999967	18960	0	-0.29675	0.022466	1.64847
478	URB2	4	-2.18691	0.0065027	0.022472	0.870643	478	4	-0.32316	0.9935	0.99353	0.999967	18959	0	-0.32316	0.022472	1.64836
479	ARID2	4	-2.18609	0.006515	0.022512	0.870643	479	2	-0.30351	0.6787	0.68784	0.999967	12960	1	-0.30351	0.022512	1.64759
480	NDUFA11	4	-2.18482	0.006534	0.022567	0.870643	480	2	-0.19118	0.74077	0.74112	0.999967	13988	1	-0.19118	0.022567	1.64653
481	B3GNT7	4	-2.1847	0.0065358	0.022572	0.870643	481	3	-0.16701	0.82294	0.82246	0.999967	15501	0	-0.16701	0.022572	1.64643
482	INTS6	4	-2.18462	0.006537	0.022573	0.870643	482	3	-0.24213	0.82094	0.82045	0.999967	15467	0	-0.24213	0.022573	1.64641
483	NOL11	4	-2.18454	0.0065383	0.022584	0.870643	483	4	-0.27683	0.99346	0.9935	0.999967	18958	0	-0.27683	0.022584	1.6462
484	AARSD1	4	-2.18386	0.0065485	0.022612	0.870643	484	4	-0.19718	0.99345	0.99349	0.999967	18957	0	-0.19718	0.022612	1.64566
485	GNAI1	4	-2.18169	0.0065813	0.022721	0.870643	485	3	-0.30978	0.85415	0.85362	0.999967	16114	0	-0.30978	0.022721	1.64357
486	NPIPA1	4	-2.18141	0.0065855	0.022734	0.870643	486	3	-0.70967	0.94686	0.94681	0.999967	17987	0	-0.70967	0.022734	1.64332
487	IGFL4	4	-2.18038	0.0066011	0.022783	0.870643	487	4	-0.15	0.9934	0.99344	0.999967	18956	0	-0.15	0.022783	1.64239
488	OR52J3	4	-2.18038	0.0066011	0.022783	0.870643	488	4	-0.17186	0.9934	0.99344	0.999967	18955	0	-0.17186	0.022783	1.64239
489	SLC9A4	4	-2.17895	0.0066229	0.022848	0.870643	489	3	-0.21291	0.63599	0.65559	0.999967	12342	1	-0.21291	0.022848	1.64115
490	SOX15	3	-2.17881	0.0066251	0.01806	0.870643	490	2	-0.39805	0.90267	0.90274	0.999967	17063	0	-0.39805	0.01806	1.74328
491	CARNS1	4	-2.17875	0.006626	0.022858	0.870643	491	3	-0.21629	0.12828	0.23734	0.999967	4498	1	-0.21629	0.022858	1.64096
492	SYNM	4	-2.17743	0.0066461	0.022921	0.870643	492	4	-0.21139	0.99335	0.9934	0.999967	18954	0	-0.21139	0.022921	1.63977
493	TMEM87B	4	-2.17449	0.0066913	0.023067	0.870643	493	3	-0.35556	0.86315	0.86272	0.999967	16282	0	-0.35556	0.023067	1.63701
494	MCF2L	4	-2.17323	0.0067108	0.023131	0.870643	494	3	-0.23128	0.39375	0.51311	0.999967	9637	1	-0.23128	0.023131	1.63581
495	PNPLA5	4	-2.17282	0.006717	0.023149	0.870643	495	3	-0.21956	0.98142	0.98144	0.999967	18697	0	-0.21956	0.023149	1.63547
496	TCF3	4	-2.17267	0.0067194	0.023157	0.870643	496	2	-0.16129	0.33412	0.47118	0.999967	8832	1	-0.16129	0.023157	1.63532
497	TCP11L2	4	-2.17217	0.0067272	0.023185	0.870643	497	3	-0.34933	0.21569	0.33743	0.999967	6362	1	-0.34933	0.023185	1.63479
498	UXS1	4	-2.17157	0.0067364	0.023221	0.870643	498	4	-0.23217	0.99326	0.99331	0.999967	18953	0	-0.23217	0.023221	1.63412
499	SGCE	4	-2.17133	0.0067401	0.023234	0.870643	499	3	-0.13376	0.56051	0.6049	0.999967	11384	1	-0.13376	0.023234	1.63388
500	CSAG3	4	-2.17104	0.0067447	0.023249	0.870643	500	3	-0.32173	0.94908	0.94901	0.999967	18048	0	-0.32173	0.023249	1.6336
501	PPIH	4	-2.17104	0.0067447	0.023249	0.870643	501	3	-0.31107	0.72405	0.72591	0.999967	13684	1	-0.31107	0.023249	1.6336
502	PTGES3L	4	-2.17051	0.0067529	0.023274	0.870643	502	3	-0.31341	0.99272	0.99277	0.999967	18940	0	-0.31341	0.023274	1.63313
503	TGFBR2	4	-2.17011	0.0067591	0.023294	0.870643	503	2	-0.1864	0.97647	0.97646	0.999967	18607	0	-0.1864	0.023294	1.63276
504	MPI	4	-2.16951	0.0067684	0.023328	0.870643	504	3	-0.23142	0.98584	0.98584	0.999967	18790	0	-0.23142	0.023328	1.63212
505	MTA2	4	-2.16796	0.0067926	0.02339	0.870643	505	4	-0.25127	0.99321	0.99326	0.999967	18952	0	-0.25127	0.02339	1.63097
506	NPTXR	4	-2.16755	0.006799	0.023409	0.870643	506	2	-0.19015	0.89442	0.8941	0.999967	16900	0	-0.19015	0.023409	1.63062
507	CEP250	4	-2.16654	0.0068149	0.02346	0.870643	507	3	-0.24032	0.94532	0.94521	0.999967	17952	0	-0.24032	0.02346	1.62967
508	KIAA0825	4	-2.16597	0.0068239	0.02349	0.870643	508	3	-0.24912	0.54442	0.59487	0.999967	11195	1	-0.24912	0.02349	1.62912
509	GRINA	4	-2.16475	0.0068431	0.023547	0.870643	509	3	-0.249	0.87413	0.8737	0.999967	16517	0	-0.249	0.023547	1.62806
510	IFT88	4	-2.16397	0.0068554	0.023592	0.870643	510	3	-0.20364	0.81564	0.81526	0.999967	15367	0	-0.20364	0.023592	1.62724
511	METTL25	4	-2.16149	0.0068946	0.023702	0.870643	511	2	-0.048329	0.28236	0.41268	0.999967	7798	2	-0.048329	0.023702	1.62522
512	COG2	4	-2.1587	0.006939	0.023854	0.870643	512	3	-0.45884	0.99187	0.99194	0.999967	18921	0	-0.45884	0.023854	1.62244
513	DPP8	4	-2.15727	0.006962	0.023926	0.870643	513	3	-0.38384	0.21204	0.33328	0.999967	6276	1	-0.38384	0.023926	1.62113
514	MARK2	4	-2.15679	0.0069696	0.023951	0.870643	514	3	-0.21882	0.87893	0.87848	0.999967	16607	0	-0.21882	0.023951	1.62068
515	PYGB	3	-2.15588	0.0069843	0.01901	0.870643	515	3	-0.2363	0.99302	0.99316	0.999967	18950	0	-0.2363	0.01901	1.72102
516	GEMIN5	4	-2.15521	0.0069951	0.024039	0.870643	516	4	-0.30395	0.993	0.99305	0.999967	18948	0	-0.30395	0.024039	1.61908
517	TSGA10IP	4	-2.15521	0.0069951	0.024039	0.870643	517	4	-0.21704	0.993	0.99305	0.999967	18949	0	-0.21704	0.024039	1.61908
518	SYVN1	4	-2.15504	0.0069977	0.024047	0.870643	518	1	-0.042826	0.23056	0.35427	0.999967	6697	1	-0.042826	0.024047	1.61894
519	MOGAT3	4	-2.15484	0.007001	0.024058	0.870643	519	3	-0.28444	0.91303	0.91282	0.999967	17298	0	-0.28444	0.024058	1.61874
520	ETS2	4	-2.15466	0.0070039	0.024067	0.870643	520	4	-0.18793	0.993	0.99304	0.999967	18947	0	-0.18793	0.024067	1.61858
521	CCM2	4	-2.1519	0.0070485	0.024204	0.870643	521	4	-0.21247	0.99295	0.993	0.999967	18946	0	-0.21247	0.024204	1.61611
522	HAL	4	-2.15186	0.0070492	0.024206	0.870643	522	1	0.14949	0.014548	0.042678	0.933734	869	2	0.14949	0.024206	1.61608
523	OR9I1	4	-2.15115	0.0070608	0.024242	0.870643	523	2	-0.12751	0.77221	0.77183	0.999967	14545	0	-0.12751	0.024242	1.61543
524	COQ7	4	-2.15073	0.0070676	0.024261	0.870643	524	3	-0.17871	0.64854	0.66474	0.999967	12529	1	-0.17871	0.024261	1.61509
525	TAF13	4	-2.15033	0.007074	0.024281	0.870643	525	3	-0.27504	0.68908	0.69616	0.999967	13121	1	-0.27504	0.024281	1.61473
526	CST9L	4	-2.14927	0.0070914	0.024329	0.870643	526	4	-0.12001	0.99291	0.99296	0.999967	18945	0	-0.12001	0.024329	1.61388
527	R3HDML	4	-2.1487	0.0071007	0.024366	0.870643	527	2	-0.18635	0.58755	0.62226	0.999967	11728	1	-0.18635	0.024366	1.61322
528	TXNDC12	4	-2.14806	0.0071112	0.0244	0.870643	528	3	-0.31531	0.88475	0.88434	0.999967	16705	0	-0.31531	0.0244	1.61261
529	FGF5	4	-2.14772	0.0071168	0.024421	0.870643	529	2	-0.11849	0.7346	0.73546	0.999967	13875	1	-0.11849	0.024421	1.61224
530	LINC00452	4	-2.14695	0.0071293	0.024461	0.870643	530	3	-0.20828	0.89802	0.89775	0.999967	16973	0	-0.20828	0.024461	1.61153
531	NDUFB10	4	-2.14556	0.0071522	0.024542	0.870643	531	3	-0.39948	0.9064	0.90611	0.999967	17153	0	-0.39948	0.024542	1.61009
532	SCARA3	4	-2.14335	0.0071887	0.02467	0.870643	532	4	-0.1273	0.99281	0.99287	0.999967	18944	0	-0.1273	0.02467	1.60783
533	TTF1	4	-2.14319	0.0071913	0.024676	0.870643	533	3	-0.29039	0.90861	0.90835	0.999967	17204	0	-0.29039	0.024676	1.60773
534	ABHD11	4	-2.14307	0.0071934	0.024683	0.870643	534	2	-0.19158	0.47783	0.55668	0.999967	10430	1	-0.19158	0.024683	1.6076
535	BIRC3	4	-2.14285	0.007197	0.024693	0.870643	535	4	-0.20867	0.9928	0.99286	0.999967	18943	0	-0.20867	0.024693	1.60743
536	XRCC3	4	-2.1409	0.0072294	0.024797	0.870643	536	3	-0.46533	0.96216	0.96207	0.999967	18305	0	-0.46533	0.024797	1.6056
537	MED12L	4	-2.1409	0.0072294	0.024797	0.870643	537	1	0.03153	0.28559	0.4163	0.999967	7868	2	0.03153	0.024797	1.6056
538	CNEP1R1	4	-2.14057	0.0072348	0.024814	0.870643	538	4	-0.14974	0.99277	0.99282	0.999967	18942	0	-0.14974	0.024814	1.6053
539	P2RY2	4	-2.13969	0.0072496	0.024858	0.870643	539	4	-0.28696	0.99275	0.9928	0.999967	18941	0	-0.28696	0.024858	1.60453
540	C7	4	-2.13957	0.0072516	0.024863	0.870643	540	3	-0.35342	0.97234	0.9723	0.999967	18521	0	-0.35342	0.024863	1.60445
541	ATP6V1C1	4	-2.13776	0.0072818	0.024953	0.870643	541	3	-0.43478	0.94675	0.94671	0.999967	17986	0	-0.43478	0.024953	1.60288
542	ASCL3	4	-2.13767	0.0072834	0.024959	0.870643	542	3	-0.34581	0.50162	0.56987	0.999967	10678	1	-0.34581	0.024959	1.60277
543	CYP4Z1	4	-2.13628	0.0073067	0.025014	0.870643	543	3	-0.32765	0.72527	0.72698	0.999967	13709	1	-0.32765	0.025014	1.60182
544	FNDC3A	4	-2.13506	0.0073273	0.025067	0.870643	544	3	-0.2471	0.75577	0.75549	0.999967	14253	1	-0.2471	0.025067	1.6009
545	ANTXRL	4	-2.13323	0.0073582	0.025137	0.870643	545	3	-0.18057	0.99007	0.9901	0.999967	18885	0	-0.18057	0.025137	1.59969
546	UBE2D2	4	-2.13154	0.0073868	0.0252	0.870643	546	2	-0.2904	0.98648	0.98648	0.999967	18805	0	-0.2904	0.0252	1.5986
547	RNF135	4	-2.13021	0.0074096	0.025262	0.870643	547	2	-0.040266	0.5003	0.56913	0.999967	10663	1	-0.040266	0.025262	1.59753
548	REXO2	4	-2.12774	0.0074518	0.025373	0.870643	548	3	-0.23493	0.6961	0.70184	0.999967	13224	1	-0.23493	0.025373	1.59563
549	ZNF99	4	-2.12743	0.0074571	0.025382	0.870643	549	2	-0.063756	0.10388	0.20922	0.999967	3989	2	-0.063756	0.025382	1.59547
550	SLITRK3	4	-2.1272	0.0074611	0.025394	0.870643	550	1	0.087129	0.26436	0.39237	0.999967	7420	1	0.087129	0.025394	1.59527
551	LTK	4	-2.12717	0.0074616	0.025394	0.870643	551	3	-0.23812	0.50454	0.57152	0.999967	10711	1	-0.23812	0.025394	1.59527
552	XPNPEP3	4	-2.12685	0.0074671	0.025404	0.870643	552	3	-0.25311	0.31405	0.44843	0.999967	8436	1	-0.25311	0.025404	1.5951
553	MMS19	4	-2.12682	0.0074675	0.025406	0.870643	553	3	-0.50669	0.98094	0.98098	0.999967	18687	0	-0.50669	0.025406	1.59506
554	CMC4	4	-2.12592	0.0074831	0.02544	0.870643	554	2	-0.20736	0.85404	0.8535	0.999967	16111	0	-0.20736	0.02544	1.59448
555	CHMP7	4	-2.12544	0.0074913	0.025459	0.870643	555	3	-0.17782	0.96482	0.96478	0.999967	18352	0	-0.17782	0.025459	1.59416
556	LRRC26	4	-2.12455	0.0075067	0.025497	0.870643	556	2	-0.23513	0.96148	0.9614	0.999967	18298	0	-0.23513	0.025497	1.59351
557	OLFM4	4	-2.12421	0.0075126	0.025514	0.870643	557	1	-0.052656	0.93421	0.93406	0.999967	17722	0	-0.052656	0.025514	1.59322
558	GTF2H1	4	-2.1241	0.0075145	0.025517	0.870643	558	3	-0.18522	0.97116	0.97112	0.999967	18495	0	-0.18522	0.025517	1.59317
559	BANK1	4	-2.1238	0.0075197	0.025528	0.870643	559	2	-0.11428	0.20192	0.32163	0.999967	6055	1	-0.11428	0.025528	1.59298
560	HMGCS1	4	-2.12319	0.0075302	0.025555	0.870643	560	2	-0.18414	0.43128	0.53202	0.999967	9988	1	-0.18414	0.025555	1.59252
561	SAMD8	4	-2.12124	0.0075641	0.025636	0.871401	561	1	-0.041029	0.79377	0.79337	0.999967	14965	0	-0.041029	0.025636	1.59115
562	C1orf127	4	-2.12035	0.0075797	0.025668	0.871401	562	3	-0.17538	0.94787	0.94783	0.999967	18014	0	-0.17538	0.025668	1.59061
563	TMEM258	4	-2.1183	0.0076156	0.02575	0.87263	563	1	0.060075	0.80697	0.8066	0.999967	15211	0	0.060075	0.02575	1.58922
564	PRSS2	4	-2.11537	0.0076671	0.025855	0.874643	564	3	-0.27577	0.68682	0.69433	0.999967	13093	1	-0.27577	0.025855	1.58746
565	C11orf88	4	-2.11328	0.007704	0.025933	0.875138	565	2	-0.11514	0.79233	0.79191	0.999967	14937	0	-0.11514	0.025933	1.58615
566	C12orf74	4	-2.11269	0.0077146	0.025962	0.875138	566	2	-0.14761	0.87755	0.87711	0.999967	16583	0	-0.14761	0.025962	1.58566
567	B3GALT6	4	-2.11102	0.0077443	0.026034	0.876037	567	3	-0.21995	0.98572	0.98572	0.999967	18786	0	-0.21995	0.026034	1.58446
568	CASP4	4	-2.10882	0.0077836	0.026127	0.876575	568	3	-0.22244	0.98126	0.98129	0.999967	18694	0	-0.22244	0.026127	1.58291
569	AXDND1	4	-2.10719	0.0078129	0.026187	0.876575	569	2	-0.17027	0.63913	0.65786	0.999967	12386	1	-0.17027	0.026187	1.58191
570	PGP	4	-2.10671	0.0078215	0.026211	0.876575	570	3	-0.18127	0.8213	0.82081	0.999967	15474	0	-0.18127	0.026211	1.58152
571	TCF7	4	-2.10616	0.0078315	0.026234	0.876575	571	3	-0.33949	0.8249	0.82435	0.999967	15537	0	-0.33949	0.026234	1.58114
572	HSD17B2	4	-2.10386	0.007873	0.026322	0.878	572	1	-0.011258	0.69622	0.70193	0.999967	13228	1	-0.011258	0.026322	1.57968
573	SLC5A5	4	-2.10103	0.0079245	0.026448	0.878653	573	3	-0.26296	0.98783	0.98787	0.999967	18838	0	-0.26296	0.026448	1.57761
574	GJA8	4	-2.10026	0.0079386	0.02648	0.878653	574	2	-0.18028	0.88723	0.88691	0.999967	16763	0	-0.18028	0.02648	1.57708
575	OVOL1	4	-2.10026	0.0079386	0.02648	0.878653	575	2	-0.13149	0.14521	0.25685	0.999967	4871	2	-0.13149	0.02648	1.57708
576	MYO7B	4	-2.09822	0.0079759	0.026564	0.879927	576	1	0.089998	0.13968	0.2505	0.999967	4746	2	0.089998	0.026564	1.57571
577	FGFBP2	4	-2.09543	0.0080274	0.026681	0.88147	577	2	-0.19163	0.68149	0.69007	0.999967	13004	1	-0.19163	0.026681	1.5738
578	KCNMB2	4	-2.09484	0.0080382	0.026703	0.88147	578	2	-0.23333	0.73438	0.73524	0.999967	13867	1	-0.23333	0.026703	1.57344
579	LZIC	4	-2.09265	0.0080789	0.026797	0.882819	579	2	0.010637	0.27917	0.4091	0.999967	7742	2	0.010637	0.026797	1.57191
580	TMEM261	4	-2.09163	0.0080978	0.02685	0.882819	580	3	-0.41778	0.76313	0.76278	0.999967	14387	1	-0.41778	0.02685	1.57106
581	NSUN2	4	-2.09028	0.008123	0.026908	0.882819	581	3	-0.32348	0.6347	0.65468	0.999967	12321	1	-0.32348	0.026908	1.57012
582	GPR132	4	-2.08946	0.0081385	0.026945	0.882819	582	2	-0.30717	0.92554	0.92533	0.999967	17542	0	-0.30717	0.026945	1.56952
583	ECHDC2	4	-2.08772	0.0081711	0.027023	0.882819	583	3	-0.17017	0.98804	0.98806	0.999967	18844	0	-0.17017	0.027023	1.56827
584	XPC	4	-2.08715	0.0081818	0.027048	0.882819	584	2	-0.090437	0.24416	0.36954	0.999967	6965	2	-0.090437	0.027048	1.56786
585	MROH2B	4	-2.08663	0.0081916	0.027067	0.882819	585	3	-0.18417	0.44559	0.53942	0.999967	10118	1	-0.18417	0.027067	1.56756
586	MUSTN1	4	-2.08443	0.0082333	0.027168	0.883949	586	2	0.030625	0.22791	0.35122	0.999967	6639	2	0.030625	0.027168	1.56594
587	PLA2G15	4	-2.08339	0.0082529	0.027217	0.883949	587	2	-0.1117	0.55055	0.59868	0.999967	11261	1	-0.1117	0.027217	1.56516
588	FGFR3	4	-2.08172	0.0082847	0.027285	0.883949	588	1	0.035667	0.039353	0.096079	0.976036	1853	2	0.035667	0.027285	1.56408
589	PDCD6IP	4	-2.08167	0.0082858	0.027287	0.883949	589	3	-0.26053	0.56458	0.60749	0.999967	11437	1	-0.26053	0.027287	1.56404
590	CTAG2	4	-2.07903	0.0083362	0.027409	0.885224	590	2	-0.055778	0.73482	0.73566	0.999967	13879	1	-0.055778	0.027409	1.56211
591	IFI27L2	4	-2.07636	0.0083876	0.027521	0.885224	591	1	0.010145	0.30664	0.44002	0.999967	8299	2	0.010145	0.027521	1.56034
592	PPP1R3E	4	-2.0737	0.0084391	0.027646	0.885224	592	2	-0.11526	0.56386	0.60703	0.999967	11426	1	-0.11526	0.027646	1.55837
593	EEF2K	4	-2.07366	0.0084399	0.02765	0.885224	593	2	-0.088925	0.35968	0.49662	0.999967	9318	1	-0.088925	0.02765	1.5583
594	KCNMB3	4	-2.07107	0.0084905	0.027769	0.885224	594	1	0.05578	0.19736	0.31645	0.999967	5953	2	0.05578	0.027769	1.55644
595	DCUN1D1	4	-2.07085	0.0084948	0.027777	0.885224	595	3	-0.34689	0.86421	0.86379	0.999967	16302	0	-0.34689	0.027777	1.55631
596	PDCD4	4	-2.06926	0.0085258	0.027852	0.885224	596	3	-0.19536	0.92336	0.92322	0.999967	17493	0	-0.19536	0.027852	1.55514
597	PRG4	3	-2.06861	0.0085386	0.023039	0.870643	597	1	-0.026354	0.84387	0.84395	0.999967	15887	0	-0.026354	0.023039	1.63754
598	SH3GL3	4	-2.06785	0.0085536	0.027918	0.885224	598	3	-0.33589	0.99096	0.99101	0.999967	18901	0	-0.33589	0.027918	1.55412
599	ZSWIM2	4	-2.06628	0.0085846	0.027997	0.885224	599	3	-0.26047	0.9747	0.97465	0.999967	18576	0	-0.26047	0.027997	1.55289
600	GFM2	4	-2.06602	0.0085898	0.028005	0.885224	600	2	-0.28667	0.85002	0.84943	0.999967	16015	0	-0.28667	0.028005	1.55276
601	RPS6KB2	4	-2.06583	0.0085934	0.028013	0.885224	601	3	-0.15127	0.99082	0.99088	0.999967	18899	0	-0.15127	0.028013	1.55264
602	HEATR5B	4	-2.06349	0.00864	0.028128	0.885224	602	2	-0.22942	0.91046	0.91023	0.999967	17247	0	-0.22942	0.028128	1.55086
603	TNNC2	4	-2.06324	0.0086449	0.02814	0.885224	603	2	0.11101	0.044239	0.1062	0.976036	2041	2	0.11101	0.02814	1.55068
604	GPN1	4	-2.06288	0.008652	0.028154	0.885224	604	3	-0.16237	0.53832	0.59123	0.999967	11116	1	-0.16237	0.028154	1.55046
605	HECA	4	-2.06166	0.0086764	0.028211	0.885224	605	2	-0.23547	0.47843	0.55701	0.999967	10438	1	-0.23547	0.028211	1.54958
606	KRT81	4	-2.06155	0.0086786	0.028214	0.885224	606	3	-0.21073	0.98574	0.98574	0.999967	18787	0	-0.21073	0.028214	1.54954
607	ZBP1	4	-2.06083	0.0086931	0.028242	0.885224	607	3	-0.24006	0.83624	0.83558	0.999967	15743	0	-0.24006	0.028242	1.5491
608	TMEM55B	4	-2.06067	0.0086963	0.028248	0.885224	608	1	0.052002	0.72355	0.72545	0.999967	13678	1	0.052002	0.028248	1.54901
609	RYR1	4	-2.05811	0.0087477	0.028368	0.885224	609	1	0.1649	0.0394	0.096175	0.976036	1855	2	0.1649	0.028368	1.54717
610	CAND1	4	-2.05805	0.0087489	0.02837	0.885224	610	3	-0.18403	0.97157	0.97155	0.999967	18503	0	-0.18403	0.02837	1.54714
611	CHMP5	4	-2.05581	0.008794	0.028474	0.885224	611	3	-0.30014	0.57439	0.61369	0.999967	11555	1	-0.30014	0.028474	1.54555
612	KLHL9	4	-2.05556	0.0087992	0.028485	0.885224	612	3	-0.18992	0.71767	0.72016	0.999967	13566	1	-0.18992	0.028485	1.54538
613	THOC2	4	-2.0551	0.0088084	0.028508	0.885224	613	2	-0.14902	0.92032	0.92012	0.999967	17433	0	-0.14902	0.028508	1.54503
614	LCN2	4	-2.05303	0.0088506	0.028611	0.885224	614	2	-0.27718	0.97755	0.97759	0.999967	18628	0	-0.27718	0.028611	1.54347
615	CLP1	4	-2.05051	0.0089021	0.028726	0.885224	615	2	-0.10814	0.90099	0.90063	0.999967	17035	0	-0.10814	0.028726	1.54172
616	UTP20	4	-2.04801	0.0089535	0.028838	0.885224	616	1	-0.1279	0.91536	0.91517	0.999967	17342	0	-0.1279	0.028838	1.54003
617	C10orf82	4	-2.04708	0.0089727	0.028881	0.885224	617	2	-0.11233	0.63174	0.6526	0.999967	12283	1	-0.11233	0.028881	1.53939
618	SGIP1	4	-2.04603	0.0089943	0.028932	0.885224	618	3	-0.25091	0.15862	0.27213	0.999967	5153	1	-0.25091	0.028932	1.53862
619	HOXC11	4	-2.04584	0.0089983	0.028943	0.885224	619	2	-0.081975	0.25635	0.38334	0.999967	7246	2	-0.081975	0.028943	1.53846
620	PPP1R21	4	-2.04552	0.0090049	0.028957	0.885224	620	1	0.022168	0.5976	0.62901	0.999967	11864	1	0.022168	0.028957	1.53825
621	DBNDD1	4	-2.04478	0.0090203	0.028993	0.885224	621	3	-0.17269	0.26695	0.39527	0.999967	7476	1	-0.17269	0.028993	1.53771
622	CGB8	4	-2.04446	0.0090269	0.029013	0.885224	622	2	-0.15188	0.21783	0.33981	0.999967	6410	2	-0.15188	0.029013	1.53741
623	BBS12	4	-2.04305	0.0090563	0.029089	0.885224	623	3	-0.31096	0.97228	0.97225	0.999967	18518	0	-0.31096	0.029089	1.53627
624	RFT1	4	-2.04239	0.00907	0.029118	0.885224	624	3	-0.33537	0.78434	0.7839	0.999967	14782	0	-0.33537	0.029118	1.53584
625	DDRGK1	4	-2.04131	0.0090926	0.029163	0.885224	625	2	-0.28902	0.89874	0.89842	0.999967	16986	0	-0.28902	0.029163	1.53517
626	OTOA	4	-2.04059	0.0091078	0.029201	0.885224	626	2	-0.30596	0.99084	0.99089	0.999967	18900	0	-0.30596	0.029201	1.5346
627	ZFPM1	4	-2.03971	0.0091261	0.029241	0.885224	627	3	-0.20584	0.79534	0.79496	0.999967	15002	0	-0.20584	0.029241	1.53401
628	UBE2J2	4	-2.03814	0.0091592	0.029319	0.885224	628	1	-0.011987	0.086299	0.18889	0.994426	3620	1	-0.011987	0.029319	1.53285
629	GRB10	4	-2.03669	0.0091899	0.029392	0.885224	629	3	-0.22562	0.4857	0.56106	0.999967	10501	1	-0.22562	0.029392	1.53177
630	C9orf142	4	-2.03641	0.0091959	0.029405	0.885224	630	2	-0.16332	0.1098	0.2162	0.999967	4119	1	-0.16332	0.029405	1.53158
631	TACC2	4	-2.03571	0.0092106	0.029439	0.885224	631	1	-0.01651	0.33439	0.47147	0.999967	8837	1	-0.01651	0.029439	1.53108
632	CLDN34	4	-2.03438	0.0092389	0.029515	0.885224	632	3	-0.2258	0.92587	0.92568	0.999967	17550	0	-0.2258	0.029515	1.52996
633	LRRC75B	4	-2.03423	0.009242	0.029521	0.885224	633	2	-0.36579	0.85192	0.85133	0.999967	16062	0	-0.36579	0.029521	1.52987
634	SLC9A8	4	-2.03402	0.0092465	0.029533	0.885224	634	3	-0.17139	0.93945	0.93942	0.999967	17832	0	-0.17139	0.029533	1.52969
635	UQCR10	4	-2.03355	0.0092565	0.029555	0.885224	635	2	-0.15371	0.14562	0.25731	0.999967	4881	1	-0.15371	0.029555	1.52937
636	FAM25G	4	-2.03234	0.0092825	0.029613	0.885224	636	2	-0.29742	0.78847	0.78805	0.999967	14864	0	-0.29742	0.029613	1.52852
637	USP27X	4	-2.03089	0.0093135	0.029686	0.885224	637	2	0.0023901	0.11087	0.21744	0.999967	4144	1	0.0023901	0.029686	1.52745
638	STK33	4	-2.0291	0.009352	0.029783	0.885224	638	2	-0.13021	0.20003	0.31948	0.999967	6010	2	-0.13021	0.029783	1.52603
639	SLC6A14	4	-2.02856	0.0093636	0.029809	0.885224	639	2	-0.14891	0.62824	0.65016	0.999967	12242	1	-0.14891	0.029809	1.52565
640	GPNMB	4	-2.0285	0.0093649	0.029813	0.885224	640	2	-0.093112	0.83675	0.83609	0.999967	15755	0	-0.093112	0.029813	1.52559
641	BTNL3	4	-2.02829	0.0093694	0.029824	0.885224	641	2	-0.065655	0.65833	0.67205	0.999967	12678	1	-0.065655	0.029824	1.52543
642	TRMT1	4	-2.02824	0.0093705	0.029827	0.885224	642	3	-0.36725	0.040458	0.098382	0.976036	1900	1	-0.36725	0.029827	1.52539
643	STMND1	4	-2.02612	0.0094163	0.029933	0.886998	643	2	0.0027804	0.033335	0.083464	0.976036	1626	2	0.0027804	0.029933	1.52385
644	ADAT2	4	-2.02399	0.0094625	0.030028	0.886999	644	2	-0.11536	0.18759	0.30531	0.999967	5745	2	-0.11536	0.030028	1.52247
645	ATP6V0E2	4	-2.02376	0.0094677	0.030041	0.886999	645	2	-0.053716	0.16748	0.28225	0.999967	5329	1	-0.053716	0.030041	1.52229
646	AP2A1	4	-2.02207	0.0095045	0.030123	0.886999	646	3	-0.21084	0.32847	0.4648	0.999967	8719	1	-0.21084	0.030123	1.5211
647	TMEM176B	4	-2.0214	0.0095191	0.030155	0.886999	647	3	-0.23572	0.90595	0.90564	0.999967	17138	0	-0.23572	0.030155	1.52064
648	CCAR1	4	-2.02119	0.0095237	0.030165	0.886999	648	3	-0.23774	0.98486	0.98487	0.999967	18766	0	-0.23774	0.030165	1.5205
649	DRG1	4	-2.01909	0.00957	0.030289	0.887085	649	3	-0.28856	0.98749	0.98751	0.999967	18826	0	-0.28856	0.030289	1.51872
650	NANP	4	-2.01907	0.0095705	0.030292	0.887085	650	3	-0.20645	0.9063	0.906	0.999967	17148	0	-0.20645	0.030292	1.51867
651	IL25	4	-2.01786	0.0095971	0.030341	0.887085	651	2	-0.13138	0.093055	0.19673	0.995675	3765	1	-0.13138	0.030341	1.51797
652	USF2	4	-2.01763	0.0096022	0.030354	0.887085	652	3	-0.3275	0.90605	0.90575	0.999967	17141	0	-0.3275	0.030354	1.51778
653	NEURL2	4	-2.01674	0.0096219	0.030402	0.887121	653	2	-0.061939	0.85935	0.85887	0.999967	16206	0	-0.061939	0.030402	1.5171
654	PTDSS1	4	-2.01443	0.0096733	0.030525	0.888699	654	2	0.084543	0.05394	0.12588	0.979608	2447	2	0.084543	0.030525	1.51534
655	MDFIC	4	-2.01175	0.0097331	0.030684	0.888699	655	3	-0.15362	0.94724	0.94722	0.999967	18000	0	-0.15362	0.030684	1.51309
656	UBA3	4	-2.01065	0.0097578	0.030739	0.888699	656	3	-0.25798	0.8443	0.84363	0.999967	15893	0	-0.25798	0.030739	1.51231
657	SYNE3	4	-2.00955	0.0097826	0.030803	0.888699	657	3	-0.25831	0.57801	0.61602	0.999967	11607	1	-0.25831	0.030803	1.51141
658	FCRLB	4	-2.00937	0.0097865	0.030813	0.888699	658	3	-0.34559	0.98853	0.98857	0.999967	18853	0	-0.34559	0.030813	1.51127
659	POU4F3	4	-2.00887	0.0097978	0.030836	0.888699	659	2	-0.040059	0.11404	0.22102	0.999967	4204	2	-0.040059	0.030836	1.51094
660	PLLP	4	-2.00756	0.0098275	0.030908	0.888699	660	2	-0.17041	0.36345	0.49844	0.999967	9352	1	-0.17041	0.030908	1.50993
661	RAB44	4	-2.00572	0.0098691	0.031006	0.888699	661	2	-0.15754	0.61256	0.63916	0.999967	12058	1	-0.15754	0.031006	1.50855
662	ZNF266	4	-2.00529	0.0098789	0.031025	0.888699	662	1	0.016851	0.72928	0.73059	0.999967	13778	1	0.016851	0.031025	1.50829
663	NOA1	4	-2.00415	0.0099048	0.031088	0.888699	663	3	-0.40663	0.62007	0.64441	0.999967	12144	1	-0.40663	0.031088	1.50741
664	VCP	4	-2.00295	0.0099322	0.031146	0.888699	664	3	-0.43896	0.93144	0.93122	0.999967	17666	0	-0.43896	0.031146	1.5066
665	ZNF823	4	-2.00259	0.0099406	0.031165	0.888699	665	3	-0.32693	0.96816	0.9681	0.999967	18423	0	-0.32693	0.031165	1.50633
666	ITPA	4	-2.00128	0.0099705	0.031236	0.888699	666	2	-0.17667	0.0089021	0.029775	0.915099	613	1	-0.17667	0.029775	1.52615
667	ANPEP	4	-2.0008	0.0099817	0.03126	0.888699	667	3	-0.31414	0.95758	0.95754	0.999967	18222	0	-0.31414	0.03126	1.50501
668	ELF1	4	-1.99857	0.010033	0.031366	0.888699	668	1	0.056821	0.6949	0.70087	0.999967	13208	1	0.056821	0.031366	1.50354
669	VRK1	4	-1.99615	0.010089	0.031481	0.888699	669	3	-0.23145	0.88306	0.88263	0.999967	16674	0	-0.23145	0.031481	1.50195
670	MORN2	4	-1.99538	0.010107	0.031526	0.888699	670	3	-0.27375	0.90496	0.90463	0.999967	17116	0	-0.27375	0.031526	1.50133
671	RRP9	4	-1.99413	0.010136	0.031595	0.888699	671	1	0.013986	0.21843	0.34051	0.999967	6424	1	0.013986	0.031595	1.50038
672	FOLH1B	4	-1.99383	0.010143	0.031619	0.888699	672	3	-0.22075	0.97071	0.97065	0.999967	18482	0	-0.22075	0.031619	1.50005
673	PIWIL4	4	-1.99311	0.01016	0.031663	0.888699	673	3	-0.42581	0.40115	0.51677	0.999967	9702	1	-0.42581	0.031663	1.49945
674	PAIP1	4	-1.99195	0.010187	0.031721	0.888699	674	1	0.10459	0.1094	0.21575	0.999967	4109	2	0.10459	0.031721	1.49865
675	PHF3	4	-1.99187	0.010189	0.031725	0.888699	675	3	-0.34797	0.51597	0.57808	0.999967	10842	1	-0.34797	0.031725	1.4986
676	SRSF5	4	-1.99119	0.010205	0.031759	0.888699	676	3	-0.21275	0.39125	0.51187	0.999967	9612	1	-0.21275	0.031759	1.49813
677	STX10	4	-1.98974	0.010239	0.031839	0.888699	677	1	-0.091602	0.96284	0.96277	0.999967	18321	0	-0.091602	0.031839	1.49704
678	ZAR1	4	-1.98949	0.010245	0.031855	0.888699	678	3	-0.24009	0.81833	0.81787	0.999967	15422	0	-0.24009	0.031855	1.49682
679	U2AF1	4	-1.98889	0.010259	0.031891	0.888699	679	3	-0.52997	0.80926	0.80888	0.999967	15247	0	-0.52997	0.031891	1.49633
680	SFPQ	4	-1.98889	0.010259	0.031891	0.888699	680	3	-0.42199	0.063638	0.14508	0.987425	2790	1	-0.42199	0.031891	1.49633
681	NTN4	4	-1.98796	0.010281	0.031945	0.888699	681	2	-0.1167	0.90124	0.90088	0.999967	17038	0	-0.1167	0.031945	1.4956
682	PRR20E	4	-1.98758	0.01029	0.031965	0.888699	682	2	-0.14272	0.92792	0.92769	0.999967	17590	0	-0.14272	0.031965	1.49533
683	DHX30	4	-1.98632	0.01032	0.032036	0.888699	683	2	-0.21756	0.93598	0.93587	0.999967	17755	0	-0.21756	0.032036	1.49436
684	PSAPL1	4	-1.98582	0.010332	0.032062	0.888699	684	2	-0.071616	0.36098	0.49724	0.999967	9333	1	-0.071616	0.032062	1.49401
685	TTK	4	-1.98548	0.01034	0.032076	0.888699	685	3	-0.77036	0.90406	0.90372	0.999967	17096	0	-0.77036	0.032076	1.49382
686	ITPKA	4	-1.98435	0.010367	0.032152	0.888699	686	1	-0.052875	0.63611	0.65567	0.999967	12345	1	-0.052875	0.032152	1.49279
687	FAM131B	4	-1.98435	0.010367	0.032152	0.888699	687	1	0.15884	0.016821	0.047777	0.938595	968	2	0.15884	0.032152	1.49279
688	API5	4	-1.98389	0.010378	0.032174	0.888699	688	2	-0.18395	0.92452	0.92433	0.999967	17517	0	-0.18395	0.032174	1.49249
689	SMN1	4	-1.98313	0.010396	0.032225	0.888699	689	3	-0.28141	0.90053	0.90017	0.999967	17023	0	-0.28141	0.032225	1.49181
690	TMCO3	4	-1.98301	0.010399	0.032231	0.888699	690	2	-0.30361	0.58634	0.62148	0.999967	11715	1	-0.30361	0.032231	1.49173
691	C6orf163	4	-1.98222	0.010418	0.032269	0.888699	691	2	-0.18583	0.84215	0.84142	0.999967	15857	0	-0.18583	0.032269	1.49121
692	NBN	4	-1.98113	0.010444	0.032336	0.889079	692	2	0.098914	0.058232	0.13437	0.986827	2595	2	0.098914	0.032336	1.49031
693	MEI4	4	-1.98022	0.010466	0.032391	0.889079	693	3	-0.26522	0.57001	0.61089	0.999967	11501	1	-0.26522	0.032391	1.48958
694	ADAMTS3	4	-1.97972	0.010478	0.032422	0.889079	694	3	-0.35783	0.48511	0.56073	0.999967	10496	1	-0.35783	0.032422	1.48916
695	UTP15	4	-1.97716	0.01054	0.032552	0.889272	695	2	-0.35111	0.68496	0.69284	0.999967	13056	1	-0.35111	0.032552	1.48742
696	RBM18	4	-1.97708	0.010542	0.032559	0.889272	696	3	-0.271	0.50618	0.57245	0.999967	10729	1	-0.271	0.032559	1.48733
697	ERCC2	4	-1.97687	0.010547	0.032569	0.889272	697	1	0.16131	0.11483	0.22186	0.999967	4221	2	0.16131	0.032569	1.4872
698	MRAP2	4	-1.9751	0.01059	0.032668	0.889855	698	3	-0.20276	0.20955	0.33036	0.999967	6220	1	-0.20276	0.032668	1.48588
699	NR4A1	4	-1.97478	0.010598	0.032683	0.889855	699	1	0.13134	0.011956	0.036745	0.92288	760	2	0.13134	0.032683	1.48568
700	TRIM66	4	-1.97265	0.01065	0.032816	0.890424	700	3	-0.20922	0.96005	0.95995	0.999967	18273	0	-0.20922	0.032816	1.48391
701	CAB39L	4	-1.97261	0.010651	0.032817	0.890424	701	2	-0.12735	0.12523	0.23376	0.999967	4431	2	-0.12735	0.032817	1.4839
702	IKZF2	4	-1.97058	0.010701	0.032917	0.890424	702	3	-0.1576	0.90239	0.90202	0.999967	17057	0	-0.1576	0.032917	1.48258
703	ICA1	3	-1.97029	0.010708	0.028623	0.885224	703	2	-0.38753	0.87144	0.87156	0.999967	16461	0	-0.38753	0.028623	1.54328
704	ZNF500	4	-1.97013	0.010712	0.032937	0.890424	704	3	-0.22313	0.63062	0.65182	0.999967	12271	1	-0.22313	0.032937	1.48232
705	TRAF3	4	-1.96823	0.010759	0.033046	0.891375	705	3	-0.23105	0.94651	0.94645	0.999967	17981	0	-0.23105	0.033046	1.48088
706	GPIHBP1	4	-1.96762	0.010774	0.033083	0.891375	706	2	-0.078344	0.12903	0.23819	0.999967	4519	2	-0.078344	0.033083	1.4804
707	FAM173B	4	-1.96646	0.010803	0.033158	0.891375	707	3	-0.33384	0.16479	0.27919	0.999967	5268	1	-0.33384	0.033158	1.47941
708	C17orf49	4	-1.96642	0.010804	0.033159	0.891375	708	2	-0.29754	0.52118	0.58112	0.999967	10907	1	-0.29754	0.033159	1.4794
709	TCF21	4	-1.96349	0.010877	0.033327	0.894628	709	3	-0.30746	0.82996	0.82933	0.999967	15638	0	-0.30746	0.033327	1.4772
710	WDR86	3	-1.96289	0.010892	0.029114	0.885224	710	1	-0.0038249	0.0092142	0.024788	0.909342	628	1	-0.0038249	0.024788	1.60576
711	PNPLA6	4	-1.96027	0.010958	0.033495	0.895273	711	3	-0.19886	0.031795	0.080207	0.976036	1564	1	-0.19886	0.033495	1.47502
712	PEBP1	4	-1.96003	0.010964	0.033506	0.895273	712	3	-0.38366	0.26426	0.39225	0.999967	7419	1	-0.38366	0.033506	1.47488
713	XPA	4	-1.95928	0.010983	0.033555	0.895273	713	3	-0.27554	0.031213	0.078984	0.976036	1543	1	-0.27554	0.033555	1.47424
714	IRF6	4	-1.95825	0.011009	0.033613	0.895273	714	2	-0.059571	0.26845	0.39692	0.999967	7505	1	-0.059571	0.033613	1.47349
715	VCX2	4	-1.95691	0.011043	0.033698	0.895273	715	2	-0.23341	0.83987	0.83916	0.999967	15817	0	-0.23341	0.033698	1.4724
716	OR52M1	4	-1.9566	0.011051	0.033716	0.895273	716	3	-0.1562	0.92304	0.92291	0.999967	17483	0	-0.1562	0.033716	1.47216
717	SIK1	4	-1.95644	0.011055	0.033724	0.895273	717	2	-0.16253	0.76447	0.7641	0.999967	14409	1	-0.16253	0.033724	1.47206
718	PYGL	4	-1.95624	0.01106	0.033733	0.895273	718	3	-0.24201	0.90479	0.90446	0.999967	17112	0	-0.24201	0.033733	1.47195
719	PDGFRB	4	-1.95542	0.011081	0.033784	0.895273	719	3	-0.19124	0.31699	0.45175	0.999967	8498	1	-0.19124	0.033784	1.47129
720	ZNF862	4	-1.95448	0.011105	0.033847	0.895273	720	3	-0.22583	0.88662	0.88628	0.999967	16750	0	-0.22583	0.033847	1.47048
721	OGFOD3	4	-1.95421	0.011112	0.033866	0.895273	721	2	0.057713	0.066067	0.14989	0.987425	2889	2	0.057713	0.033866	1.47024
722	HS3ST1	4	-1.95339	0.011133	0.033915	0.895322	722	3	-0.26114	0.8596	0.85913	0.999967	16210	0	-0.26114	0.033915	1.46961
723	ME3	4	-1.95067	0.011203	0.034071	0.896556	723	2	-0.24716	0.95556	0.95547	0.999967	18171	0	-0.24716	0.034071	1.46762
724	OR6C1	4	-1.9502	0.011215	0.034094	0.896556	724	2	-0.20023	0.43103	0.53189	0.999967	9984	1	-0.20023	0.034094	1.46732
725	FASTK	4	-1.95005	0.011219	0.034102	0.896556	725	2	-0.11595	0.54309	0.59408	0.999967	11178	1	-0.11595	0.034102	1.46722
726	CELF1	4	-1.94854	0.011258	0.034184	0.896556	726	3	-0.20357	0.87965	0.87919	0.999967	16620	0	-0.20357	0.034184	1.46618
727	GSTA3	4	-1.94835	0.011263	0.034196	0.896556	727	2	-0.20652	0.26572	0.39391	0.999967	7444	1	-0.20652	0.034196	1.46602
728	PPP1R10	4	-1.94704	0.011297	0.034279	0.896744	728	3	-0.26841	0.77458	0.77414	0.999967	14594	0	-0.26841	0.034279	1.46497
729	ZSCAN29	4	-1.94677	0.011304	0.034297	0.896744	729	2	-0.14396	0.4565	0.54516	0.999967	10213	1	-0.14396	0.034297	1.46474
730	ARPC2	4	-1.9447	0.011358	0.034414	0.896871	730	2	-0.16817	0.86302	0.86259	0.999967	16280	0	-0.16817	0.034414	1.46326
731	ZNF579	4	-1.94233	0.01142	0.034549	0.896871	731	1	-0.0149	0.44276	0.53793	0.999967	10091	1	-0.0149	0.034549	1.46156
732	FLCN	4	-1.94093	0.011457	0.034636	0.896871	732	2	-0.34659	0.93954	0.93952	0.999967	17834	0	-0.34659	0.034636	1.46047
733	ELP4	4	-1.93945	0.011496	0.03471	0.896871	733	3	-0.33242	0.73339	0.73436	0.999967	13852	1	-0.33242	0.03471	1.45955
734	SPTSSB	4	-1.93892	0.01151	0.034745	0.896871	734	3	-0.26089	0.31851	0.45344	0.999967	8533	1	-0.26089	0.034745	1.45911
735	DEFA3	4	-1.93862	0.011518	0.034767	0.896871	735	2	-0.15889	0.98771	0.98774	0.999967	18834	0	-0.15889	0.034767	1.45883
736	TRUB1	4	-1.93843	0.011523	0.034776	0.896871	736	3	-0.13559	0.86261	0.86218	0.999967	16272	0	-0.13559	0.034776	1.45872
737	SLC46A2	4	-1.93682	0.011566	0.034871	0.896871	737	2	-0.15596	0.86543	0.86501	0.999967	16334	0	-0.15596	0.034871	1.45754
738	COL4A1	4	-1.93652	0.011574	0.034885	0.896871	738	2	-0.11586	0.70091	0.70581	0.999967	13298	1	-0.11586	0.034885	1.45736
739	BRAF	4	-1.93648	0.011575	0.034891	0.896871	739	2	-0.062523	0.18412	0.30136	0.999967	5668	2	-0.062523	0.034891	1.45729
740	POC1A	4	-1.9361	0.011585	0.034912	0.896871	740	3	-0.21966	0.90693	0.90668	0.999967	17168	0	-0.21966	0.034912	1.45703
741	SOAT1	4	-1.9361	0.011585	0.034912	0.896871	741	3	-0.20349	0.16041	0.27418	0.999967	5190	1	-0.20349	0.034912	1.45703
742	DOCK10	3	-1.93319	0.011663	0.030999	0.888699	742	1	-0.093195	0.95643	0.95672	0.999967	18193	0	-0.093195	0.030999	1.50865
743	VAV3	4	-1.93312	0.011665	0.035081	0.900013	743	3	-0.4273	0.8423	0.84158	0.999967	15861	0	-0.4273	0.035081	1.45493
744	CCND1	4	-1.93078	0.011728	0.035211	0.902138	744	2	-0.058447	0.27829	0.40809	0.999967	7725	2	-0.058447	0.035211	1.45332
745	ASCC3	4	-1.92889	0.011779	0.035341	0.902315	745	3	-0.31985	0.85397	0.85344	0.999967	16109	0	-0.31985	0.035341	1.45172
746	PFDN5	4	-1.9279	0.011806	0.035404	0.902315	746	3	-0.3571	0.7397	0.74011	0.999967	13964	1	-0.3571	0.035404	1.45095
747	CFAP20	4	-1.9279	0.011806	0.035404	0.902315	747	3	-0.40191	0.99191	0.99197	0.999967	18923	0	-0.40191	0.035404	1.45095
748	DDIAS	4	-1.92724	0.011824	0.035441	0.902315	748	3	-0.16525	0.93136	0.93114	0.999967	17664	0	-0.16525	0.035441	1.45049
749	HTR3B	4	-1.92702	0.01183	0.035454	0.902315	749	2	0.047869	0.072253	0.16201	0.987425	3123	2	0.047869	0.035454	1.45033
750	BEND2	4	-1.92511	0.011882	0.035565	0.903252	750	2	-0.086687	0.43894	0.53598	0.999967	10057	1	-0.086687	0.035565	1.44898
751	CD48	4	-1.92383	0.011917	0.035645	0.903252	751	3	-0.15706	0.68904	0.69612	0.999967	13120	1	-0.15706	0.035645	1.448
752	HMHA1	4	-1.92336	0.01193	0.03568	0.903252	752	3	-0.28868	0.87233	0.87194	0.999967	16477	0	-0.28868	0.03568	1.44758
753	CCDC13	4	-1.92336	0.01193	0.03568	0.903252	753	2	-0.11648	0.48561	0.56101	0.999967	10500	1	-0.11648	0.03568	1.44758
754	HLX	4	-1.92169	0.011976	0.035785	0.904044	754	3	-0.33757	0.91328	0.91307	0.999967	17302	0	-0.33757	0.035785	1.4463
755	CEP135	4	-1.9214	0.011984	0.035806	0.904044	755	1	0.058353	0.7571	0.75678	0.999967	14276	1	0.058353	0.035806	1.44604
756	ANKRD66	4	-1.91952	0.012036	0.035921	0.905751	756	1	-0.011042	0.57631	0.61494	0.999967	11587	1	-0.011042	0.035921	1.44465
757	CAP1	4	-1.91854	0.012063	0.035971	0.905823	757	3	-0.38947	0.67334	0.68364	0.999967	12884	1	-0.38947	0.035971	1.44405
758	SNX33	4	-1.91768	0.012087	0.036027	0.906005	758	2	-0.0019477	0.16248	0.27651	0.999967	5224	2	-0.0019477	0.036027	1.44337
759	ME2	4	-1.916	0.012134	0.036136	0.906005	759	3	-0.31039	0.97525	0.97519	0.999967	18583	0	-0.31039	0.036136	1.44206
760	GUSB	4	-1.91585	0.012138	0.036146	0.906005	760	2	0.031012	0.12502	0.23351	0.999967	4425	2	0.031012	0.036146	1.44194
761	FAM208A	4	-1.91417	0.012185	0.036248	0.906005	761	3	-0.31228	0.9879	0.98793	0.999967	18840	0	-0.31228	0.036248	1.44072
762	SORBS1	4	-1.914	0.01219	0.036257	0.906005	762	2	-0.14422	0.43493	0.53393	0.999967	10014	1	-0.14422	0.036257	1.44061
763	NFASC	4	-1.91393	0.012192	0.036263	0.906005	763	3	-0.21577	0.91293	0.91272	0.999967	17296	0	-0.21577	0.036263	1.44054
764	P4HB	4	-1.91218	0.012241	0.036385	0.90786	764	3	-0.21487	0.22724	0.35048	0.999967	6621	1	-0.21487	0.036385	1.43908
765	XKRX	4	-1.91038	0.012292	0.036486	0.909207	765	1	-0.020543	0.42054	0.52648	0.999967	9887	1	-0.020543	0.036486	1.43787
766	C9orf62	4	-1.90886	0.012335	0.036591	0.909919	766	3	-0.22723	0.70883	0.71251	0.999967	13432	1	-0.22723	0.036591	1.43663
767	FAM133A	4	-1.90854	0.012344	0.03661	0.909919	767	2	-0.19974	0.24938	0.37544	0.999967	7091	1	-0.19974	0.03661	1.4364
768	TOP2B	4	-1.90742	0.012376	0.03668	0.910191	768	3	-0.17965	0.8394	0.83871	0.999967	15807	0	-0.17965	0.03668	1.43557
769	ADNP2	4	-1.90675	0.012395	0.036716	0.910191	769	2	-0.054623	0.50989	0.57455	0.999967	10772	1	-0.054623	0.036716	1.43514
770	WASH1	3	-1.9056	0.012428	0.032898	0.890424	770	2	-0.59016	0.24462	0.35028	0.999967	6976	1	-0.59016	0.032898	1.48283
771	XPO5	4	-1.90521	0.012439	0.036821	0.910637	771	3	-0.23061	0.89938	0.89907	0.999967	17000	0	-0.23061	0.036821	1.4339
772	TMEM119	4	-1.90497	0.012446	0.036838	0.910637	772	1	0.12203	0.33837	0.47605	0.999967	8920	2	0.12203	0.036838	1.4337
773	KIF20A	4	-1.90319	0.012497	0.036955	0.910637	773	1	-0.1029	0.15684	0.2701	0.999967	5111	1	-0.1029	0.036955	1.43233
774	AMD1	4	-1.90212	0.012528	0.037018	0.910637	774	3	-0.41465	0.98906	0.98911	0.999967	18865	0	-0.41465	0.037018	1.43159
775	DUSP21	4	-1.90139	0.012549	0.037069	0.910637	775	2	-0.061844	0.68374	0.69189	0.999967	13035	1	-0.061844	0.037069	1.43099
776	LPXN	4	-1.90039	0.012578	0.037136	0.910637	776	3	-0.16496	0.59675	0.62842	0.999967	11850	1	-0.16496	0.037136	1.4302
777	C4orf33	4	-1.89963	0.0126	0.037189	0.910637	777	1	0.16889	0.073614	0.16461	0.987425	3176	3	0.16889	0.037189	1.42959
778	PPIP5K1	4	-1.8988	0.012624	0.037246	0.910637	778	3	-0.17382	0.59962	0.63038	0.999967	11888	1	-0.17382	0.037246	1.42892
779	NAP1L4	4	-1.89863	0.012629	0.037255	0.910637	779	3	-0.22521	0.65558	0.66991	0.999967	12637	1	-0.22521	0.037255	1.42882
780	C16orf87	4	-1.89794	0.012649	0.037303	0.910637	780	3	-0.25763	0.90157	0.90121	0.999967	17048	0	-0.25763	0.037303	1.42826
781	FRG2C	4	-1.89788	0.012651	0.037311	0.910637	781	2	-0.17733	0.02569	0.067253	0.957917	1338	1	-0.17733	0.037311	1.42816
782	BCAT1	4	-1.89623	0.012699	0.037423	0.910637	782	2	-0.081676	0.28339	0.41382	0.999967	7820	2	-0.081676	0.037423	1.42686
783	RPS6	4	-1.89609	0.012703	0.037429	0.910637	783	2	-0.27742	0.28522	0.41585	0.999967	7860	1	-0.27742	0.037429	1.42679
784	RHOH	4	-1.89463	0.012746	0.037523	0.910637	784	2	-0.18768	0.87614	0.87569	0.999967	16560	0	-0.18768	0.037523	1.4257
785	EPHB4	4	-1.89313	0.01279	0.03762	0.910637	785	2	-0.15131	0.93475	0.93462	0.999967	17732	0	-0.15131	0.03762	1.42458
786	ZNF208	4	-1.89262	0.012805	0.037662	0.910637	786	1	-0.065197	0.25614	0.38309	0.999967	7242	1	-0.065197	0.037662	1.4241
787	PTTG2	4	-1.89167	0.012833	0.037731	0.910637	787	3	-0.31125	0.46716	0.55087	0.999967	10313	1	-0.31125	0.037731	1.4233
788	GLTP	4	-1.88975	0.01289	0.037861	0.910637	788	3	-0.23096	0.8338	0.83317	0.999967	15706	0	-0.23096	0.037861	1.42181
789	NUDT2	4	-1.88914	0.012908	0.037904	0.910637	789	2	-0.11651	0.73105	0.7322	0.999967	13807	1	-0.11651	0.037904	1.42131
790	HYAL1	4	-1.8886	0.012924	0.03794	0.910637	790	2	-0.1811	0.29962	0.4321	0.999967	8174	1	-0.1811	0.03794	1.4209
791	RPS24	4	-1.88817	0.012937	0.037973	0.910637	791	3	-0.64905	0.98471	0.9847	0.999967	18762	0	-0.64905	0.037973	1.42053
792	NOL7	4	-1.88743	0.012959	0.038024	0.910637	792	1	-0.059045	0.64929	0.66528	0.999967	12542	1	-0.059045	0.038024	1.41994
793	LCE1F	4	-1.88572	0.01301	0.038144	0.910637	793	2	-0.059737	0.17398	0.28974	0.999967	5441	1	-0.059737	0.038144	1.41857
794	TGM5	4	-1.88399	0.013062	0.038262	0.910637	794	1	0.010722	0.60179	0.63186	0.999967	11916	1	0.010722	0.038262	1.41723
795	SEPTIN7	4	-1.88339	0.01308	0.038302	0.910637	795	2	-0.15812	0.84608	0.84546	0.999967	15923	0	-0.15812	0.038302	1.41678
796	CT83	4	-1.88283	0.013097	0.03834	0.910637	796	3	-0.32564	0.94258	0.94249	0.999967	17891	0	-0.32564	0.03834	1.41635
797	KRT26	4	-1.8818	0.013128	0.038403	0.910637	797	2	-0.25615	0.66547	0.67751	0.999967	12778	1	-0.25615	0.038403	1.41563
798	LRPPRC	4	-1.88144	0.013139	0.038423	0.910637	798	3	-0.62092	0.93377	0.9336	0.999967	17718	0	-0.62092	0.038423	1.41541
799	CCDC14	4	-1.88107	0.01315	0.038445	0.910637	799	3	-0.27918	0.92356	0.92342	0.999967	17494	0	-0.27918	0.038445	1.41516
800	TOR2A	4	-1.88061	0.013164	0.038475	0.910637	800	1	0.1213	0.081705	0.18019	0.993326	3460	3	0.1213	0.038475	1.41482
801	MTRNR2L8	4	-1.88061	0.013164	0.038475	0.910637	801	2	-0.012298	0.30412	0.4372	0.999967	8252	1	-0.012298	0.038475	1.41482
802	GTF3C2	4	-1.88061	0.013164	0.038475	0.910637	802	1	0.085009	0.031213	0.078984	0.976036	1544	1	0.085009	0.038475	1.41482
803	POLR1B	3	-1.87995	0.013184	0.034778	0.896871	803	2	-0.26756	0.77534	0.77555	0.999967	14606	0	-0.26756	0.034778	1.4587
804	NPTX2	4	-1.87933	0.013203	0.038568	0.910637	804	2	-0.11113	0.36592	0.49959	0.999967	9378	1	-0.11113	0.038568	1.41377
805	C6orf52	4	-1.87933	0.013203	0.038568	0.910637	805	3	-0.23761	0.94285	0.94275	0.999967	17902	0	-0.23761	0.038568	1.41377
806	PLSCR5	4	-1.87811	0.01324	0.038665	0.910637	806	3	-0.29281	0.13367	0.24354	0.999967	4624	1	-0.29281	0.038665	1.41268
807	DNMT1	4	-1.87765	0.013254	0.038696	0.910637	807	2	-0.36774	0.78903	0.78861	0.999967	14877	0	-0.36774	0.038696	1.41233
808	XG	4	-1.87723	0.013267	0.038726	0.910637	808	2	-0.072801	0.2022	0.32196	0.999967	6063	2	-0.072801	0.038726	1.412
809	INHBC	4	-1.87654	0.013288	0.038776	0.910637	809	3	-0.20136	0.91585	0.91564	0.999967	17352	0	-0.20136	0.038776	1.41144
810	CLPTM1	4	-1.87644	0.013291	0.038788	0.910637	810	3	-0.15011	0.25883	0.38615	0.999967	7307	1	-0.15011	0.038788	1.4113
811	LGR6	4	-1.87556	0.013318	0.038852	0.910637	811	1	0.097686	0.24693	0.37265	0.999967	7035	2	0.097686	0.038852	1.41059
812	CHMP3	4	-1.87543	0.013322	0.038861	0.910637	812	2	-0.16747	0.89471	0.89439	0.999967	16909	0	-0.16747	0.038861	1.41049
813	WDR83OS	4	-1.8752	0.013329	0.038871	0.910637	813	3	-0.19952	0.3407	0.47872	0.999967	8978	1	-0.19952	0.038871	1.41037
814	MCUR1	4	-1.8739	0.013369	0.038957	0.910637	814	2	-0.13539	0.67058	0.68148	0.999967	12844	1	-0.13539	0.038957	1.40941
815	TELO2	4	-1.87286	0.013401	0.039037	0.910637	815	3	-0.28935	0.87737	0.87695	0.999967	16579	0	-0.28935	0.039037	1.40852
816	HINFP	4	-1.87212	0.013424	0.039094	0.910637	816	3	-0.40146	0.83889	0.83817	0.999967	15797	0	-0.40146	0.039094	1.40789
817	RNASEH2B	4	-1.87141	0.013446	0.039133	0.910637	817	3	-0.1565	0.8237	0.82319	0.999967	15517	0	-0.1565	0.039133	1.40746
818	PSD4	4	-1.87141	0.013446	0.039133	0.910637	818	2	0.11086	0.020169	0.055232	0.941508	1107	2	0.11086	0.039133	1.40746
819	LIN37	4	-1.8705	0.013474	0.039191	0.910637	819	3	-0.18059	0.89287	0.89254	0.999967	16869	0	-0.18059	0.039191	1.40681
820	TP53AIP1	4	-1.86931	0.013511	0.039283	0.910637	820	2	-0.2086	0.45195	0.54275	0.999967	10173	1	-0.2086	0.039283	1.4058
821	FKBP14	4	-1.86893	0.013523	0.039309	0.910637	821	2	-0.09948	0.69662	0.70225	0.999967	13237	1	-0.09948	0.039309	1.40551
822	CRIP2	4	-1.86864	0.013532	0.039327	0.910637	822	2	-0.1813	0.34346	0.48183	0.999967	9037	1	-0.1813	0.039327	1.40531
823	FUZ	4	-1.86841	0.013539	0.039339	0.910637	823	2	-0.14322	0.70898	0.71263	0.999967	13435	1	-0.14322	0.039339	1.40518
824	BRINP3	4	-1.86838	0.01354	0.039341	0.910637	824	3	-0.23829	0.71912	0.72144	0.999967	13593	1	-0.23829	0.039341	1.40515
825	SMIM24	4	-1.86729	0.013574	0.039421	0.910637	825	2	-0.15008	0.4018	0.5171	0.999967	9707	1	-0.15008	0.039421	1.40427
826	IL1RL1	4	-1.86665	0.013594	0.039465	0.910637	826	3	-0.13256	0.68664	0.69418	0.999967	13090	1	-0.13256	0.039465	1.40379
827	SYP	4	-1.86566	0.013625	0.039544	0.910637	827	1	0.024403	0.44805	0.54071	0.999967	10144	1	0.024403	0.039544	1.40292
828	NRAP	4	-1.86525	0.013638	0.039572	0.910637	828	3	-0.19148	0.99164	0.99169	0.999967	18915	0	-0.19148	0.039572	1.40261
829	QKI	4	-1.86499	0.013646	0.03959	0.910637	829	2	-0.15364	0.17729	0.29353	0.999967	5524	1	-0.15364	0.03959	1.40241
830	SLC4A2	4	-1.86499	0.013646	0.03959	0.910637	830	3	-0.14901	0.89087	0.89055	0.999967	16826	0	-0.14901	0.03959	1.40241
831	PAPL	4	-1.86401	0.013677	0.039657	0.910637	831	1	0.025703	0.39364	0.51305	0.999967	9635	1	0.025703	0.039657	1.40168
832	GIGYF2	4	-1.86325	0.013701	0.039719	0.910637	832	2	-0.22822	0.10607	0.21181	0.999967	4038	1	-0.22822	0.039719	1.401
833	XRN2	4	-1.86242	0.013727	0.039772	0.910637	833	3	-0.27116	0.017847	0.050077	0.939569	1017	1	-0.27116	0.039772	1.40042
834	TRNP1	4	-1.86223	0.013733	0.039784	0.910637	834	3	-0.19145	0.40021	0.51631	0.999967	9692	1	-0.19145	0.039784	1.40029
835	HSD11B1L	4	-1.86182	0.013746	0.039814	0.910637	835	3	-0.287	0.46892	0.55182	0.999967	10330	1	-0.287	0.039814	1.39996
836	EIF2B1	4	-1.86132	0.013762	0.039851	0.910637	836	3	-0.27123	0.98814	0.98817	0.999967	18849	0	-0.27123	0.039851	1.39956
837	LRRC39	4	-1.86094	0.013774	0.039879	0.910637	837	3	-0.26878	0.5805	0.61766	0.999967	11639	1	-0.26878	0.039879	1.39926
838	NDST2	4	-1.86003	0.013803	0.039942	0.911003	838	3	-0.3377	0.64632	0.6631	0.999967	12499	1	-0.3377	0.039942	1.39857
839	OPN1MW	4	-1.85918	0.01383	0.040018	0.911629	839	1	0.034035	0.040873	0.099229	0.976036	1919	2	0.034035	0.040018	1.39774
840	ATF2	4	-1.85799	0.013868	0.040112	0.912286	840	2	-0.19913	0.62533	0.64813	0.999967	12214	1	-0.19913	0.040112	1.39673
841	TDRD3	4	-1.85755	0.013882	0.040142	0.912286	841	2	-0.13253	0.51711	0.57872	0.999967	10854	1	-0.13253	0.040142	1.3964
842	MLXIPL	4	-1.85596	0.013933	0.040263	0.91334	842	2	0.073153	0.24472	0.37017	0.999967	6979	2	0.073153	0.040263	1.39509
843	AMER2	4	-1.85437	0.013984	0.040378	0.91334	843	2	-0.16409	0.12891	0.23805	0.999967	4516	1	-0.16409	0.040378	1.39386
844	OR4C16	4	-1.85288	0.014032	0.040478	0.91334	844	3	-0.22623	0.97944	0.97948	0.999967	18663	0	-0.22623	0.040478	1.39278
845	GRXCR1	4	-1.85279	0.014035	0.040486	0.91334	845	2	-0.04515	0.56443	0.60741	0.999967	11435	1	-0.04515	0.040486	1.3927
846	ADGB	4	-1.85152	0.014076	0.040583	0.91334	846	3	-0.28581	0.97829	0.97833	0.999967	18643	0	-0.28581	0.040583	1.39166
847	CD320	4	-1.85118	0.014087	0.040608	0.91334	847	3	-0.11023	0.76828	0.76788	0.999967	14481	0	-0.11023	0.040608	1.39139
848	CLEC1B	4	-1.85057	0.014107	0.040658	0.91334	848	3	-0.41395	0.9927	0.99275	0.999967	18939	0	-0.41395	0.040658	1.39085
849	MAGEA6	4	-1.85057	0.014107	0.040658	0.91334	849	3	-0.33157	0.8404	0.8397	0.999967	15824	0	-0.33157	0.040658	1.39085
850	SYK	4	-1.84983	0.014131	0.040716	0.91334	850	2	-0.11243	0.60094	0.63129	0.999967	11906	1	-0.11243	0.040716	1.39023
851	FAM124A	4	-1.8493	0.014148	0.040753	0.91334	851	2	-0.33688	0.86754	0.86709	0.999967	16373	0	-0.33688	0.040753	1.38984
852	KIF4B	4	-1.84897	0.014159	0.040775	0.91334	852	2	-0.10342	0.91663	0.91643	0.999967	17368	0	-0.10342	0.040775	1.38961
853	CES5A	4	-1.84872	0.014167	0.040791	0.91334	853	3	-0.19738	0.96765	0.96759	0.999967	18414	0	-0.19738	0.040791	1.38944
854	WDR93	4	-1.84805	0.014189	0.040848	0.91334	854	2	-0.13461	0.4472	0.54027	0.999967	10135	1	-0.13461	0.040848	1.38883
855	RNH1	4	-1.84786	0.014195	0.040857	0.91334	855	3	-0.24753	0.98796	0.98798	0.999967	18841	0	-0.24753	0.040857	1.38873
856	DGAT2	4	-1.84683	0.014229	0.04094	0.913774	856	2	-0.24771	0.77525	0.77483	0.999967	14605	0	-0.24771	0.04094	1.38785
857	ANOS1	4	-1.84649	0.01424	0.040972	0.913774	857	1	0.20191	0.086229	0.18876	0.994426	3617	3	0.20191	0.040972	1.38751
858	UCK2	4	-1.84491	0.014292	0.041096	0.915048	858	2	-0.19567	0.77771	0.77726	0.999967	14645	0	-0.19567	0.041096	1.3862
859	MAML2	4	-1.84403	0.014321	0.041163	0.915048	859	3	-0.16075	0.99151	0.99156	0.999967	18909	0	-0.16075	0.041163	1.38549
860	RIN1	4	-1.8436	0.014335	0.041204	0.915048	860	2	-0.14944	0.60673	0.63513	0.999967	11986	1	-0.14944	0.041204	1.38506
861	TIFA	4	-1.84336	0.014343	0.041221	0.915048	861	2	0.081209	0.014335	0.042165	0.932762	863	2	0.081209	0.041221	1.38488
862	CCNE1	4	-1.84209	0.014385	0.041317	0.915486	862	3	-0.16351	0.025004	0.065784	0.957917	1309	1	-0.16351	0.041317	1.38387
863	NR4A2	4	-1.84182	0.014394	0.041336	0.915486	863	2	0.19839	0.00082942	0.0030281	0.689003	83	2	0.19839	0.0030281	2.51883
864	MTMR9	4	-1.84028	0.014445	0.041464	0.916746	864	1	0.06152	0.69909	0.7043	0.999967	13272	1	0.06152	0.041464	1.38233
865	DIO3	4	-1.83995	0.014456	0.041489	0.916746	865	2	-0.063843	0.19491	0.31367	0.999967	5899	2	-0.063843	0.041489	1.38207
866	PCNX	4	-1.8377	0.014531	0.041676	0.918054	866	3	-0.24359	0.80839	0.808	0.999967	15234	0	-0.24359	0.041676	1.38011
867	GPR83	4	-1.8372	0.014548	0.041718	0.918054	867	1	-0.087933	0.9461	0.94604	0.999967	17969	0	-0.087933	0.041718	1.37968
868	PPL	4	-1.83717	0.014549	0.041721	0.918054	868	3	-0.34419	0.95124	0.95116	0.999967	18090	0	-0.34419	0.041721	1.37965
869	WT1	4	-1.83594	0.01459	0.041805	0.918054	869	3	-0.16324	0.89819	0.8979	0.999967	16976	0	-0.16324	0.041805	1.37877
870	PPM1A	4	-1.83568	0.014599	0.041821	0.918054	870	1	-0.10066	0.038901	0.095157	0.976036	1840	1	-0.10066	0.041821	1.37861
871	BTNL2	4	-1.83544	0.014607	0.041838	0.918054	871	3	-0.14569	0.94718	0.94716	0.999967	17999	0	-0.14569	0.041838	1.37843
872	LAMB4	4	-1.83416	0.01465	0.041937	0.918054	872	1	-0.091028	0.31317	0.44747	0.999967	8415	1	-0.091028	0.041937	1.3774
873	OR2AE1	4	-1.83189	0.014727	0.042113	0.918054	873	2	0.036218	0.079358	0.17575	0.990828	3381	2	0.036218	0.042113	1.37558
874	NOTCH1	4	-1.83189	0.014727	0.042113	0.918054	874	1	-0.0018248	0.66399	0.67634	0.999967	12759	1	-0.0018248	0.042113	1.37558
875	STAG2	4	-1.8313	0.014747	0.04216	0.918054	875	3	-0.1998	0.94871	0.94867	0.999967	18036	0	-0.1998	0.04216	1.3751
876	CRYBA2	4	-1.83124	0.014749	0.042164	0.918054	876	3	-0.26174	0.8301	0.82946	0.999967	15641	0	-0.26174	0.042164	1.37506
877	CDH10	4	-1.83059	0.014771	0.042213	0.918054	877	3	-0.29949	0.99061	0.99064	0.999967	18893	0	-0.29949	0.042213	1.37455
878	RGR	4	-1.83018	0.014785	0.042242	0.918054	878	2	-0.12087	0.86676	0.86632	0.999967	16357	0	-0.12087	0.042242	1.37426
879	SAMD9	4	-1.82962	0.014804	0.042289	0.918054	879	1	0.013448	0.11352	0.22043	0.999967	4198	1	0.013448	0.042289	1.37377
880	NME8	4	-1.82933	0.014814	0.042311	0.918054	880	3	-0.17724	0.77513	0.77469	0.999967	14604	0	-0.17724	0.042311	1.37355
881	C8orf58	4	-1.82827	0.01485	0.042399	0.918054	881	2	-0.16318	0.95048	0.95042	0.999967	18075	0	-0.16318	0.042399	1.37264
882	PGBD3	4	-1.82813	0.014855	0.042413	0.918054	882	2	-0.073426	0.46892	0.55182	0.999967	10329	1	-0.073426	0.042413	1.3725
883	TMEM205	4	-1.82807	0.014857	0.042419	0.918054	883	3	-0.27181	0.46935	0.55204	0.999967	10336	1	-0.27181	0.042419	1.37244
884	CCDC36	4	-1.82766	0.014871	0.042461	0.918054	884	2	-0.2664	0.58106	0.61802	0.999967	11647	1	-0.2664	0.042461	1.37201
885	MPHOSPH6	4	-1.82664	0.014906	0.04254	0.918728	885	1	-0.080922	0.35673	0.49519	0.999967	9286	1	-0.080922	0.04254	1.3712
886	SNRPD1	4	-1.82533	0.014951	0.042645	0.919029	886	2	-0.4289	0.40979	0.52102	0.999967	9768	1	-0.4289	0.042645	1.37013
887	ZDHHC4	4	-1.82516	0.014957	0.04266	0.919029	887	3	-0.14482	0.97797	0.97802	0.999967	18636	0	-0.14482	0.04266	1.36998
888	CCL20	4	-1.82368	0.015008	0.042778	0.919029	888	1	0.0034908	0.18712	0.30478	0.999967	5732	2	0.0034908	0.042778	1.36878
889	TMEM52	4	-1.82345	0.015016	0.042795	0.919029	889	2	-0.1654	0.57877	0.61649	0.999967	11617	1	-0.1654	0.042795	1.36861
890	PRSS35	4	-1.82345	0.015016	0.042795	0.919029	890	2	-0.24419	0.42751	0.53005	0.999967	9950	1	-0.24419	0.042795	1.36861
891	PCOLCE2	4	-1.8222	0.015059	0.042895	0.919112	891	2	-0.1375	0.1222	0.2303	0.999967	4369	1	-0.1375	0.042895	1.36759
892	GIMAP1-GIMAP5	4	-1.82218	0.01506	0.042897	0.919112	892	1	-0.021915	0.81258	0.8122	0.999967	15305	0	-0.021915	0.042897	1.36757
893	GTF3C6	4	-1.82169	0.015077	0.042943	0.919112	893	2	-0.1705	0.7454	0.74549	0.999967	14061	1	-0.1705	0.042943	1.36711
894	TGFBR3	4	-1.82071	0.015111	0.043009	0.919502	894	1	0.040241	0.11295	0.21982	0.999967	4183	2	0.040241	0.043009	1.36644
895	ELMOD1	4	-1.81924	0.015162	0.04312	0.920842	895	2	0.010071	0.43291	0.53288	0.999967	9996	1	0.010071	0.04312	1.36532
896	FAM206A	4	-1.81779	0.015213	0.04322	0.921947	896	2	-0.064708	0.12267	0.23083	0.999967	4377	1	-0.064708	0.04322	1.36432
897	ATXN2L	4	-1.81633	0.015264	0.043329	0.92254	897	1	0.036335	0.32295	0.45843	0.999967	8619	1	0.036335	0.043329	1.36322
898	TTC31	4	-1.81616	0.01527	0.043344	0.92254	898	3	-0.41093	0.92178	0.92158	0.999967	17455	0	-0.41093	0.043344	1.36307
899	HJURP	4	-1.81522	0.015303	0.043425	0.922855	899	2	-0.36438	0.94768	0.94764	0.999967	18011	0	-0.36438	0.043425	1.36226
900	SLC9A9	4	-1.81485	0.015316	0.043456	0.922855	900	1	0.045134	0.47343	0.55426	0.999967	10386	1	0.045134	0.043456	1.36195
901	SRSF7	4	-1.81347	0.015365	0.043557	0.923797	901	3	-0.63919	0.97532	0.97526	0.999967	18587	0	-0.63919	0.043557	1.36094
902	ZNF419	4	-1.8127	0.015392	0.043612	0.923797	902	1	0.036507	0.13508	0.24518	0.999967	4651	2	0.036507	0.043612	1.36039
903	CSRP2BP	4	-1.81141	0.015438	0.043722	0.923797	903	3	-0.2829	0.98346	0.98348	0.999967	18735	0	-0.2829	0.043722	1.3593
904	PRAMEF14	4	-1.81059	0.015467	0.043788	0.923797	904	2	-0.098454	0.21258	0.3339	0.999967	6295	1	-0.098454	0.043788	1.35864
905	SCAP	4	-1.81054	0.015469	0.043794	0.923797	905	1	0.19309	0.059112	0.13614	0.987425	2622	3	0.19309	0.043794	1.35859
906	FRMD1	4	-1.81051	0.01547	0.043795	0.923797	906	3	-0.26538	0.81694	0.81652	0.999967	15394	0	-0.26538	0.043795	1.35858
907	TXNIP	4	-1.80872	0.015534	0.043945	0.923797	907	3	-0.16811	0.8849	0.88449	0.999967	16708	0	-0.16811	0.043945	1.35709
908	UBE2T	4	-1.8086	0.015538	0.043955	0.923797	908	3	-0.15317	0.57514	0.61418	0.999967	11566	1	-0.15317	0.043955	1.35699
909	HMGA1	4	-1.80791	0.015563	0.044014	0.923797	909	3	-0.36012	0.95999	0.95991	0.999967	18271	0	-0.36012	0.044014	1.35641
910	INPPL1	4	-1.80788	0.015564	0.044016	0.923797	910	3	-0.29876	0.98996	0.98998	0.999967	18877	0	-0.29876	0.044016	1.35639
911	SLMO1	4	-1.80768	0.015571	0.044032	0.923797	911	2	-0.010373	0.53378	0.58848	0.999967	11067	1	-0.010373	0.044032	1.35623
912	OR4C13	4	-1.80671	0.015606	0.044111	0.924246	912	3	-0.21361	0.7694	0.76901	0.999967	14500	0	-0.21361	0.044111	1.35545
913	DNAJB7	4	-1.80624	0.015623	0.04415	0.924246	913	3	-0.15403	0.81927	0.81878	0.999967	15439	0	-0.15403	0.04415	1.35507
914	OTUD3	4	-1.80482	0.015674	0.044264	0.924844	914	1	0.10122	0.2953	0.42715	0.999967	8075	2	0.10122	0.044264	1.35395
915	MLEC	4	-1.80457	0.015683	0.044285	0.924844	915	3	-0.22788	0.070569	0.15875	0.987425	3055	1	-0.22788	0.044285	1.35374
916	PMFBP1	4	-1.80341	0.015725	0.044377	0.924844	916	2	-0.16419	0.90115	0.90079	0.999967	17037	0	-0.16419	0.044377	1.35284
917	C14orf80	4	-1.80305	0.015738	0.044395	0.924844	917	3	-0.20098	0.94625	0.94618	0.999967	17972	0	-0.20098	0.044395	1.35267
918	ANGPTL5	4	-1.802	0.015776	0.044477	0.924844	918	2	-0.25914	0.42337	0.52793	0.999967	9918	1	-0.25914	0.044477	1.35186
919	LDLRAD1	4	-1.80198	0.015777	0.044478	0.924844	919	2	-0.099411	0.83656	0.83591	0.999967	15749	0	-0.099411	0.044478	1.35185
920	FAT1	4	-1.80148	0.015795	0.044517	0.924844	920	3	-0.11298	0.079262	0.17556	0.990828	3377	1	-0.11298	0.044517	1.35147
921	TRHDE	4	-1.8006	0.015827	0.044589	0.925334	921	1	-0.062561	0.5757	0.61456	0.999967	11573	1	-0.062561	0.044589	1.35077
922	AKAP13	4	-1.79983	0.015855	0.044655	0.925647	922	3	-0.17815	0.89319	0.89285	0.999967	16878	0	-0.17815	0.044655	1.35013
923	LSM12	4	-1.79912	0.015881	0.04472	0.925647	923	2	-0.14999	0.073188	0.16382	0.987425	3159	1	-0.14999	0.04472	1.3495
924	LIN28B	4	-1.79874	0.015895	0.04475	0.925647	924	2	-0.069768	0.26462	0.39268	0.999967	7424	2	-0.069768	0.04475	1.34921
925	N4BP1	4	-1.79778	0.01593	0.044827	0.925647	925	2	-0.24022	0.85606	0.85555	0.999967	16149	0	-0.24022	0.044827	1.34846
926	HRH3	4	-1.7965	0.015977	0.044954	0.925647	926	2	-0.30681	0.14852	0.26061	0.999967	4947	1	-0.30681	0.044954	1.34723
927	SIAH3	4	-1.7964	0.015981	0.044963	0.925647	927	1	-0.0025457	0.83434	0.83373	0.999967	15717	0	-0.0025457	0.044963	1.34714
928	SSU72	4	-1.79621	0.015988	0.044976	0.925647	928	3	-0.36041	0.45435	0.544	0.999967	10190	1	-0.36041	0.044976	1.34702
929	AGO3	4	-1.79547	0.016015	0.045031	0.925647	929	3	-0.21715	0.99003	0.99005	0.999967	18883	0	-0.21715	0.045031	1.34649
930	ZNF26	4	-1.79501	0.016032	0.045076	0.925647	930	1	-0.062219	0.92904	0.92884	0.999967	17615	0	-0.062219	0.045076	1.34605
931	TRIML2	4	-1.79488	0.016037	0.045089	0.925647	931	2	-0.096322	0.86305	0.86263	0.999967	16281	0	-0.096322	0.045089	1.34593
932	TSPYL1	4	-1.79363	0.016083	0.045207	0.926707	932	2	-0.13475	0.51255	0.57603	0.999967	10802	1	-0.13475	0.045207	1.34479
933	SMLR1	4	-1.79245	0.016127	0.045295	0.926707	933	2	-0.014205	0.14238	0.25354	0.999967	4802	2	-0.014205	0.045295	1.34395
934	EMILIN2	4	-1.79226	0.016134	0.045312	0.926707	934	2	-0.08292	0.070569	0.15875	0.987425	3054	1	-0.08292	0.045312	1.34379
935	SAMD12	4	-1.79024	0.016209	0.045489	0.926707	935	2	-0.17451	0.78271	0.7823	0.999967	14747	0	-0.17451	0.045489	1.34209
936	C7orf26	4	-1.78995	0.01622	0.045514	0.926707	936	3	-0.35236	0.9027	0.90235	0.999967	17064	0	-0.35236	0.045514	1.34185
937	NEFM	4	-1.78949	0.016237	0.045551	0.926707	937	1	-0.068451	0.56337	0.60673	0.999967	11419	1	-0.068451	0.045551	1.3415
938	RPL3	4	-1.7892	0.016248	0.045582	0.926707	938	3	-0.5347	0.73169	0.73281	0.999967	13818	1	-0.5347	0.045582	1.34121
939	DNAJB2	4	-1.78813	0.016288	0.045673	0.926707	939	2	-0.099186	0.4613	0.54773	0.999967	10262	1	-0.099186	0.045673	1.34034
940	TMEM132A	4	-1.78688	0.016335	0.045774	0.926707	940	3	-0.25647	0.14733	0.25923	0.999967	4925	1	-0.25647	0.045774	1.33938
941	SERPINE3	4	-1.78677	0.016339	0.045787	0.926707	941	1	0.22707	0.00045879	0.0016828	0.673702	46	2	0.22707	0.0016828	2.77397
942	RUVBL2	4	-1.78651	0.016349	0.045808	0.926707	942	3	-0.34406	0.91386	0.91365	0.999967	17317	0	-0.34406	0.045808	1.33906
943	IDH3G	4	-1.78608	0.016365	0.045845	0.926707	943	3	-0.20187	0.93863	0.93858	0.999967	17812	0	-0.20187	0.045845	1.33871
944	GPSM1	4	-1.78502	0.016405	0.045932	0.926707	944	3	-0.15942	0.987	0.98703	0.999967	18815	0	-0.15942	0.045932	1.33788
945	FAM153A	4	-1.78502	0.016405	0.045932	0.926707	945	3	-0.22107	0.92331	0.92317	0.999967	17489	0	-0.22107	0.045932	1.33788
946	DNASE1L1	4	-1.78407	0.016441	0.046019	0.926707	946	3	-0.29003	0.64968	0.66557	0.999967	12549	1	-0.29003	0.046019	1.33706
947	DPF2	4	-1.78315	0.016476	0.0461	0.926707	947	3	-0.20869	0.66605	0.67798	0.999967	12787	1	-0.20869	0.0461	1.3363
948	SPDYE5	4	-1.7831	0.016478	0.046103	0.926707	948	3	-0.2958	0.95896	0.95889	0.999967	18253	0	-0.2958	0.046103	1.33627
949	PCMT1	4	-1.78273	0.016492	0.04613	0.926707	949	1	0.016525	0.51854	0.57956	0.999967	10872	1	0.016525	0.04613	1.33602
950	VIPAS39	4	-1.78225	0.01651	0.046167	0.926707	950	2	-0.10266	0.77771	0.77726	0.999967	14646	0	-0.10266	0.046167	1.33567
951	DNASE1L2	4	-1.78152	0.016538	0.046228	0.926707	951	3	-0.22857	0.32942	0.46588	0.999967	8738	1	-0.22857	0.046228	1.33509
952	CXCL16	4	-1.78152	0.016538	0.046228	0.926707	952	3	-0.17433	0.9387	0.93865	0.999967	17815	0	-0.17433	0.046228	1.33509
953	H2AFZ	4	-1.78139	0.016543	0.046243	0.926707	953	1	0.047375	0.24182	0.36687	0.999967	6932	2	0.047375	0.046243	1.33495
954	STRADB	4	-1.78002	0.016595	0.046351	0.926707	954	1	-0.049604	0.2007	0.32024	0.999967	6026	1	-0.049604	0.046351	1.33394
955	MKNK2	4	-1.77898	0.016635	0.046445	0.926707	955	2	-0.047978	0.23243	0.35636	0.999967	6733	2	-0.047978	0.046445	1.33306
956	DIP2A	4	-1.77869	0.016646	0.046465	0.926707	956	1	0.0095937	0.31002	0.44388	0.999967	8363	1	0.0095937	0.046465	1.33287
957	GALNT8	4	-1.7777	0.016684	0.046547	0.926707	957	3	-0.16854	0.14286	0.2541	0.999967	4816	1	-0.16854	0.046547	1.33211
958	THUMPD2	4	-1.77736	0.016697	0.046573	0.926707	958	2	-0.13765	0.96918	0.96911	0.999967	18452	0	-0.13765	0.046573	1.33187
959	RNF180	4	-1.77671	0.016722	0.04663	0.926707	959	3	-0.15908	0.7339	0.73482	0.999967	13859	1	-0.15908	0.04663	1.33133
960	RCHY1	4	-1.77627	0.016739	0.046669	0.926707	960	3	-0.22567	0.72804	0.72947	0.999967	13751	1	-0.22567	0.046669	1.33097
961	ALDH6A1	4	-1.77627	0.016739	0.046669	0.926707	961	3	-0.26981	0.98739	0.98741	0.999967	18823	0	-0.26981	0.046669	1.33097
962	ENOPH1	4	-1.77604	0.016748	0.046688	0.926707	962	1	-0.041156	0.33508	0.47228	0.999967	8852	1	-0.041156	0.046688	1.33079
963	NRL	4	-1.77562	0.016764	0.046734	0.926707	963	2	-0.052105	0.16549	0.28001	0.999967	5283	2	-0.052105	0.046734	1.33037
964	U2SURP	4	-1.77454	0.016806	0.046817	0.926707	964	2	-0.20055	0.82863	0.82801	0.999967	15612	0	-0.20055	0.046817	1.3296
965	FBXO11	4	-1.77438	0.016812	0.046832	0.926707	965	3	-0.17151	0.64243	0.66031	0.999967	12442	1	-0.17151	0.046832	1.32946
966	SLC6A13	4	-1.77376	0.016836	0.046889	0.926707	966	2	-0.064619	0.2348	0.35903	0.999967	6784	2	-0.064619	0.046889	1.32893
967	PKDCC	4	-1.7734	0.01685	0.046916	0.926707	967	2	-0.033516	0.18318	0.30027	0.999967	5647	1	-0.033516	0.046916	1.32868
968	CXCL14	4	-1.77276	0.016875	0.046971	0.926707	968	2	-0.069298	0.083683	0.18398	0.993668	3528	2	-0.069298	0.046971	1.32817
969	MGAT1	4	-1.77258	0.016882	0.046985	0.926707	969	3	-0.13986	0.92182	0.92163	0.999967	17457	0	-0.13986	0.046985	1.32804
970	OR8B8	4	-1.77209	0.016901	0.047031	0.926707	970	1	0.09724	0.33112	0.4678	0.999967	8774	2	0.09724	0.047031	1.32762
971	SHCBP1L	4	-1.77078	0.016952	0.047158	0.928251	971	2	-0.088513	0.21411	0.33567	0.999967	6329	2	-0.088513	0.047158	1.32644
972	ASPM	4	-1.76881	0.017029	0.047341	0.928451	972	2	-0.22308	0.3739	0.50343	0.999967	9440	1	-0.22308	0.047341	1.32476
973	PBX1	4	-1.76825	0.017051	0.047392	0.928451	973	2	-0.16562	0.92873	0.92854	0.999967	17606	0	-0.16562	0.047392	1.32429
974	TOM1	4	-1.76721	0.017092	0.047482	0.928451	974	3	-0.17393	0.92317	0.92303	0.999967	17486	0	-0.17393	0.047482	1.32347
975	C6orf229	4	-1.76685	0.017106	0.047516	0.928451	975	2	-0.056307	0.32093	0.45614	0.999967	8571	1	-0.056307	0.047516	1.32316
976	CHRNB4	4	-1.7666	0.017116	0.047542	0.928451	976	2	-0.11209	0.59664	0.62836	0.999967	11846	1	-0.11209	0.047542	1.32292
977	CHST1	4	-1.76612	0.017135	0.04759	0.928451	977	3	-0.21667	0.72886	0.7302	0.999967	13767	1	-0.21667	0.04759	1.32248
978	KIAA0930	4	-1.76556	0.017157	0.047633	0.928451	978	2	-0.086359	0.71514	0.71793	0.999967	13525	1	-0.086359	0.047633	1.32209
979	PDLIM4	4	-1.76533	0.017166	0.047653	0.928451	979	3	-0.29189	0.049213	0.11618	0.976036	2258	1	-0.29189	0.047653	1.32191
980	DNAJA4	4	-1.76508	0.017176	0.04767	0.928451	980	3	-0.17318	0.31145	0.44552	0.999967	8386	1	-0.17318	0.04767	1.32175
981	SUPT4H1	4	-1.76366	0.017232	0.047795	0.928451	981	3	-0.80241	0.98271	0.98273	0.999967	18717	0	-0.80241	0.047795	1.32062
982	SLC11A2	4	-1.76326	0.017248	0.047837	0.928451	982	3	-0.19216	0.077509	0.17215	0.989621	3318	1	-0.19216	0.047837	1.32024
983	KLRC4	4	-1.76298	0.017259	0.047864	0.928451	983	1	0.12151	0.043341	0.10433	0.976036	2015	2	0.12151	0.047864	1.31999
984	B4GALT2	4	-1.76233	0.017285	0.047919	0.928451	984	2	-0.13727	0.77098	0.7706	0.999967	14527	0	-0.13727	0.047919	1.31949
985	THEM4	4	-1.7616	0.017314	0.047982	0.928451	985	3	-0.26294	0.83788	0.83721	0.999967	15778	0	-0.26294	0.047982	1.31892
986	ZNF300	4	-1.76123	0.017329	0.048025	0.928451	986	3	-0.24071	0.52494	0.58333	0.999967	10963	1	-0.24071	0.048025	1.31853
987	BAZ2B	4	-1.76105	0.017336	0.048038	0.928451	987	3	-0.12414	0.65367	0.66846	0.999967	12614	1	-0.12414	0.048038	1.31842
988	CTIF	4	-1.76105	0.017336	0.048038	0.928451	988	3	-0.18025	0.11187	0.21858	0.999967	4161	1	-0.18025	0.048038	1.31842
989	C11orf57	4	-1.76078	0.017347	0.048061	0.928451	989	3	-0.29208	0.95663	0.95656	0.999967	18198	0	-0.29208	0.048061	1.31821
990	PAQR9	4	-1.75915	0.017412	0.048203	0.928451	990	1	0.10002	0.25983	0.38724	0.999967	7330	1	0.10002	0.048203	1.31693
991	ASNS	4	-1.75913	0.017413	0.048205	0.928451	991	2	-0.20458	0.94637	0.9463	0.999967	17977	0	-0.20458	0.048205	1.31691
992	NADK	4	-1.75878	0.017427	0.048236	0.928451	992	3	-0.29662	0.97696	0.97698	0.999967	18618	0	-0.29662	0.048236	1.31663
993	CCDC34	4	-1.75786	0.017464	0.048308	0.928451	993	2	-0.22979	0.40032	0.51636	0.999967	9693	1	-0.22979	0.048308	1.31598
994	HYKK	4	-1.75753	0.017477	0.048338	0.928451	994	3	-0.19089	0.91446	0.91425	0.999967	17328	0	-0.19089	0.048338	1.31571
995	GIPC1	4	-1.75659	0.017515	0.048421	0.928451	995	2	-0.21092	0.18374	0.30092	0.999967	5656	1	-0.21092	0.048421	1.31497
996	KRT16	4	-1.75595	0.017541	0.048477	0.928451	996	2	-0.029847	0.080411	0.17768	0.991713	3419	2	-0.029847	0.048477	1.31446
997	DPY30	4	-1.75548	0.01756	0.048523	0.928451	997	2	-0.30118	0.70472	0.709	0.999967	13356	1	-0.30118	0.048523	1.31405
998	CAST	4	-1.75533	0.017566	0.048538	0.928451	998	2	-0.05219	0.62138	0.64534	0.999967	12161	1	-0.05219	0.048538	1.31392
999	RBM12	4	-1.75461	0.017595	0.048603	0.928451	999	3	-0.21397	0.92617	0.92599	0.999967	17556	0	-0.21397	0.048603	1.31334
1000	CDH22	4	-1.75407	0.017617	0.04865	0.928451	1000	2	-0.10799	0.86482	0.86439	0.999967	16317	0	-0.10799	0.04865	1.31292
1001	PRKAG3	4	-1.75365	0.017634	0.048684	0.928451	1001	2	-0.18421	0.9144	0.91418	0.999967	17325	0	-0.18421	0.048684	1.31261
1002	APOA1	4	-1.75335	0.017646	0.048702	0.928451	1002	3	-0.37251	0.99241	0.99247	0.999967	18931	0	-0.37251	0.048702	1.31245
1003	FGFRL1	4	-1.75284	0.017667	0.048743	0.928451	1003	3	-0.20939	0.50311	0.57071	0.999967	10699	1	-0.20939	0.048743	1.31209
1004	HOXC4	4	-1.75159	0.017718	0.048863	0.928451	1004	3	-0.17429	0.98404	0.98405	0.999967	18748	0	-0.17429	0.048863	1.31102
1005	IQCG	4	-1.75156	0.017719	0.048864	0.928451	1005	1	0.079177	0.76238	0.76204	0.999967	14370	1	0.079177	0.048864	1.31101
1006	LRRC43	4	-1.75039	0.017767	0.048982	0.928451	1006	3	-0.36559	0.90449	0.90416	0.999967	17107	0	-0.36559	0.048982	1.30996
1007	PLIN3	4	-1.75031	0.01777	0.048991	0.928451	1007	1	-0.071202	0.87498	0.87453	0.999967	16537	0	-0.071202	0.048991	1.30988
1008	DNAI2	4	-1.74999	0.017783	0.049014	0.928451	1008	3	-0.3074	0.97532	0.97526	0.999967	18585	0	-0.3074	0.049014	1.30968
1009	KRT4	4	-1.74999	0.017783	0.049014	0.928451	1009	3	-0.26254	0.98541	0.98541	0.999967	18778	0	-0.26254	0.049014	1.30968
1010	KIAA0556	4	-1.74907	0.017821	0.049114	0.929414	1010	1	0.01817	0.27447	0.40379	0.999967	7637	2	0.01817	0.049114	1.30879
1011	LGSN	4	-1.74778	0.017874	0.049228	0.930268	1011	3	-0.23485	0.96556	0.9655	0.999967	18367	0	-0.23485	0.049228	1.30779
1012	PPP1CB	4	-1.7472	0.017898	0.049286	0.930268	1012	2	0.012801	0.30826	0.44187	0.999967	8331	1	0.012801	0.049286	1.30728
1013	LMOD2	4	-1.74703	0.017905	0.049305	0.930268	1013	3	-0.19706	0.9549	0.95477	0.999967	18153	0	-0.19706	0.049305	1.30711
1014	DTX4	4	-1.74581	0.017955	0.049411	0.931166	1014	2	-0.14335	0.13076	0.24015	0.999967	4562	1	-0.14335	0.049411	1.30618
1015	HMP19	4	-1.74536	0.017974	0.04945	0.931166	1015	3	-0.11231	0.6224	0.64604	0.999967	12170	1	-0.11231	0.04945	1.30583
1016	CCR8	4	-1.74412	0.018025	0.049568	0.932481	1016	1	-0.044628	0.42382	0.52815	0.999967	9921	1	-0.044628	0.049568	1.3048
1017	LAMTOR1	4	-1.74287	0.018077	0.049688	0.933576	1017	2	-0.20791	0.95568	0.95559	0.999967	18174	0	-0.20791	0.049688	1.30375
1018	AHSG	4	-1.74191	0.018117	0.049779	0.933576	1018	2	-0.17778	0.6829	0.69117	0.999967	13026	1	-0.17778	0.049779	1.30295
1019	GNG3	4	-1.74105	0.018153	0.049862	0.933576	1019	2	-0.16601	0.58804	0.62261	0.999967	11738	1	-0.16601	0.049862	1.30223
1020	SLC17A3	4	-1.74105	0.018153	0.049862	0.933576	1020	3	-0.19898	0.49173	0.56436	0.999967	10577	1	-0.19898	0.049862	1.30223
1021	DPH5	4	-1.74045	0.018178	0.049919	0.933576	1021	3	-0.2677	0.19228	0.3107	0.999967	5854	1	-0.2677	0.049919	1.30173
1022	SLC29A3	4	-1.74002	0.018196	0.049961	0.933576	1022	2	-0.11953	0.67979	0.68872	0.999967	12979	1	-0.11953	0.049961	1.30137
1023	CLTCL1	4	-1.73921	0.01823	0.050037	0.933576	1023	1	-0.09997	0.76716	0.76678	0.999967	14457	0	-0.09997	0.050037	1.30071
1024	PQLC1	4	-1.73888	0.018244	0.050067	0.933576	1024	3	-0.23371	0.87136	0.87097	0.999967	16458	0	-0.23371	0.050067	1.30045
1025	SYTL5	4	-1.738	0.018281	0.050159	0.933576	1025	1	0.099396	0.082309	0.18132	0.993423	3484	3	0.099396	0.050159	1.29965
1026	OR9G1	4	-1.73691	0.018327	0.050264	0.933576	1026	3	-0.19116	0.98937	0.98941	0.999967	18873	0	-0.19116	0.050264	1.29874
1027	ARHGAP21	4	-1.7358	0.018374	0.050358	0.933576	1027	2	-0.183	0.56304	0.60651	0.999967	11414	1	-0.183	0.050358	1.29793
1028	DYNC2LI1	4	-1.73558	0.018383	0.050381	0.933576	1028	1	0.067753	0.14285	0.25408	0.999967	4815	2	0.067753	0.050381	1.29773
1029	TOPORS	4	-1.73547	0.018388	0.050392	0.933576	1029	3	-0.15643	0.95506	0.95495	0.999967	18158	0	-0.15643	0.050392	1.29764
1030	GPI	4	-1.73532	0.018394	0.050408	0.933576	1030	2	-0.27957	0.84637	0.84574	0.999967	15928	0	-0.27957	0.050408	1.2975
1031	SLMAP	4	-1.73532	0.018394	0.050408	0.933576	1031	3	-0.34418	0.048415	0.11457	0.976036	2220	1	-0.34418	0.050408	1.2975
1032	MBLAC2	4	-1.73532	0.018394	0.050408	0.933576	1032	3	-0.25234	0.73177	0.73288	0.999967	13819	1	-0.25234	0.050408	1.2975
1033	NOTCH4	4	-1.73438	0.018434	0.050501	0.933973	1033	2	-0.22759	0.92535	0.92514	0.999967	17537	0	-0.22759	0.050501	1.2967
1034	NDUFB1	4	-1.73403	0.018449	0.050527	0.933973	1034	2	-0.088583	0.02073	0.05645	0.941508	1136	1	-0.088583	0.050527	1.29648
1035	HSPA4	4	-1.73309	0.018489	0.050629	0.934945	1035	3	-0.29147	0.86863	0.8682	0.999967	16402	0	-0.29147	0.050629	1.2956
1036	KRIT1	4	-1.73131	0.018565	0.050798	0.936173	1036	3	-0.31404	0.88862	0.88829	0.999967	16790	0	-0.31404	0.050798	1.29415
1037	RBM46	4	-1.73121	0.018569	0.050811	0.936173	1037	3	-0.30071	0.97944	0.97948	0.999967	18664	0	-0.30071	0.050811	1.29404
1038	RPIA	4	-1.72993	0.018624	0.050936	0.936173	1038	3	-0.39114	0.92101	0.92081	0.999967	17444	0	-0.39114	0.050936	1.29298
1039	TVP23C	4	-1.7296	0.018638	0.050968	0.936173	1039	1	0.12933	0.040759	0.098984	0.976036	1914	2	0.12933	0.050968	1.2927
1040	FAM204A	4	-1.72841	0.018689	0.051072	0.936173	1040	2	-0.14168	0.47423	0.55468	0.999967	10396	1	-0.14168	0.051072	1.29182
1041	SYMPK	4	-1.7279	0.018711	0.051121	0.936173	1041	3	-0.30365	0.39644	0.51444	0.999967	9657	1	-0.30365	0.051121	1.2914
1042	OTOGL	4	-1.72723	0.01874	0.051183	0.936173	1042	1	-0.044428	0.096035	0.20014	0.996242	3834	1	-0.044428	0.051183	1.29087
1043	TSPAN3	4	-1.72605	0.018791	0.051297	0.936173	1043	1	0.20336	0.023022	0.06144	0.951391	1229	3	0.20336	0.051297	1.28991
1044	PLEKHA8	4	-1.72517	0.018829	0.051393	0.936173	1044	2	-0.09305	0.76156	0.76119	0.999967	14357	1	-0.09305	0.051393	1.2891
1045	TGFB3	4	-1.72416	0.018873	0.051488	0.936173	1045	3	-0.28007	0.90884	0.90858	0.999967	17214	0	-0.28007	0.051488	1.28829
1046	ZER1	4	-1.72352	0.018901	0.051547	0.936173	1046	2	-0.070323	0.26891	0.39742	0.999967	7516	2	-0.070323	0.051547	1.2878
1047	ZNF835	4	-1.72251	0.018945	0.051652	0.936173	1047	1	0.090156	0.24854	0.37449	0.999967	7071	2	0.090156	0.051652	1.28691
1048	ADGRF2	4	-1.72157	0.018986	0.051738	0.936173	1048	2	-0.1353	0.8928	0.89247	0.999967	16868	0	-0.1353	0.051738	1.28619
1049	PSMC3	4	-1.72141	0.018993	0.051754	0.936173	1049	3	-0.51547	0.97447	0.97442	0.999967	18569	0	-0.51547	0.051754	1.28606
1050	VHL	4	-1.72022	0.019045	0.051879	0.936173	1050	3	-0.19337	0.96882	0.96876	0.999967	18437	0	-0.19337	0.051879	1.28501
1051	EPHA4	4	-1.71974	0.019066	0.051922	0.936173	1051	2	-0.14979	0.89434	0.89401	0.999967	16896	0	-0.14979	0.051922	1.28465
1052	GSTA5	4	-1.71974	0.019066	0.051922	0.936173	1052	3	-0.17789	0.48994	0.56336	0.999967	10553	1	-0.17789	0.051922	1.28465
1053	CYP27A1	4	-1.71917	0.019091	0.051982	0.936173	1053	3	-0.26633	0.18986	0.30792	0.999967	5797	1	-0.26633	0.051982	1.28415
1054	ASB5	4	-1.71785	0.019149	0.052106	0.936173	1054	1	-0.024474	0.073115	0.16367	0.987425	3156	1	-0.024474	0.052106	1.28311
1055	ROR1	4	-1.71713	0.019181	0.052167	0.936173	1055	3	-0.21122	0.84566	0.84501	0.999967	15915	0	-0.21122	0.052167	1.2826
1056	GTDC1	4	-1.7167	0.0192	0.05221	0.936173	1056	1	0.055629	0.16815	0.28302	0.999967	5345	2	0.055629	0.05221	1.28225
1057	TPBG	4	-1.71643	0.019212	0.052237	0.936173	1057	2	-0.087819	0.0034905	0.012383	0.864737	270	1	-0.087819	0.012383	1.90717
1058	CMC1	4	-1.71604	0.019229	0.052276	0.936173	1058	3	-0.30969	0.92573	0.92554	0.999967	17548	0	-0.30969	0.052276	1.2817
1059	ATP6V0A2	4	-1.71555	0.019251	0.052333	0.936173	1059	2	-0.10163	0.63798	0.65702	0.999967	12373	1	-0.10163	0.052333	1.28122
1060	CCT2	4	-1.71411	0.019315	0.052482	0.936173	1060	3	-0.47188	0.94865	0.94863	0.999967	18035	0	-0.47188	0.052482	1.27999
1061	IQCF3	4	-1.71384	0.019327	0.052518	0.936173	1061	1	-0.027673	0.47117	0.55302	0.999967	10355	1	-0.027673	0.052518	1.27969
1062	SHANK3	4	-1.71384	0.019327	0.052518	0.936173	1062	2	-0.03476	0.031087	0.078711	0.976036	1537	1	-0.03476	0.052518	1.27969
1063	TOE1	4	-1.71269	0.019378	0.052641	0.936173	1063	2	-0.1508	0.70115	0.706	0.999967	13302	1	-0.1508	0.052641	1.27868
1064	RPL4	4	-1.71213	0.019403	0.052695	0.936173	1064	3	-0.48572	0.93158	0.93135	0.999967	17669	0	-0.48572	0.052695	1.27823
1065	SHMT1	4	-1.71211	0.019404	0.052695	0.936173	1065	2	-0.10097	0.18458	0.3019	0.999967	5679	2	-0.10097	0.052695	1.27823
1066	CCDC173	4	-1.71168	0.019423	0.052735	0.936173	1066	2	-0.20969	0.56026	0.60474	0.999967	11379	1	-0.20969	0.052735	1.2779
1067	KMT2B	4	-1.71168	0.019423	0.052735	0.936173	1067	2	-0.19152	0.68538	0.69318	0.999967	13067	1	-0.19152	0.052735	1.2779
1068	SNX4	4	-1.71097	0.019455	0.052808	0.936173	1068	1	0.054692	0.22079	0.34317	0.999967	6475	2	0.054692	0.052808	1.2773
1069	TDRP	4	-1.70983	0.019506	0.052916	0.936173	1069	1	-0.019053	0.15793	0.27135	0.999967	5140	1	-0.019053	0.052916	1.27641
1070	ITPK1	4	-1.70896	0.019545	0.052994	0.936173	1070	3	-0.17344	0.78177	0.78132	0.999967	14729	0	-0.17344	0.052994	1.27577
1071	TMED4	4	-1.70896	0.019545	0.052995	0.936173	1071	2	-0.093411	0.37361	0.50327	0.999967	9438	1	-0.093411	0.052995	1.27577
1072	ATP6V1F	4	-1.7087	0.019557	0.053015	0.936173	1072	1	-0.012693	0.24169	0.36672	0.999967	6930	1	-0.012693	0.053015	1.2756
1073	FOXR1	4	-1.70777	0.019599	0.053096	0.936173	1073	2	-0.10333	0.87593	0.87549	0.999967	16555	0	-0.10333	0.053096	1.27494
1074	RPL29	4	-1.70757	0.019608	0.053117	0.936173	1074	2	-0.056451	0.73182	0.73292	0.999967	13820	1	-0.056451	0.053117	1.27477
1075	SERPINB10	4	-1.70712	0.019628	0.053162	0.936173	1075	3	-0.15023	0.94977	0.94969	0.999967	18059	0	-0.15023	0.053162	1.2744
1076	BEST1	4	-1.70659	0.019652	0.053214	0.936173	1076	3	-0.25918	0.93688	0.93682	0.999967	17775	0	-0.25918	0.053214	1.27397
1077	LBR	4	-1.70644	0.019659	0.053226	0.936173	1077	1	0.020067	0.81742	0.81698	0.999967	15404	0	0.020067	0.053226	1.27388
1078	GLYATL3	4	-1.70606	0.019676	0.05326	0.936173	1078	2	-0.11641	0.36789	0.50055	0.999967	9395	1	-0.11641	0.05326	1.2736
1079	SIRT7	4	-1.70531	0.01971	0.05334	0.936173	1079	2	-0.13775	0.92732	0.9271	0.999967	17576	0	-0.13775	0.05334	1.27295
1080	FASTKD5	4	-1.70419	0.019761	0.053441	0.936173	1080	2	-0.13299	0.73995	0.74034	0.999967	13972	1	-0.13299	0.053441	1.27213
1081	DIAPH3	4	-1.70307	0.019812	0.053554	0.936173	1081	3	-0.16233	0.80458	0.80422	0.999967	15166	0	-0.16233	0.053554	1.27121
1082	SLC16A3	4	-1.70196	0.019863	0.053675	0.936173	1082	3	-0.1713	0.9864	0.9864	0.999967	18801	0	-0.1713	0.053675	1.27023
1083	B3GAT2	4	-1.70182	0.019869	0.053692	0.936173	1083	2	-0.24392	0.41434	0.52332	0.999967	9816	1	-0.24392	0.053692	1.27009
1084	CCDC37	4	-1.70084	0.019914	0.053794	0.936173	1084	1	0.49881	0.0045766	0.016048	0.864737	351	3	0.49881	0.016048	1.79458
1085	NDUFS3	4	-1.70082	0.019915	0.053796	0.936173	1085	3	-0.17482	0.78075	0.78029	0.999967	14709	0	-0.17482	0.053796	1.26925
1086	STAB2	4	-1.69975	0.019964	0.053907	0.936173	1086	3	-0.3162	0.98955	0.98958	0.999967	18874	0	-0.3162	0.053907	1.26835
1087	CENPO	4	-1.69975	0.019964	0.053907	0.936173	1087	2	-0.28228	0.47192	0.55344	0.999967	10366	1	-0.28228	0.053907	1.26835
1088	MIER1	4	-1.69973	0.019965	0.053908	0.936173	1088	3	-0.24986	0.91035	0.91011	0.999967	17245	0	-0.24986	0.053908	1.26835
1089	CTNND1	4	-1.69904	0.019997	0.053971	0.936173	1089	2	-0.051351	0.70174	0.7065	0.999967	13310	1	-0.051351	0.053971	1.26784
1090	PATE4	4	-1.69869	0.020013	0.054	0.936173	1090	2	-0.13478	0.78474	0.78429	0.999967	14793	0	-0.13478	0.054	1.26761
1091	PANX3	4	-1.69862	0.020016	0.054006	0.936173	1091	2	-0.019307	0.20711	0.32759	0.999967	6163	2	-0.019307	0.054006	1.26756
1092	FOXJ3	4	-1.69845	0.020024	0.05402	0.936173	1092	3	-0.14217	0.93805	0.93801	0.999967	17799	0	-0.14217	0.05402	1.26745
1093	TMEM161B	4	-1.69802	0.020044	0.054065	0.936173	1093	3	-0.24291	0.99248	0.99254	0.999967	18934	0	-0.24291	0.054065	1.26708
1094	C19orf53	4	-1.6978	0.020054	0.054088	0.936173	1094	3	-0.39724	0.83919	0.8385	0.999967	15801	0	-0.39724	0.054088	1.2669
1095	CEP85L	4	-1.6978	0.020054	0.054088	0.936173	1095	3	-0.28627	0.62053	0.64474	0.999967	12148	1	-0.28627	0.054088	1.2669
1096	JAM3	4	-1.69752	0.020067	0.054124	0.936173	1096	1	0.010768	0.28116	0.41136	0.999967	7776	1	0.010768	0.054124	1.26661
1097	WDR25	4	-1.69672	0.020104	0.054223	0.936173	1097	2	-0.14441	0.61826	0.64313	0.999967	12119	1	-0.14441	0.054223	1.26582
1098	SBDS	4	-1.69642	0.020118	0.054254	0.936173	1098	2	-0.27544	0.23502	0.35928	0.999967	6787	1	-0.27544	0.054254	1.26557
1099	CT55	4	-1.69618	0.020129	0.054283	0.936173	1099	2	-0.22962	0.79029	0.78985	0.999967	14904	0	-0.22962	0.054283	1.26534
1100	CST3	4	-1.69532	0.020169	0.054361	0.936173	1100	2	-0.037113	0.26103	0.38858	0.999967	7356	2	-0.037113	0.054361	1.26471
1101	NUP62	4	-1.69422	0.02022	0.054471	0.936173	1101	1	-0.096265	0.27912	0.40903	0.999967	7741	1	-0.096265	0.054471	1.26383
1102	TMEM19	4	-1.69413	0.020224	0.054484	0.936173	1102	2	-0.12498	0.74911	0.74907	0.999967	14124	1	-0.12498	0.054484	1.26373
1103	GAREML	4	-1.69413	0.020224	0.054484	0.936173	1103	2	-0.37184	0.87094	0.87054	0.999967	16449	0	-0.37184	0.054484	1.26373
1104	CAND2	4	-1.69357	0.02025	0.05454	0.936173	1104	3	-0.26269	0.39786	0.51512	0.999967	9671	1	-0.26269	0.05454	1.26328
1105	COMMD9	4	-1.69312	0.020271	0.054588	0.936173	1105	2	-0.1203	0.89885	0.89854	0.999967	16987	0	-0.1203	0.054588	1.2629
1106	ROBO2	4	-1.69255	0.020298	0.05464	0.936173	1106	3	-0.20079	0.85464	0.8541	0.999967	16121	0	-0.20079	0.05464	1.26249
1107	LRRC8A	4	-1.69229	0.02031	0.054665	0.936173	1107	3	-0.19331	0.49408	0.56563	0.999967	10603	1	-0.19331	0.054665	1.26229
1108	ASIC3	4	-1.69203	0.020322	0.054692	0.936173	1108	1	-0.0095494	0.19078	0.30898	0.999967	5822	1	-0.0095494	0.054692	1.26208
1109	RNF175	4	-1.69154	0.020345	0.054745	0.936173	1109	2	-0.10055	0.82975	0.82911	0.999967	15632	0	-0.10055	0.054745	1.26166
1110	TMEM88	4	-1.69101	0.02037	0.054809	0.936173	1110	3	-0.19167	0.78117	0.78073	0.999967	14720	0	-0.19167	0.054809	1.26115
1111	SH3BGR	4	-1.69095	0.020373	0.054817	0.936173	1111	2	-0.0092159	0.31215	0.4463	0.999967	8396	2	-0.0092159	0.054817	1.26108
1112	TOM1L2	4	-1.69084	0.020378	0.054827	0.936173	1112	2	-0.095814	0.87923	0.87877	0.999967	16613	0	-0.095814	0.054827	1.26101
1113	WDFY3	4	-1.68986	0.020424	0.054931	0.936173	1113	2	-0.080898	0.24099	0.36596	0.999967	6913	2	-0.080898	0.054931	1.26018
1114	ARPC3	4	-1.68897	0.020466	0.055022	0.936173	1114	2	-0.26076	0.67582	0.68554	0.999967	12911	1	-0.26076	0.055022	1.25946
1115	KIF3B	4	-1.6888	0.020474	0.055042	0.936173	1115	3	-0.24857	0.4614	0.54778	0.999967	10264	1	-0.24857	0.055042	1.25931
1116	ADAL	4	-1.68835	0.020495	0.055087	0.936173	1116	2	-0.1737	0.93488	0.93475	0.999967	17734	0	-0.1737	0.055087	1.25895
1117	AASDHPPT	4	-1.68818	0.020503	0.055104	0.936173	1117	3	-0.2436	0.92472	0.92453	0.999967	17521	0	-0.2436	0.055104	1.25882
1118	ZPBP	4	-1.68812	0.020506	0.055111	0.936173	1118	3	-0.2073	0.53648	0.59012	0.999967	11094	1	-0.2073	0.055111	1.25876
1119	CCDC47	4	-1.68791	0.020516	0.055129	0.936173	1119	2	-0.12145	0.87456	0.87412	0.999967	16532	0	-0.12145	0.055129	1.25862
1120	MROH2A	4	-1.6877	0.020526	0.055152	0.936173	1120	1	-0.024205	0.87115	0.87077	0.999967	16454	0	-0.024205	0.055152	1.25844
1121	KIF3A	4	-1.68746	0.020537	0.055172	0.936173	1121	2	-0.092871	0.1467	0.25855	0.999967	4909	2	-0.092871	0.055172	1.25828
1122	MATN3	4	-1.68693	0.020562	0.055231	0.936173	1122	2	0.010321	0.10693	0.21281	0.999967	4061	2	0.010321	0.055231	1.25782
1123	CMTM4	4	-1.68662	0.020577	0.055271	0.936173	1123	1	0.13447	0.04019	0.097827	0.976036	1889	2	0.13447	0.055271	1.2575
1124	TEKT2	4	-1.68641	0.020587	0.055294	0.936173	1124	2	-0.0055798	0.055479	0.12889	0.981048	2507	2	-0.0055798	0.055294	1.25732
1125	POLR3B	4	-1.68624	0.020595	0.055311	0.936173	1125	3	-0.41761	0.92327	0.92313	0.999967	17488	0	-0.41761	0.055311	1.25719
1126	RFC5	4	-1.68624	0.020595	0.055311	0.936173	1126	3	-0.48142	0.9887	0.98876	0.999967	18856	0	-0.48142	0.055311	1.25719
1127	ATG101	4	-1.68466	0.02067	0.055459	0.936173	1127	2	-0.098615	0.86918	0.86876	0.999967	16413	0	-0.098615	0.055459	1.25603
1128	IRGM	4	-1.68447	0.020679	0.055482	0.936173	1128	1	-0.062926	0.97304	0.97299	0.999967	18535	0	-0.062926	0.055482	1.25585
1129	C6orf118	4	-1.68386	0.020708	0.055554	0.936173	1129	2	-0.12602	0.26984	0.39847	0.999967	7533	1	-0.12602	0.055554	1.25528
1130	CEL	4	-1.6834	0.02073	0.055588	0.936173	1130	2	-0.12451	0.77282	0.77242	0.999967	14558	0	-0.12451	0.055588	1.25502
1131	ZNF235	4	-1.68323	0.020738	0.055604	0.936173	1131	3	-0.29419	0.92484	0.92465	0.999967	17524	0	-0.29419	0.055604	1.25489
1132	NHS	4	-1.68233	0.020781	0.055684	0.936173	1132	1	-0.056181	0.8486	0.84801	0.999967	15977	0	-0.056181	0.055684	1.25427
1133	NFIL3	4	-1.68179	0.020807	0.055738	0.936173	1133	3	-0.24408	0.64837	0.66461	0.999967	12527	1	-0.24408	0.055738	1.25385
1134	FUT9	4	-1.68179	0.020807	0.055738	0.936173	1134	3	-0.15393	0.95575	0.95567	0.999967	18178	0	-0.15393	0.055738	1.25385
1135	TMIGD2	4	-1.68135	0.020828	0.055798	0.936173	1135	3	-0.22527	0.37401	0.50349	0.999967	9442	1	-0.22527	0.055798	1.25338
1136	SEC14L4	4	-1.67925	0.020929	0.056008	0.936173	1136	3	-0.23911	0.88862	0.88829	0.999967	16791	0	-0.23911	0.056008	1.25175
1137	PCYOX1	4	-1.67915	0.020934	0.056016	0.936173	1137	2	-0.17596	0.49467	0.56594	0.999967	10611	1	-0.17596	0.056016	1.25169
1138	SCAI	4	-1.67834	0.020973	0.0561	0.936173	1138	3	-0.29108	0.63694	0.65627	0.999967	12358	1	-0.29108	0.0561	1.25104
1139	RPS17	4	-1.67807	0.020986	0.056125	0.936173	1139	2	-0.36405	0.75033	0.75021	0.999967	14153	1	-0.36405	0.056125	1.25084
1140	CHRFAM7A	4	-1.67728	0.021024	0.056213	0.936173	1140	2	-0.080903	0.68801	0.69526	0.999967	13107	1	-0.080903	0.056213	1.25016
1141	PRDM13	4	-1.67704	0.021036	0.05624	0.936173	1141	2	-0.043613	0.21052	0.3315	0.999967	6243	2	-0.043613	0.05624	1.24995
1142	LIN28A	4	-1.67599	0.021087	0.056358	0.936173	1142	2	-0.12749	0.26642	0.39469	0.999967	7456	2	-0.12749	0.056358	1.24904
1143	RTCA	4	-1.6757	0.021101	0.056394	0.936173	1143	3	-0.24172	0.92291	0.92277	0.999967	17477	0	-0.24172	0.056394	1.24877
1144	ATP5J	4	-1.67543	0.021114	0.056431	0.936173	1144	3	-0.21409	0.2172	0.3391	0.999967	6397	1	-0.21409	0.056431	1.24848
1145	INO80B	4	-1.67422	0.021173	0.056561	0.936173	1145	3	-0.22508	0.99006	0.99009	0.999967	18884	0	-0.22508	0.056561	1.24748
1146	HAPLN4	4	-1.67383	0.021192	0.056611	0.936173	1146	3	-0.27385	0.98756	0.98759	0.999967	18831	0	-0.27385	0.056611	1.2471
1147	SP1	4	-1.67321	0.021222	0.056676	0.936173	1147	3	-0.19673	0.2383	0.36294	0.999967	6844	1	-0.19673	0.056676	1.2466
1148	KCNS1	4	-1.67287	0.021239	0.056705	0.936173	1148	2	-0.10033	0.97486	0.97482	0.999967	18580	0	-0.10033	0.056705	1.24638
1149	LEF1	4	-1.67079	0.021341	0.056926	0.936173	1149	2	-0.12441	0.84098	0.84026	0.999967	15835	0	-0.12441	0.056926	1.24469
1150	STK4	4	-1.66948	0.021405	0.057044	0.936173	1150	3	-0.14232	0.33542	0.47266	0.999967	8860	1	-0.14232	0.057044	1.24379
1151	ALAD	4	-1.66908	0.021425	0.057091	0.936173	1151	3	-0.18332	0.30826	0.44187	0.999967	8330	1	-0.18332	0.057091	1.24343
1152	RAD51B	4	-1.66908	0.021425	0.057091	0.936173	1152	3	-0.21268	0.86256	0.86213	0.999967	16269	0	-0.21268	0.057091	1.24343
1153	WNT4	4	-1.66882	0.021438	0.05712	0.936173	1153	3	-0.17185	0.69688	0.70249	0.999967	13241	1	-0.17185	0.05712	1.24321
1154	AGBL2	4	-1.66873	0.021442	0.057129	0.936173	1154	3	-0.20896	0.64158	0.65969	0.999967	12424	1	-0.20896	0.057129	1.24314
1155	CPNE3	4	-1.66871	0.021443	0.057132	0.936173	1155	1	-0.14065	0.46041	0.54726	0.999967	10255	1	-0.14065	0.057132	1.24312
1156	ZNF148	4	-1.66758	0.021499	0.057261	0.936173	1156	2	-0.19898	0.89125	0.89094	0.999967	16840	0	-0.19898	0.057261	1.24214
1157	PLAC1	4	-1.66758	0.021499	0.057261	0.936173	1157	2	-0.063958	0.29681	0.4289	0.999967	8106	2	-0.063958	0.057261	1.24214
1158	UNC45A	4	-1.66726	0.021515	0.0573	0.936173	1158	3	-0.24297	0.24562	0.37116	0.999967	7002	1	-0.24297	0.0573	1.24185
1159	KRT5	4	-1.66673	0.021541	0.057355	0.936173	1159	3	-0.15823	0.98664	0.98664	0.999967	18806	0	-0.15823	0.057355	1.24143
1160	RLF	4	-1.66673	0.021541	0.057355	0.936173	1160	2	-0.16413	0.48091	0.55838	0.999967	10462	1	-0.16413	0.057355	1.24143
1161	ELMOD3	4	-1.66665	0.021545	0.057366	0.936173	1161	1	0.37656	0.015401	0.044584	0.935142	908	3	0.37656	0.044584	1.35082
1162	ITLN2	4	-1.66647	0.021554	0.057382	0.936173	1162	2	-0.15107	0.97331	0.97325	0.999967	18542	0	-0.15107	0.057382	1.24122
1163	SLC2A13	4	-1.66639	0.021558	0.057396	0.936173	1163	3	-0.29737	0.043166	0.10396	0.976036	2006	1	-0.29737	0.057396	1.24112
1164	NPAP1	4	-1.66591	0.021582	0.057458	0.936173	1164	3	-0.19956	0.67267	0.68311	0.999967	12873	1	-0.19956	0.057458	1.24065
1165	TMEM71	4	-1.66579	0.021588	0.057473	0.936173	1165	3	-0.16067	0.87309	0.87269	0.999967	16492	0	-0.16067	0.057473	1.24054
1166	CKLF	4	-1.66563	0.021596	0.057487	0.936173	1166	1	0.28174	0.00026514	0.00099072	0.631188	30	3	0.28174	0.00099072	3.00405
1167	TRIM49D2	4	-1.66504	0.021625	0.057543	0.936173	1167	3	-0.20164	0.71722	0.71975	0.999967	13563	1	-0.20164	0.057543	1.24001
1168	C14orf105	4	-1.66478	0.021638	0.057567	0.936173	1168	3	-0.14318	0.83279	0.83216	0.999967	15683	0	-0.14318	0.057567	1.23983
1169	TCEB3C	4	-1.6646	0.021647	0.057591	0.936173	1169	1	0.032382	0.62984	0.65128	0.999967	12261	1	0.032382	0.057591	1.23965
1170	E2F5	4	-1.66424	0.021665	0.057627	0.936173	1170	2	-0.17391	0.90259	0.90224	0.999967	17061	0	-0.17391	0.057627	1.23937
1171	SLC33A1	4	-1.66362	0.021696	0.057706	0.936173	1171	3	-0.16849	0.98299	0.98302	0.999967	18722	0	-0.16849	0.057706	1.23878
1172	RSAD1	4	-1.66358	0.021698	0.057711	0.936173	1172	2	-0.084982	0.18175	0.29865	0.999967	5625	2	-0.084982	0.057711	1.23874
1173	SAP25	4	-1.66354	0.0217	0.057712	0.936173	1173	3	-0.29571	0.82102	0.82053	0.999967	15468	0	-0.29571	0.057712	1.23873
1174	ATXN7L3B	4	-1.66166	0.021794	0.057924	0.936173	1174	2	-0.14801	0.61769	0.64273	0.999967	12114	1	-0.14801	0.057924	1.23714
1175	LRRC58	4	-1.66154	0.0218	0.057933	0.936173	1175	2	-0.10447	0.61007	0.63738	0.999967	12023	1	-0.10447	0.057933	1.23707
1176	RAD51	4	-1.66128	0.021813	0.057958	0.936173	1176	3	-0.42005	0.5624	0.60611	0.999967	11402	1	-0.42005	0.057958	1.23689
1177	SNTG2	4	-1.66081	0.021837	0.058005	0.936173	1177	2	-0.14233	0.45178	0.54266	0.999967	10170	1	-0.14233	0.058005	1.23653
1178	ARFRP1	4	-1.66069	0.021843	0.058017	0.936173	1178	3	-0.48471	0.83014	0.82951	0.999967	15642	0	-0.48471	0.058017	1.23644
1179	TMEM189-UBE2V1	4	-1.66053	0.021851	0.058034	0.936173	1179	1	-0.0045957	0.84087	0.84015	0.999967	15833	0	-0.0045957	0.058034	1.23632
1180	USP34	4	-1.65987	0.021884	0.058094	0.936173	1180	2	-0.015466	0.13673	0.2471	0.999967	4690	2	-0.015466	0.058094	1.23587
1181	UBE2E2	4	-1.65952	0.021902	0.058137	0.936173	1181	3	-0.24149	0.11537	0.22247	0.999967	4232	1	-0.24149	0.058137	1.23555
1182	CXCL5	4	-1.65936	0.02191	0.058163	0.936173	1182	3	-0.1543	0.78646	0.78606	0.999967	14834	0	-0.1543	0.058163	1.23535
1183	OLR1	4	-1.65851	0.021953	0.05825	0.936173	1183	3	-0.15948	0.91386	0.91365	0.999967	17318	0	-0.15948	0.05825	1.2347
1184	TRAF2	4	-1.65815	0.021971	0.058289	0.936173	1184	3	-0.28627	0.99266	0.99271	0.999967	18937	0	-0.28627	0.058289	1.23441
1185	ERI1	4	-1.65754	0.022002	0.058362	0.936173	1185	3	-0.24558	0.085622	0.18759	0.994279	3600	1	-0.24558	0.058362	1.23387
1186	OSMR	4	-1.65752	0.022003	0.058364	0.936173	1186	2	-0.030011	0.34138	0.47951	0.999967	8993	2	-0.030011	0.058364	1.23385
1187	NEU3	4	-1.6575	0.022004	0.058365	0.936173	1187	3	-0.19949	0.95836	0.95831	0.999967	18240	0	-0.19949	0.058365	1.23385
1188	ZNF577	4	-1.65724	0.022017	0.058396	0.936173	1188	2	-0.12146	0.89064	0.8903	0.999967	16822	0	-0.12146	0.058396	1.23362
1189	ZBTB20	4	-1.65681	0.022039	0.058439	0.936173	1189	3	-0.15815	0.69424	0.70036	0.999967	13196	1	-0.15815	0.058439	1.2333
1190	ZNF121	4	-1.65651	0.022054	0.058472	0.936173	1190	2	-0.046424	0.16659	0.28126	0.999967	5308	1	-0.046424	0.058472	1.23305
1191	MBD2	4	-1.65551	0.022105	0.058588	0.936173	1191	1	0.045572	0.20523	0.32539	0.999967	6123	2	0.045572	0.058588	1.23219
1192	POLR1D	4	-1.65531	0.022115	0.058604	0.936173	1192	3	-0.25917	0.9875	0.98753	0.999967	18827	0	-0.25917	0.058604	1.23207
1193	KCNK1	4	-1.65527	0.022117	0.058608	0.936173	1193	2	-0.087819	0.24589	0.37148	0.999967	7010	2	-0.087819	0.058608	1.23204
1194	SPANXN5	4	-1.65494	0.022134	0.058651	0.936173	1194	2	-0.14868	0.37084	0.50196	0.999967	9417	1	-0.14868	0.058651	1.23172
1195	FABP4	4	-1.65451	0.022156	0.0587	0.936173	1195	2	-0.083471	0.32165	0.45695	0.999967	8589	2	-0.083471	0.0587	1.23136
1196	ELF5	4	-1.65384	0.02219	0.058787	0.936173	1196	3	-0.17902	0.72317	0.7251	0.999967	13667	1	-0.17902	0.058787	1.23072
1197	RIPK3	4	-1.65384	0.02219	0.058787	0.936173	1197	3	-0.21345	0.88773	0.88739	0.999967	16771	0	-0.21345	0.058787	1.23072
1198	LRRC3B	4	-1.65384	0.02219	0.058788	0.936173	1198	2	-0.13225	0.2315	0.35533	0.999967	6714	1	-0.13225	0.058788	1.23071
1199	HARBI1	4	-1.65359	0.022203	0.058823	0.936173	1199	2	-0.14231	0.75613	0.75583	0.999967	14260	1	-0.14231	0.058823	1.23045
1200	KCTD12	4	-1.65337	0.022214	0.058847	0.936173	1200	3	-0.18108	0.099821	0.20456	0.999967	3900	1	-0.18108	0.058847	1.23028
1201	SRF	4	-1.6529	0.022238	0.058898	0.936173	1201	2	-0.23498	0.65639	0.67054	0.999967	12649	1	-0.23498	0.058898	1.2299
1202	MRPS16	4	-1.65251	0.022258	0.058942	0.936173	1202	2	-0.26835	0.95802	0.95798	0.999967	18230	0	-0.26835	0.058942	1.22958
1203	SLC35C1	4	-1.6521	0.022279	0.058986	0.936173	1203	3	-0.1655	0.24425	0.36964	0.999967	6969	1	-0.1655	0.058986	1.22925
1204	C1QL4	4	-1.65173	0.022298	0.059022	0.936173	1204	2	-0.12306	0.46716	0.55087	0.999967	10312	1	-0.12306	0.059022	1.22899
1205	ZYG11B	4	-1.65152	0.022309	0.059046	0.936173	1205	2	-0.07563	0.88302	0.88258	0.999967	16673	0	-0.07563	0.059046	1.22881
1206	MEIG1	4	-1.65131	0.02232	0.059071	0.936173	1206	2	-0.051591	0.17333	0.28898	0.999967	5434	2	-0.051591	0.059071	1.22863
1207	ZNF410	4	-1.64954	0.022411	0.059254	0.938301	1207	2	-0.1113	0.42781	0.53019	0.999967	9953	1	-0.1113	0.059254	1.22728
1208	USP14	4	-1.64855	0.022462	0.059373	0.938334	1208	2	0.003436	0.25796	0.38514	0.999967	7285	2	0.003436	0.059373	1.22641
1209	EWSR1	4	-1.64685	0.02255	0.059566	0.938334	1209	2	-0.1608	0.3819	0.50731	0.999967	9518	1	-0.1608	0.059566	1.225
1210	FABP3	4	-1.6461	0.022589	0.059654	0.938334	1210	2	-0.1402	0.02886	0.073976	0.970829	1452	1	-0.1402	0.059654	1.22436
1211	IKBIP	4	-1.6461	0.022589	0.059654	0.938334	1211	1	-0.04044	0.93315	0.93296	0.999967	17704	0	-0.04044	0.059654	1.22436
1212	CORT	4	-1.64583	0.022603	0.059693	0.938334	1212	2	-0.087551	0.42836	0.53048	0.999967	9958	1	-0.087551	0.059693	1.22408
1213	ZFP92	4	-1.64516	0.022638	0.059769	0.938334	1213	2	-0.056728	0.42039	0.5264	0.999967	9885	1	-0.056728	0.059769	1.22352
1214	KCNC4	4	-1.64464	0.022665	0.059825	0.938334	1214	2	-0.063794	0.81374	0.81337	0.999967	15330	0	-0.063794	0.059825	1.22312
1215	SH3YL1	4	-1.64392	0.022703	0.059905	0.938334	1215	3	-0.22773	0.71797	0.72042	0.999967	13571	1	-0.22773	0.059905	1.22254
1216	DAZ3	4	-1.64367	0.022716	0.05994	0.938334	1216	1	0.027481	0.63844	0.65735	0.999967	12378	1	0.027481	0.05994	1.22228
1217	ZNF680	4	-1.64317	0.022742	0.059996	0.938334	1217	3	-0.25017	0.045043	0.1078	0.976036	2084	1	-0.25017	0.059996	1.22188
1218	OR9K2	4	-1.64224	0.022791	0.060104	0.938334	1218	2	-0.086614	0.11466	0.22169	0.999967	4218	2	-0.086614	0.060104	1.2211
1219	C3orf58	4	-1.64224	0.022791	0.060104	0.938334	1219	2	-0.1098	0.1041	0.20947	0.999967	3992	2	-0.1098	0.060104	1.2211
1220	EXOSC5	4	-1.64224	0.022791	0.060104	0.938334	1220	2	-0.27386	0.0032065	0.011387	0.861836	251	1	-0.27386	0.011387	1.94359
1221	SS18L2	4	-1.64174	0.022817	0.060167	0.938334	1221	3	-0.20843	0.98113	0.98116	0.999967	18691	0	-0.20843	0.060167	1.22064
1222	DAD1	4	-1.64123	0.022844	0.060225	0.938334	1222	3	-0.52502	0.96551	0.96545	0.999967	18364	0	-0.52502	0.060225	1.22022
1223	LCN10	4	-1.64115	0.022848	0.060235	0.938334	1223	2	-0.095778	0.51907	0.57986	0.999967	10882	1	-0.095778	0.060235	1.22015
1224	SLC15A4	4	-1.63979	0.02292	0.0604	0.938334	1224	3	-0.21018	0.22653	0.34966	0.999967	6605	1	-0.21018	0.0604	1.21896
1225	ARF5	4	-1.63967	0.022926	0.060408	0.938334	1225	2	-0.096987	0.30434	0.43745	0.999967	8255	2	-0.096987	0.060408	1.21891
1226	C10orf91	4	-1.63831	0.022998	0.060568	0.938334	1226	3	-0.14066	0.93733	0.93728	0.999967	17787	0	-0.14066	0.060568	1.21776
1227	STEAP1	4	-1.63825	0.023001	0.060574	0.938334	1227	2	-0.13516	0.69882	0.70408	0.999967	13265	1	-0.13516	0.060574	1.21771
1228	GGPS1	4	-1.63742	0.023045	0.060668	0.938334	1228	2	-0.090765	0.20345	0.32332	0.999967	6088	2	-0.090765	0.060668	1.21704
1229	ZNF98	4	-1.63629	0.023105	0.060794	0.938334	1229	3	-0.19991	0.9553	0.9552	0.999967	18165	0	-0.19991	0.060794	1.21614
1230	GRM8	4	-1.63584	0.023129	0.060855	0.938334	1230	2	-0.061841	0.67216	0.68272	0.999967	12863	1	-0.061841	0.060855	1.2157
1231	TMEM245	4	-1.635	0.023174	0.060969	0.938334	1231	1	0.014369	0.41789	0.52515	0.999967	9850	1	0.014369	0.060969	1.21489
1232	PPFIA2	4	-1.63404	0.023225	0.061092	0.938334	1232	2	-0.122	0.0066371	0.022889	0.894643	486	2	-0.122	0.022889	1.64037
1233	CNPY4	4	-1.63403	0.023226	0.061094	0.938334	1233	2	-0.22319	0.43922	0.53613	0.999967	10059	1	-0.22319	0.061094	1.214
1234	PKD2L1	4	-1.63274	0.023295	0.061244	0.938334	1234	3	-0.29507	0.50532	0.57195	0.999967	10717	1	-0.29507	0.061244	1.21294
1235	DAB2	4	-1.63156	0.023358	0.061395	0.938334	1235	3	-0.14436	0.97615	0.97613	0.999967	18599	0	-0.14436	0.061395	1.21187
1236	OR4A16	4	-1.63025	0.023429	0.061539	0.938334	1236	2	-0.06023	0.65274	0.66777	0.999967	12598	1	-0.06023	0.061539	1.21085
1237	CTDSPL2	4	-1.62941	0.023474	0.061641	0.938334	1237	2	-0.15845	0.5531	0.60026	0.999967	11289	1	-0.15845	0.061641	1.21013
1238	MDGA2	4	-1.62941	0.023474	0.061641	0.938334	1238	2	-0.26025	0.97101	0.97096	0.999967	18491	0	-0.26025	0.061641	1.21013
1239	TMEM110	4	-1.62884	0.023505	0.061708	0.938334	1239	1	0.33557	0.0047947	0.016809	0.86924	369	2	0.33557	0.016809	1.77446
1240	NSMCE4A	4	-1.62884	0.023505	0.061708	0.938334	1240	2	-0.06388	0.30872	0.44237	0.999967	8339	2	-0.06388	0.061708	1.20966
1241	MAD2L1BP	4	-1.6281	0.023545	0.061798	0.938334	1241	2	-0.23291	0.80916	0.80876	0.999967	15245	0	-0.23291	0.061798	1.20903
1242	RALGPS2	4	-1.62779	0.023562	0.061842	0.938334	1242	3	-0.20122	0.81411	0.81372	0.999967	15336	0	-0.20122	0.061842	1.20872
1243	ACTR3	4	-1.62744	0.023581	0.061882	0.938334	1243	2	-0.12311	0.24588	0.37148	0.999967	7008	2	-0.12311	0.061882	1.20844
1244	MAN1C1	4	-1.627	0.023605	0.061942	0.938334	1244	3	-0.15838	0.94294	0.94285	0.999967	17903	0	-0.15838	0.061942	1.20801
1245	LCN1	4	-1.62666	0.023623	0.061979	0.938334	1245	3	-0.26301	0.23941	0.36421	0.999967	6868	1	-0.26301	0.061979	1.20776
1246	GRAP2	4	-1.62663	0.023625	0.061984	0.938334	1246	3	-0.2443	0.83724	0.83657	0.999967	15764	0	-0.2443	0.061984	1.20772
1247	GLTSCR1	4	-1.6265	0.023632	0.061998	0.938334	1247	1	-0.078991	0.96876	0.96871	0.999967	18435	0	-0.078991	0.061998	1.20762
1248	TOR1AIP2	4	-1.62556	0.023683	0.062118	0.938334	1248	1	0.17928	0.021371	0.057837	0.941508	1170	2	0.17928	0.057837	1.23779
1249	RPL37A	4	-1.62545	0.023689	0.062133	0.938334	1249	3	-0.28919	0.77505	0.77461	0.999967	14603	0	-0.28919	0.062133	1.20668
1250	ARHGEF35	4	-1.62527	0.023699	0.062156	0.938334	1250	3	-0.12333	0.86164	0.8612	0.999967	16252	0	-0.12333	0.062156	1.20652
1251	MKKS	4	-1.62463	0.023734	0.062222	0.938334	1251	1	-0.018191	0.78419	0.78376	0.999967	14778	0	-0.018191	0.062222	1.20606
1252	RBFA	4	-1.62373	0.023783	0.062321	0.938334	1252	3	-0.3247	0.52031	0.58059	0.999967	10895	1	-0.3247	0.062321	1.20537
1253	RLBP1	4	-1.62344	0.023799	0.062355	0.938334	1253	3	-0.23082	0.40834	0.52032	0.999967	9754	1	-0.23082	0.062355	1.20513
1254	WWTR1	4	-1.62335	0.023804	0.062361	0.938334	1254	3	-0.1817	0.94333	0.94323	0.999967	17915	0	-0.1817	0.062361	1.20509
1255	USP20	4	-1.62324	0.02381	0.062377	0.938334	1255	1	0.068973	0.11661	0.22389	0.999967	4255	2	0.068973	0.062377	1.20498
1256	SH3BGRL3	4	-1.62324	0.02381	0.062377	0.938334	1256	3	-0.23633	0.9484	0.94835	0.999967	18027	0	-0.23633	0.062377	1.20498
1257	CBWD2	4	-1.62297	0.023825	0.062406	0.938334	1257	2	-0.40674	0.29649	0.4285	0.999967	8100	2	-0.40674	0.062406	1.20477
1258	AREL1	4	-1.62295	0.023826	0.062406	0.938334	1258	3	-0.17458	0.95845	0.9584	0.999967	18241	0	-0.17458	0.062406	1.20477
1259	KRTAP5-11	4	-1.62238	0.023857	0.062477	0.938334	1259	2	-0.077544	0.33074	0.46738	0.999967	8767	1	-0.077544	0.062477	1.20428
1260	STARD6	4	-1.62235	0.023859	0.062479	0.938334	1260	3	-0.18304	0.56304	0.60651	0.999967	11415	1	-0.18304	0.062479	1.20427
1261	MPP6	4	-1.62195	0.023881	0.062534	0.938334	1261	3	-0.2536	0.90752	0.90729	0.999967	17181	0	-0.2536	0.062534	1.20388
1262	ITGB5	4	-1.62186	0.023886	0.062544	0.938334	1262	2	-0.015884	0.21483	0.33645	0.999967	6346	2	-0.015884	0.062544	1.20381
1263	EXOC4	4	-1.62102	0.023932	0.062652	0.938334	1263	3	-0.22142	0.68115	0.6898	0.999967	12999	1	-0.22142	0.062652	1.20307
1264	KRTAP10-2	4	-1.62084	0.023942	0.062674	0.938334	1264	3	-0.15211	0.77583	0.77539	0.999967	14614	0	-0.15211	0.062674	1.20291
1265	NPRL2	4	-1.62001	0.023988	0.06277	0.938334	1265	1	0.031336	0.69166	0.69825	0.999967	13156	1	0.031336	0.06277	1.20225
1266	MLLT3	4	-1.61946	0.024018	0.062837	0.938334	1266	2	-0.1564	0.9473	0.94728	0.999967	18003	0	-0.1564	0.062837	1.20178
1267	TTC9C	4	-1.6189	0.024049	0.062914	0.938334	1267	2	-0.14543	0.642	0.65999	0.999967	12430	1	-0.14543	0.062914	1.20125
1268	GDF2	4	-1.61827	0.024084	0.062982	0.938334	1268	3	-0.32527	0.95725	0.95722	0.999967	18216	0	-0.32527	0.062982	1.20078
1269	EIF4A3	4	-1.61827	0.024084	0.062982	0.938334	1269	3	-0.52301	0.93119	0.93097	0.999967	17661	0	-0.52301	0.062982	1.20078
1270	KRTAP5-8	4	-1.61816	0.02409	0.063	0.938334	1270	2	-0.096078	0.84372	0.84303	0.999967	15883	0	-0.096078	0.063	1.20066
1271	NOBOX	4	-1.61769	0.024116	0.063057	0.938334	1271	3	-0.16187	0.69106	0.69776	0.999967	13147	1	-0.16187	0.063057	1.20027
1272	PSMB1	4	-1.61726	0.02414	0.063119	0.938334	1272	2	-0.22952	0.3138	0.44816	0.999967	8430	1	-0.22952	0.063119	1.19984
1273	OR51T1	4	-1.61635	0.024191	0.063228	0.938334	1273	2	-0.050611	0.56004	0.6046	0.999967	11377	1	-0.050611	0.063228	1.19909
1274	TTC7A	4	-1.61615	0.024202	0.063248	0.938334	1274	2	-0.18317	0.19359	0.31217	0.999967	5880	2	-0.18317	0.063248	1.19895
1275	GNPDA1	4	-1.61615	0.024202	0.063248	0.938334	1275	2	-0.060348	0.055033	0.12803	0.98067	2491	1	-0.060348	0.063248	1.19895
1276	ZNF428	4	-1.61543	0.024242	0.063338	0.938334	1276	2	0.053546	0.14658	0.2584	0.999967	4904	2	0.053546	0.063338	1.19834
1277	SNTA1	4	-1.61397	0.024324	0.063506	0.938334	1277	3	-0.16355	0.55408	0.6009	0.999967	11300	1	-0.16355	0.063506	1.19719
1278	SLC22A17	4	-1.61361	0.024344	0.063556	0.938334	1278	1	0.15041	0.068523	0.15469	0.987425	2985	3	0.15041	0.063556	1.19684
1279	NCOA5	4	-1.61284	0.024387	0.063658	0.938334	1279	2	-0.09366	0.078142	0.17339	0.990036	3339	1	-0.09366	0.063658	1.19615
1280	RFK	4	-1.61284	0.024387	0.063658	0.938334	1280	3	-0.18857	0.76273	0.7624	0.999967	14378	1	-0.18857	0.063658	1.19615
1281	KCNK17	4	-1.61259	0.024401	0.063681	0.938334	1281	3	-0.16235	0.95957	0.95948	0.999967	18265	0	-0.16235	0.063681	1.19599
1282	CDK5RAP2	4	-1.61225	0.02442	0.063717	0.938334	1282	2	-0.081461	0.89205	0.89174	0.999967	16851	0	-0.081461	0.063717	1.19574
1283	ABT1	4	-1.61225	0.02442	0.063717	0.938334	1283	2	-0.064568	0.71643	0.71905	0.999967	13549	1	-0.064568	0.063717	1.19574
1284	C12orf29	4	-1.61117	0.024481	0.063839	0.938334	1284	3	-0.16524	0.95694	0.95688	0.999967	18207	0	-0.16524	0.063839	1.19491
1285	IFI16	4	-1.61092	0.024495	0.063867	0.938334	1285	2	-0.046904	0.61032	0.63754	0.999967	12024	1	-0.046904	0.063867	1.19472
1286	CTSG	4	-1.6109	0.024496	0.063871	0.938334	1286	1	0.31659	0.082859	0.18241	0.993668	3500	2	0.31659	0.063871	1.1947
1287	KRTAP4-11	4	-1.61087	0.024498	0.063874	0.938334	1287	3	-0.14301	0.29886	0.43124	0.999967	8159	1	-0.14301	0.063874	1.19468
1288	C2orf15	4	-1.6106	0.024513	0.063915	0.938334	1288	2	-0.30986	0.14804	0.26004	0.999967	4938	1	-0.30986	0.063915	1.1944
1289	KIF5B	4	-1.61032	0.024529	0.063949	0.938334	1289	3	-0.16203	0.98679	0.9868	0.999967	18810	0	-0.16203	0.063949	1.19417
1290	PCDHB14	4	-1.61013	0.02454	0.063974	0.938334	1290	2	-0.068798	0.34154	0.47968	0.999967	8997	2	-0.068798	0.063974	1.194
1291	CLNK	4	-1.6091	0.024598	0.064102	0.938334	1291	1	0.031574	0.86771	0.86726	0.999967	16379	0	0.031574	0.064102	1.19313
1292	SEL1L3	4	-1.60892	0.024608	0.064124	0.938334	1292	2	-0.10722	0.11035	0.21683	0.999967	4134	1	-0.10722	0.064124	1.19298
1293	WIPF2	4	-1.60876	0.024617	0.064146	0.938334	1293	3	-0.16741	0.95124	0.95116	0.999967	18091	0	-0.16741	0.064146	1.19283
1294	NDP	4	-1.6082	0.024649	0.064211	0.938334	1294	1	0.15857	0.020778	0.056541	0.941508	1137	3	0.15857	0.056541	1.24764
1295	CHRNB3	4	-1.60764	0.024681	0.064279	0.938334	1295	3	-0.22016	0.97512	0.97508	0.999967	18582	0	-0.22016	0.064279	1.19193
1296	STOX1	4	-1.6073	0.0247	0.064324	0.938334	1296	1	0.05446	0.28829	0.41934	0.999967	7926	2	0.05446	0.064324	1.19163
1297	TMEM194A	4	-1.60646	0.024748	0.06444	0.938334	1297	3	-0.34682	0.88558	0.8852	0.999967	16730	0	-0.34682	0.06444	1.19084
1298	MTRR	4	-1.60642	0.02475	0.064443	0.938334	1298	2	-0.092481	0.16899	0.28399	0.999967	5360	1	-0.092481	0.064443	1.19082
1299	EFR3A	4	-1.60597	0.024776	0.0645	0.938334	1299	2	-0.20288	0.12936	0.23857	0.999967	4528	1	-0.20288	0.0645	1.19044
1300	ZNF471	4	-1.60553	0.024801	0.064545	0.938334	1300	2	-0.089371	0.92781	0.92758	0.999967	17586	0	-0.089371	0.064545	1.19014
1301	P3H2	4	-1.60534	0.024812	0.064568	0.938334	1301	3	-0.21604	0.76716	0.76678	0.999967	14458	0	-0.21604	0.064568	1.18998
1302	PILRA	4	-1.60464	0.024852	0.064648	0.938334	1302	2	-0.090021	0.26761	0.39599	0.999967	7490	1	-0.090021	0.064648	1.18944
1303	ZNF610	4	-1.60427	0.024873	0.064699	0.938334	1303	3	-0.20042	0.44332	0.53823	0.999967	10097	1	-0.20042	0.064699	1.1891
1304	SUGT1	4	-1.60375	0.024903	0.064771	0.938334	1304	2	-0.22108	0.72421	0.72603	0.999967	13685	1	-0.22108	0.064771	1.18862
1305	CWF19L1	4	-1.6035	0.024917	0.064799	0.938334	1305	2	-0.18318	0.38289	0.50779	0.999967	9527	1	-0.18318	0.064799	1.18843
1306	NCAPD3	4	-1.60317	0.024936	0.064846	0.938334	1306	3	-0.19809	0.71104	0.7144	0.999967	13464	1	-0.19809	0.064846	1.18812
1307	GRB14	4	-1.60303	0.024944	0.064868	0.938334	1307	3	-0.26597	0.89107	0.89076	0.999967	16828	0	-0.26597	0.064868	1.18797
1308	PATL1	4	-1.60286	0.024954	0.064894	0.938334	1308	2	-0.089035	0.95647	0.95641	0.999967	18195	0	-0.089035	0.064894	1.1878
1309	BCL2L2	4	-1.60263	0.024967	0.064916	0.938334	1309	3	-0.22015	0.98873	0.98879	0.999967	18857	0	-0.22015	0.064916	1.18765
1310	GDNF	4	-1.60199	0.025004	0.064994	0.938334	1310	1	-0.028065	0.63449	0.65453	0.999967	12318	1	-0.028065	0.064994	1.18713
1311	TECPR2	4	-1.60137	0.02504	0.06507	0.938334	1311	3	-0.14599	0.92958	0.92937	0.999967	17630	0	-0.14599	0.06507	1.18662
1312	SCAPER	4	-1.60111	0.025055	0.065101	0.938334	1312	1	-0.083448	0.57555	0.61446	0.999967	11572	1	-0.083448	0.065101	1.18641
1313	PIP5K1A	4	-1.60095	0.025064	0.065117	0.938334	1313	3	-0.32941	0.81192	0.81152	0.999967	15290	0	-0.32941	0.065117	1.18631
1314	MLYCD	4	-1.60026	0.025104	0.065226	0.938334	1314	2	-0.20731	0.89135	0.89103	0.999967	16842	0	-0.20731	0.065226	1.18558
1315	RNASE4	4	-1.60022	0.025106	0.065228	0.938334	1315	2	-0.052786	0.49735	0.56745	0.999967	10635	1	-0.052786	0.065228	1.18557
1316	PLCL2	4	-1.59984	0.025128	0.065271	0.938334	1316	3	-0.25207	0.56917	0.61037	0.999967	11496	1	-0.25207	0.065271	1.18528
1317	SOX14	4	-1.59934	0.025157	0.065334	0.938334	1317	1	-0.022014	0.6148	0.6407	0.999967	12079	1	-0.022014	0.065334	1.18486
1318	TOP2A	4	-1.5986	0.0252	0.065417	0.938334	1318	3	-0.28524	0.98594	0.98594	0.999967	18794	0	-0.28524	0.065417	1.18431
1319	TM4SF4	4	-1.5976	0.025258	0.065538	0.938334	1319	2	-0.0090269	0.095563	0.19961	0.995864	3826	2	-0.0090269	0.065538	1.18351
1320	SLC25A44	4	-1.59724	0.025279	0.065581	0.938334	1320	3	-0.1727	0.81052	0.8101	0.999967	15268	0	-0.1727	0.065581	1.18322
1321	SRPK2	4	-1.59717	0.025283	0.065585	0.938334	1321	3	-0.20472	0.93405	0.93389	0.999967	17720	0	-0.20472	0.065585	1.1832
1322	USP17L20	4	-1.59673	0.025309	0.065656	0.938334	1322	3	-0.21543	0.58418	0.62005	0.999967	11681	1	-0.21543	0.065656	1.18273
1323	PANK1	4	-1.59585	0.02536	0.065768	0.938334	1323	2	-0.2403	0.98741	0.98744	0.999967	18824	0	-0.2403	0.065768	1.18199
1324	ZNF519	4	-1.59575	0.025366	0.065777	0.938334	1324	2	-0.20267	0.94263	0.94254	0.999967	17897	0	-0.20267	0.065777	1.18193
1325	H1FNT	4	-1.59553	0.025379	0.065803	0.938334	1325	3	-0.21044	0.50858	0.57383	0.999967	10758	1	-0.21044	0.065803	1.18175
1326	HHLA1	4	-1.59505	0.025407	0.065863	0.938334	1326	2	-0.14185	0.24144	0.36644	0.999967	6925	1	-0.14185	0.065863	1.18136
1327	AP2B1	4	-1.59498	0.025411	0.06587	0.938334	1327	1	0.026815	0.68511	0.69297	0.999967	13060	1	0.026815	0.06587	1.18131
1328	ACSS2	4	-1.59488	0.025417	0.065886	0.938334	1328	3	-0.18051	0.59321	0.62606	0.999967	11812	1	-0.18051	0.065886	1.18121
1329	ZDHHC11	4	-1.5945	0.025439	0.065933	0.938334	1329	2	-0.15158	0.21983	0.3421	0.999967	6449	1	-0.15158	0.065933	1.1809
1330	BRD1	4	-1.59411	0.025462	0.065978	0.938334	1330	1	0.073218	0.79956	0.79917	0.999967	15077	0	0.073218	0.065978	1.1806
1331	TRIM44	4	-1.59356	0.025494	0.066045	0.938334	1331	2	-0.1855	0.88573	0.88535	0.999967	16734	0	-0.1855	0.066045	1.18016
1332	PMPCA	4	-1.59356	0.025494	0.066045	0.938334	1332	2	-0.1536	0.33727	0.47474	0.999967	8896	1	-0.1536	0.066045	1.18016
1333	HECW1	4	-1.59326	0.025512	0.066087	0.938334	1333	2	0.17111	0.0074805	0.025624	0.915099	528	2	0.17111	0.025624	1.59135
1334	DSG4	4	-1.59239	0.025563	0.066189	0.938334	1334	2	0.077202	0.30372	0.43674	0.999967	8242	2	0.077202	0.066189	1.17921
1335	MRPS35	4	-1.59207	0.025582	0.066226	0.938334	1335	2	-0.21946	0.18256	0.29955	0.999967	5641	1	-0.21946	0.066226	1.17897
1336	NKX2-2	4	-1.59203	0.025584	0.066229	0.938334	1336	3	-0.18162	0.8941	0.89378	0.999967	16893	0	-0.18162	0.066229	1.17895
1337	DCAF11	4	-1.59169	0.025604	0.066277	0.938334	1337	3	-0.11505	0.27004	0.3987	0.999967	7538	1	-0.11505	0.066277	1.17864
1338	SPARCL1	4	-1.59134	0.025625	0.066325	0.938334	1338	3	-0.26564	0.45452	0.5441	0.999967	10193	1	-0.26564	0.066325	1.17832
1339	GRP	4	-1.59113	0.025637	0.066365	0.938334	1339	2	-0.18944	0.68856	0.69572	0.999967	13113	1	-0.18944	0.066365	1.17806
1340	SLC12A9	4	-1.59081	0.025656	0.066408	0.938334	1340	2	-0.079293	0.58071	0.61781	0.999967	11641	1	-0.079293	0.066408	1.17778
1341	DEFB126	4	-1.59081	0.025656	0.066409	0.938334	1341	3	-0.23192	0.71665	0.71924	0.999967	13554	1	-0.23192	0.066409	1.17777
1342	OR11H1	4	-1.59044	0.025678	0.066448	0.938334	1342	3	-0.25242	0.56756	0.60934	0.999967	11478	1	-0.25242	0.066448	1.17752
1343	ABI3BP	4	-1.59044	0.025678	0.066448	0.938334	1343	3	-0.27396	0.048714	0.11516	0.976036	2235	1	-0.27396	0.066448	1.17752
1344	BRF1	4	-1.59019	0.025693	0.06648	0.938334	1344	2	-0.10552	0.52122	0.58116	0.999967	10908	1	-0.10552	0.06648	1.17731
1345	ERCC5	4	-1.5898	0.025716	0.066531	0.938334	1345	2	-0.066208	0.81555	0.81517	0.999967	15365	0	-0.066208	0.066531	1.17698
1346	PYROXD1	4	-1.58941	0.025739	0.066583	0.938334	1346	2	-0.2766	0.98586	0.98585	0.999967	18792	0	-0.2766	0.066583	1.17664
1347	GDI2	4	-1.58919	0.025752	0.066616	0.938334	1347	3	-0.16332	0.64567	0.66262	0.999967	12490	1	-0.16332	0.066616	1.17642
1348	GOT1L1	4	-1.58895	0.025766	0.066642	0.938334	1348	1	-0.089106	0.068901	0.15547	0.987425	2997	1	-0.089106	0.066642	1.17625
1349	OR5P3	4	-1.58845	0.025796	0.066702	0.938334	1349	3	-0.23815	0.94814	0.94811	0.999967	18021	0	-0.23815	0.066702	1.17586
1350	WDR59	4	-1.58831	0.025804	0.06672	0.938334	1350	2	-0.13649	0.643	0.66071	0.999967	12452	1	-0.13649	0.06672	1.17574
1351	ANKRD1	4	-1.58831	0.025804	0.06672	0.938334	1351	3	-0.31385	0.82301	0.82253	0.999967	15503	0	-0.31385	0.06672	1.17574
1352	LOC101929983	4	-1.58809	0.025817	0.066755	0.938334	1352	1	0.022799	0.78257	0.78215	0.999967	14744	0	0.022799	0.066755	1.17552
1353	ALDH5A1	4	-1.58762	0.025845	0.066817	0.938334	1353	2	-0.0045876	0.12044	0.22826	0.999967	4341	2	-0.0045876	0.066817	1.17511
1354	ARID4B	4	-1.58762	0.025845	0.066817	0.938334	1354	2	-0.20636	0.70798	0.71179	0.999967	13419	1	-0.20636	0.066817	1.17511
1355	MMD2	4	-1.58724	0.025868	0.066867	0.938334	1355	2	-0.053398	0.16747	0.28224	0.999967	5328	2	-0.053398	0.066867	1.17479
1356	NDRG2	4	-1.5866	0.025906	0.066948	0.938334	1356	3	-0.15758	0.64171	0.65979	0.999967	12426	1	-0.15758	0.066948	1.17426
1357	FSD1	4	-1.58638	0.025919	0.066977	0.938334	1357	2	-0.11577	0.21104	0.33212	0.999967	6251	2	-0.11577	0.066977	1.17407
1358	ENPP5	4	-1.58591	0.025947	0.067042	0.938334	1358	3	-0.26037	0.9911	0.99115	0.999967	18904	0	-0.26037	0.067042	1.17365
1359	RABEP1	4	-1.58554	0.025969	0.067084	0.938334	1359	1	0.016314	0.69557	0.7014	0.999967	13215	1	0.016314	0.067084	1.17338
1360	CDSN	4	-1.58521	0.025989	0.067125	0.938334	1360	2	-0.029891	0.059788	0.13748	0.987425	2646	2	-0.029891	0.067125	1.17312
1361	YIPF7	4	-1.58469	0.02602	0.067185	0.938334	1361	1	0.048691	0.10957	0.21594	0.999967	4113	1	0.048691	0.067185	1.17273
1362	CMAS	4	-1.58449	0.026032	0.067211	0.938334	1362	3	-0.16864	0.68165	0.69018	0.999967	13007	1	-0.16864	0.067211	1.17256
1363	PGAP2	4	-1.58398	0.026063	0.067276	0.938334	1363	2	-0.080578	0.31799	0.45285	0.999967	8519	2	-0.080578	0.067276	1.17214
1364	EHBP1	4	-1.58343	0.026096	0.067336	0.938334	1364	1	0.080768	0.18023	0.29689	0.999967	5584	2	0.080768	0.067336	1.17175
1365	CYP17A1	4	-1.58293	0.026126	0.067391	0.938334	1365	3	-0.19	0.87415	0.87372	0.999967	16520	0	-0.19	0.067391	1.1714
1366	PYGO1	4	-1.58216	0.026172	0.067505	0.938334	1366	1	0.020616	0.83636	0.8357	0.999967	15745	0	0.020616	0.067505	1.17066
1367	CLDN25	4	-1.58132	0.026223	0.067617	0.938334	1367	2	-0.19387	0.0082847	0.028181	0.915099	580	1	-0.19387	0.028181	1.55004
1368	APOBEC3A	4	-1.58104	0.02624	0.067655	0.938334	1368	2	-0.13696	0.31622	0.45088	0.999967	8485	1	-0.13696	0.067655	1.1697
1369	ACTR10	4	-1.58082	0.026253	0.067679	0.938334	1369	3	-0.24719	0.94463	0.94452	0.999967	17943	0	-0.24719	0.067679	1.16955
1370	UMPS	4	-1.57965	0.026324	0.067833	0.938334	1370	2	-0.18397	0.85943	0.85896	0.999967	16208	0	-0.18397	0.067833	1.16856
1371	STAG1	4	-1.57963	0.026325	0.067836	0.938334	1371	1	0.064556	0.23345	0.35749	0.999967	6758	2	0.064556	0.067836	1.16854
1372	CCER1	4	-1.57942	0.026338	0.067863	0.938334	1372	3	-0.26107	0.18862	0.30646	0.999967	5767	1	-0.26107	0.067863	1.16837
1373	GPM6B	4	-1.57919	0.026352	0.067895	0.938334	1373	3	-0.16884	0.6822	0.69062	0.999967	13011	1	-0.16884	0.067895	1.16816
1374	FAXC	4	-1.57897	0.026365	0.067919	0.938334	1374	3	-0.19682	0.79636	0.79598	0.999967	15024	0	-0.19682	0.067919	1.16801
1375	OR2A12	4	-1.57881	0.026375	0.067942	0.938334	1375	2	-0.060878	0.90786	0.90761	0.999967	17188	0	-0.060878	0.067942	1.16786
1376	TERF2IP	4	-1.57797	0.026426	0.068048	0.938334	1376	2	-0.11691	0.48062	0.55821	0.999967	10460	1	-0.11691	0.068048	1.16718
1377	TXNDC11	4	-1.5771	0.026479	0.068151	0.938334	1377	2	-0.21949	0.82772	0.82713	0.999967	15592	0	-0.21949	0.068151	1.16653
1378	C7orf25	4	-1.5771	0.026479	0.068151	0.938334	1378	2	-0.094835	0.13304	0.24278	0.999967	4610	2	-0.094835	0.068151	1.16653
1379	CCDC182	4	-1.57633	0.026526	0.068235	0.938334	1379	3	-0.18297	0.79731	0.79692	0.999967	15036	0	-0.18297	0.068235	1.16599
1380	KCNK4	4	-1.5763	0.026528	0.068241	0.938334	1380	2	-0.042303	0.063096	0.144	0.987425	2769	2	-0.042303	0.068241	1.16595
1381	MT4	4	-1.57603	0.026544	0.068287	0.938334	1381	2	-0.041466	0.088595	0.19154	0.995095	3673	2	-0.041466	0.068287	1.16566
1382	IL1B	4	-1.57548	0.026578	0.068369	0.938334	1382	2	-0.14574	0.9014	0.90103	0.999967	17044	0	-0.14574	0.068369	1.16514
1383	SMIM10L1	4	-1.57518	0.026596	0.068403	0.938334	1383	2	-0.20255	0.33821	0.47585	0.999967	8917	2	-0.20255	0.068403	1.16492
1384	FAM24B	4	-1.57518	0.026596	0.068403	0.938334	1384	3	-0.19148	0.98051	0.98055	0.999967	18681	0	-0.19148	0.068403	1.16492
1385	PARP1	4	-1.57465	0.026629	0.068474	0.938334	1385	1	0.01726	0.71876	0.72113	0.999967	13584	1	0.01726	0.068474	1.16447
1386	GIMAP2	4	-1.57456	0.026634	0.068485	0.938334	1386	3	-0.16105	0.9769	0.97691	0.999967	18617	0	-0.16105	0.068485	1.1644
1387	CCNJL	4	-1.57442	0.026643	0.068507	0.938334	1387	3	-0.20566	0.99074	0.99079	0.999967	18896	0	-0.20566	0.068507	1.16427
1388	PTGDS	4	-1.57411	0.026662	0.068549	0.938334	1388	2	-0.18159	0.85371	0.85317	0.999967	16101	0	-0.18159	0.068549	1.164
1389	C9orf72	4	-1.57311	0.026723	0.068688	0.938334	1389	2	-0.15945	0.029518	0.07534	0.971643	1482	1	-0.15945	0.068688	1.16312
1390	MSMB	4	-1.57298	0.026731	0.068706	0.938334	1390	2	-0.16021	0.57791	0.61595	0.999967	11606	1	-0.16021	0.068706	1.16301
1391	MS4A5	4	-1.57261	0.026754	0.068742	0.938334	1391	3	-0.20683	0.77738	0.77693	0.999967	14640	0	-0.20683	0.068742	1.16278
1392	HTR6	4	-1.57229	0.026774	0.068791	0.938334	1392	3	-0.33097	0.99237	0.99243	0.999967	18930	0	-0.33097	0.068791	1.16247
1393	RFC3	4	-1.57229	0.026774	0.068791	0.938334	1393	3	-0.47497	0.72348	0.7254	0.999967	13675	1	-0.47497	0.068791	1.16247
1394	ZNF688	4	-1.57217	0.026781	0.068807	0.938334	1394	2	-0.06947	0.58347	0.61957	0.999967	11677	1	-0.06947	0.068807	1.16237
1395	HEPN1	4	-1.57198	0.026793	0.068837	0.938334	1395	2	-0.11275	0.56747	0.6093	0.999967	11475	1	-0.11275	0.068837	1.16218
1396	OR2B6	4	-1.57097	0.026855	0.068954	0.938334	1396	3	-0.20286	0.7714	0.77101	0.999967	14531	0	-0.20286	0.068954	1.16144
1397	RGN	4	-1.57073	0.02687	0.06899	0.938334	1397	3	-0.17223	0.99267	0.99272	0.999967	18938	0	-0.17223	0.06899	1.16121
1398	CHAF1A	4	-1.57038	0.026892	0.06904	0.938334	1398	3	-0.33245	0.97382	0.97376	0.999967	18557	0	-0.33245	0.06904	1.1609
1399	BAG3	4	-1.57005	0.026912	0.069079	0.938334	1399	3	-0.18402	0.48981	0.5633	0.999967	10552	1	-0.18402	0.069079	1.16065
1400	TOX2	4	-1.56984	0.026925	0.069103	0.938334	1400	2	-0.20741	0.74389	0.74406	0.999967	14036	1	-0.20741	0.069103	1.1605
1401	ISG15	4	-1.56962	0.026939	0.069133	0.938334	1401	2	-0.14948	0.59862	0.62969	0.999967	11875	1	-0.14948	0.069133	1.16031
1402	LDB3	4	-1.56943	0.026951	0.069157	0.938334	1402	3	-0.16162	0.087412	0.19014	0.994836	3643	1	-0.16162	0.069157	1.16016
1403	MYH7B	4	-1.56894	0.026981	0.069218	0.938334	1403	3	-0.24946	0.025614	0.067076	0.957917	1335	1	-0.24946	0.067076	1.17343
1404	ARRB1	4	-1.56893	0.026982	0.06922	0.938334	1404	2	-0.19313	0.92448	0.9243	0.999967	17515	0	-0.19313	0.06922	1.15977
1405	CCL21	4	-1.56831	0.02702	0.069295	0.938334	1405	2	-0.12709	0.90682	0.90656	0.999967	17165	0	-0.12709	0.069295	1.1593
1406	LTB	4	-1.56807	0.027035	0.069324	0.938334	1406	3	-0.18212	0.25585	0.38276	0.999967	7235	1	-0.18212	0.069324	1.15912
1407	ODAM	4	-1.56726	0.027086	0.069425	0.938334	1407	3	-0.14325	0.0092106	0.030483	0.917572	626	1	-0.14325	0.030483	1.51594
1408	SCD	4	-1.56703	0.0271	0.069455	0.938334	1408	3	-0.27893	0.98417	0.98417	0.999967	18753	0	-0.27893	0.069455	1.1583
1409	STX6	4	-1.56703	0.0271	0.069455	0.938334	1409	3	-0.25289	0.95187	0.95177	0.999967	18102	0	-0.25289	0.069455	1.1583
1410	CLDN10	4	-1.56703	0.0271	0.069457	0.938334	1410	2	-0.010949	0.034421	0.085799	0.976036	1669	2	-0.010949	0.069457	1.15828
1411	AURKA	4	-1.56681	0.027114	0.06949	0.938334	1411	2	-0.13839	0.068508	0.15466	0.987425	2983	1	-0.13839	0.06949	1.15808
1412	H2AFX	4	-1.56658	0.027128	0.069527	0.938334	1412	3	-0.23718	0.85172	0.85113	0.999967	16058	0	-0.23718	0.069527	1.15785
1413	EPT1	4	-1.56644	0.027137	0.069545	0.938334	1413	2	-0.046866	0.81489	0.81451	0.999967	15352	0	-0.046866	0.069545	1.15773
1414	POLE	4	-1.56634	0.027143	0.069563	0.938334	1414	2	-0.39794	0.92438	0.92421	0.999967	17514	0	-0.39794	0.069563	1.15762
1415	NAAA	4	-1.56572	0.027182	0.069655	0.938334	1415	3	-0.16617	0.61125	0.63821	0.999967	12032	1	-0.16617	0.069655	1.15705
1416	DNAH1	4	-1.56564	0.027187	0.069666	0.938334	1416	3	-0.12139	0.89724	0.89694	0.999967	16956	0	-0.12139	0.069666	1.15698
1417	FAM217B	4	-1.56564	0.027187	0.069667	0.938334	1417	2	-0.1385	0.96931	0.96925	0.999967	18456	0	-0.1385	0.069667	1.15697
1418	PRPF31	4	-1.56465	0.027249	0.069797	0.938334	1418	3	-0.29399	0.96693	0.96688	0.999967	18401	0	-0.29399	0.069797	1.15616
1419	ENDOV	4	-1.56401	0.027289	0.069894	0.938334	1419	2	-0.075458	0.82225	0.82175	0.999967	15491	0	-0.075458	0.069894	1.15556
1420	UTP6	4	-1.56398	0.027291	0.069896	0.938334	1420	3	-0.45159	0.97532	0.97526	0.999967	18586	0	-0.45159	0.069896	1.15555
1421	GPC1	4	-1.56369	0.027309	0.069928	0.938334	1421	2	-0.15092	0.403	0.51771	0.999967	9719	1	-0.15092	0.069928	1.15535
1422	IL17RE	4	-1.56322	0.027339	0.069996	0.938334	1422	1	0.039724	0.49228	0.56466	0.999967	10584	1	0.039724	0.069996	1.15493
1423	FBXO6	4	-1.56241	0.02739	0.070118	0.938334	1423	2	-0.14131	0.85067	0.85009	0.999967	16028	0	-0.14131	0.070118	1.15417
1424	CLASP2	4	-1.56189	0.027423	0.070175	0.938334	1424	2	-0.18434	0.74935	0.74929	0.999967	14132	1	-0.18434	0.070175	1.15382
1425	PPP1R14D	4	-1.56184	0.027426	0.070187	0.938334	1425	3	-0.15956	0.88581	0.88544	0.999967	16736	0	-0.15956	0.070187	1.15374
1426	NYX	4	-1.5616	0.027441	0.07022	0.938334	1426	2	-0.068368	0.56222	0.60599	0.999967	11400	1	-0.068368	0.07022	1.15354
1427	CES4A	4	-1.56133	0.027458	0.070254	0.938334	1427	3	-0.16586	0.57578	0.61462	0.999967	11576	1	-0.16586	0.070254	1.15333
1428	EMC3	4	-1.56109	0.027473	0.070286	0.938334	1428	3	-0.23388	0.94308	0.94298	0.999967	17907	0	-0.23388	0.070286	1.15313
1429	WDR44	4	-1.56092	0.027484	0.070306	0.938334	1429	2	0.0036072	0.19106	0.30929	0.999967	5827	2	0.0036072	0.070306	1.15301
1430	ZNF514	4	-1.56079	0.027492	0.070322	0.938334	1430	1	0.039709	0.18859	0.30643	0.999967	5766	2	0.039709	0.070322	1.15291
1431	CD244	4	-1.55999	0.027543	0.070442	0.938334	1431	3	-0.17923	0.62872	0.65051	0.999967	12248	1	-0.17923	0.070442	1.15217
1432	DNAJC25	4	-1.55999	0.027543	0.070442	0.938334	1432	3	-0.19696	0.79937	0.799	0.999967	15072	0	-0.19696	0.070442	1.15217
1433	ATN1	4	-1.55994	0.027546	0.07045	0.938334	1433	2	-0.0092654	0.056007	0.12995	0.982125	2523	2	-0.0092654	0.07045	1.15212
1434	AGXT2	4	-1.55881	0.027618	0.070604	0.939248	1434	2	-0.121	0.82286	0.82238	0.999967	15500	0	-0.121	0.070604	1.15117
1435	CFLAR	4	-1.55848	0.027639	0.070651	0.939248	1435	3	-0.26652	0.96761	0.96756	0.999967	18413	0	-0.26652	0.070651	1.15088
1436	PTGS1	4	-1.55835	0.027647	0.070666	0.939248	1436	3	-0.24517	0.162	0.27598	0.999967	5215	1	-0.24517	0.070666	1.15079
1437	FUK	4	-1.55761	0.027694	0.070763	0.939374	1437	2	-0.13459	0.19807	0.31722	0.999967	5964	1	-0.13459	0.070763	1.15019
1438	ERH	4	-1.55754	0.027699	0.070774	0.939374	1438	3	-0.37552	0.8675	0.86706	0.999967	16372	0	-0.37552	0.070774	1.15013
1439	FBXO18	4	-1.55682	0.027745	0.070863	0.939425	1439	2	-0.16279	0.96826	0.9682	0.999967	18426	0	-0.16279	0.070863	1.14958
1440	SVOPL	4	-1.55602	0.027796	0.070973	0.939425	1440	1	-0.072879	0.19453	0.31325	0.999967	5891	2	-0.072879	0.070973	1.14891
1441	ANKFN1	4	-1.55589	0.027804	0.070988	0.939425	1441	2	-0.087646	0.77476	0.7743	0.999967	14597	0	-0.087646	0.070988	1.14882
1442	KCNG2	4	-1.55546	0.027832	0.071053	0.939425	1442	3	-0.13969	0.29872	0.43108	0.999967	8156	1	-0.13969	0.071053	1.14842
1443	ZNF354B	4	-1.55494	0.027865	0.07113	0.939425	1443	3	-0.2929	0.6829	0.69117	0.999967	13025	1	-0.2929	0.07113	1.14795
1444	ZNF343	3	-1.55482	0.027873	0.067841	0.938334	1444	2	-0.071315	0.80441	0.80439	0.999967	15163	0	-0.071315	0.067841	1.16851
1445	MTHFD1	4	-1.55444	0.027897	0.071184	0.939425	1445	3	-0.18413	0.74999	0.7499	0.999967	14143	1	-0.18413	0.071184	1.14762
1446	DHRS12	4	-1.55343	0.027962	0.071317	0.939425	1446	2	-0.14711	0.84064	0.83992	0.999967	15828	0	-0.14711	0.071317	1.14681
1447	EFCAB14	4	-1.55235	0.028032	0.071464	0.939425	1447	3	-0.25699	0.71431	0.71719	0.999967	13511	1	-0.25699	0.071464	1.14591
1448	STAU1	4	-1.55208	0.028049	0.071488	0.939425	1448	3	-0.090925	0.85151	0.85094	0.999967	16053	0	-0.090925	0.071488	1.14577
1449	SIM1	4	-1.55183	0.028065	0.071518	0.939425	1449	3	-0.25843	0.59307	0.62597	0.999967	11811	1	-0.25843	0.071518	1.14558
1450	PRRT2	4	-1.55129	0.0281	0.071598	0.939425	1450	2	0.034173	0.13156	0.2411	0.999967	4580	2	0.034173	0.071598	1.1451
1451	SMARCC1	4	-1.55051	0.028151	0.071696	0.939425	1451	1	-0.020849	0.40009	0.51624	0.999967	9691	1	-0.020849	0.071696	1.14451
1452	KDF1	4	-1.5502	0.028171	0.071738	0.939425	1452	3	-0.24952	0.76508	0.7647	0.999967	14416	0	-0.24952	0.071738	1.14425
1453	CRYGN	4	-1.55001	0.028183	0.071761	0.939425	1453	2	-0.24556	0.91315	0.91293	0.999967	17299	0	-0.24556	0.071761	1.14411
1454	DLK2	4	-1.54974	0.028201	0.071792	0.939425	1454	1	0.12508	0.060683	0.13923	0.987425	2683	3	0.12508	0.071792	1.14392
1455	USP17L25	4	-1.54895	0.028252	0.071892	0.939425	1455	2	-0.14974	0.054338	0.12666	0.979608	2462	1	-0.14974	0.071892	1.14332
1456	NISCH	4	-1.54858	0.028276	0.071942	0.939425	1456	3	-0.27771	0.94084	0.94077	0.999967	17861	0	-0.27771	0.071942	1.14302
1457	IDI2	4	-1.54837	0.02829	0.071971	0.939425	1457	2	-0.18897	0.95684	0.95679	0.999967	18205	0	-0.18897	0.071971	1.14284
1458	TRDN	4	-1.54837	0.02829	0.071971	0.939425	1458	2	-0.17088	0.67968	0.68863	0.999967	12977	1	-0.17088	0.071971	1.14284
1459	AVP	4	-1.54817	0.028303	0.071994	0.939425	1459	1	0.049811	0.77366	0.77323	0.999967	14572	0	0.049811	0.071994	1.1427
1460	DRC7	4	-1.548	0.028314	0.072025	0.939425	1460	3	-0.24952	0.7775	0.77705	0.999967	14642	0	-0.24952	0.072025	1.14252
1461	SLC36A4	4	-1.5474	0.028353	0.072127	0.939425	1461	2	-0.090115	0.75105	0.75092	0.999967	14172	1	-0.090115	0.072127	1.1419
1462	TPCN2	4	-1.54706	0.028375	0.07217	0.939425	1462	3	-0.1385	0.92055	0.92035	0.999967	17437	0	-0.1385	0.07217	1.14164
1463	CFAP221	4	-1.54705	0.028376	0.072173	0.939425	1463	2	-0.19289	0.81283	0.81245	0.999967	15310	0	-0.19289	0.072173	1.14163
1464	EDN1	4	-1.54662	0.028404	0.072241	0.939425	1464	1	-0.059685	0.87069	0.87027	0.999967	16444	0	-0.059685	0.072241	1.14122
1465	RTP1	4	-1.5457	0.028464	0.072367	0.939425	1465	3	-0.25002	0.15716	0.27049	0.999967	5117	1	-0.25002	0.072367	1.14046
1466	ACBD4	4	-1.54538	0.028485	0.072407	0.939425	1466	3	-0.20894	0.53302	0.58803	0.999967	11056	1	-0.20894	0.072407	1.14022
1467	DUSP12	4	-1.54468	0.028531	0.072502	0.939425	1467	2	0.02905	0.29093	0.42234	0.999967	7981	2	0.02905	0.072502	1.13965
1468	SYTL2	4	-1.54468	0.028531	0.072502	0.939425	1468	1	0.13012	0.049561	0.11692	0.976036	2271	2	0.13012	0.072502	1.13965
1469	JTB	4	-1.54464	0.028534	0.072512	0.939425	1469	3	-0.22037	0.99222	0.99228	0.999967	18927	0	-0.22037	0.072512	1.13959
1470	CDKN3	4	-1.54373	0.028594	0.072647	0.939425	1470	2	-0.33304	0.84156	0.84083	0.999967	15847	0	-0.33304	0.072647	1.13878
1471	CAPZA3	4	-1.54353	0.028607	0.07268	0.939425	1471	1	-0.07381	0.80885	0.80845	0.999967	15240	0	-0.07381	0.07268	1.13859
1472	B4GALT5	4	-1.54313	0.028633	0.072736	0.939425	1472	3	-0.33666	0.599	0.62994	0.999967	11881	1	-0.33666	0.072736	1.13825
1473	YIF1A	4	-1.54277	0.028657	0.0728	0.939425	1473	2	-0.047803	0.54589	0.59579	0.999967	11210	1	-0.047803	0.0728	1.13787
1474	CDCA7L	4	-1.54269	0.028662	0.07281	0.939425	1474	2	-0.11288	0.51466	0.57728	0.999967	10829	1	-0.11288	0.07281	1.13781
1475	FCHO1	4	-1.54266	0.028664	0.072821	0.939425	1475	3	-0.16414	0.73259	0.73366	0.999967	13837	1	-0.16414	0.072821	1.13774
1476	FAM71E2	4	-1.542	0.028708	0.072913	0.939425	1476	3	-0.16592	0.99248	0.99254	0.999967	18935	0	-0.16592	0.072913	1.1372
1477	U2AF2	4	-1.542	0.028708	0.072913	0.939425	1477	2	-0.26774	0.20905	0.3298	0.999967	6209	1	-0.26774	0.072913	1.1372
1478	BRICD5	4	-1.5413	0.028754	0.073018	0.939425	1478	2	-0.069587	0.75411	0.75389	0.999967	14225	1	-0.069587	0.073018	1.13657
1479	MSL2	4	-1.5413	0.028754	0.073018	0.939425	1479	3	-0.25687	0.5695	0.61057	0.999967	11497	1	-0.25687	0.073018	1.13657
1480	RASEF	4	-1.54123	0.028759	0.07303	0.939425	1480	1	0.010963	0.70472	0.709	0.999967	13357	1	0.010963	0.07303	1.1365
1481	HSP90B1	3	-1.54043	0.028812	0.069261	0.938334	1481	2	-0.26155	0.92466	0.92474	0.999967	17520	0	-0.26155	0.069261	1.15951
1482	TRPC6	4	-1.53997	0.028842	0.07321	0.939425	1482	2	-0.14137	0.50232	0.57026	0.999967	10689	1	-0.14137	0.07321	1.13543
1483	AGA	4	-1.53987	0.028849	0.073228	0.939425	1483	3	-0.19634	0.94428	0.94417	0.999967	17933	0	-0.19634	0.073228	1.13532
1484	SLC16A12	4	-1.5397	0.02886	0.073248	0.939425	1484	1	-0.0098772	0.88067	0.88019	0.999967	16638	0	-0.0098772	0.073248	1.1352
1485	ISCA1	4	-1.53951	0.028873	0.073273	0.939425	1485	3	-0.35621	0.9728	0.97275	0.999967	18532	0	-0.35621	0.073273	1.13506
1486	GRAMD4	4	-1.53951	0.028873	0.073273	0.939425	1486	3	-0.22912	0.9444	0.9443	0.999967	17935	0	-0.22912	0.073273	1.13506
1487	TMEM231	4	-1.53894	0.028911	0.073353	0.939425	1487	2	-0.13557	0.60625	0.63481	0.999967	11980	1	-0.13557	0.073353	1.13458
1488	CDH7	4	-1.53835	0.02895	0.073437	0.939425	1488	3	-0.253	0.93563	0.93552	0.999967	17749	0	-0.253	0.073437	1.13409
1489	FBN1	4	-1.5378	0.028987	0.073522	0.939425	1489	1	0.0011758	0.49628	0.56689	0.999967	10628	1	0.0011758	0.073522	1.13358
1490	MIA3	4	-1.5378	0.028987	0.073522	0.939425	1490	1	0.30042	0.020927	0.056863	0.941508	1148	3	0.30042	0.056863	1.24517
1491	BIVM-ERCC5	4	-1.53699	0.029041	0.073622	0.939425	1491	2	-0.21919	0.85408	0.85355	0.999967	16112	0	-0.21919	0.073622	1.13299
1492	PPP2R5C	4	-1.53699	0.029041	0.073622	0.939425	1492	2	-0.22723	0.85967	0.8592	0.999967	16213	0	-0.22723	0.073622	1.13299
1493	POR	4	-1.53611	0.0291	0.073753	0.939425	1493	2	-0.12812	0.70321	0.70773	0.999967	13331	1	-0.12812	0.073753	1.13222
1494	VEPH1	4	-1.53554	0.029138	0.073834	0.939425	1494	2	-0.21575	0.82377	0.82327	0.999967	15519	0	-0.21575	0.073834	1.13174
1495	TMEM45B	4	-1.53487	0.029183	0.07393	0.939425	1495	3	-0.21245	0.050459	0.11875	0.976036	2309	1	-0.21245	0.07393	1.13118
1496	CELF3	4	-1.53487	0.029183	0.07393	0.939425	1496	3	-0.17686	0.9918	0.99187	0.999967	18917	0	-0.17686	0.07393	1.13118
1497	SMIM1	4	-1.5345	0.029208	0.073981	0.939425	1497	2	-0.10216	0.42414	0.52831	0.999967	9923	1	-0.10216	0.073981	1.13088
1498	HNRNPCL2	4	-1.53441	0.029214	0.073997	0.939425	1498	3	-0.12745	0.57382	0.61334	0.999967	11547	1	-0.12745	0.073997	1.13079
1499	COX6C	4	-1.53422	0.029227	0.074031	0.939425	1499	2	-0.23826	0.7575	0.75716	0.999967	14282	1	-0.23826	0.074031	1.13059
1500	RAC1	4	-1.53386	0.029251	0.074076	0.939425	1500	3	-0.18561	0.91039	0.91015	0.999967	17246	0	-0.18561	0.074076	1.13032
1501	SCRN3	4	-1.53371	0.029261	0.074092	0.939425	1501	2	-0.0932	0.14859	0.2607	0.999967	4949	2	-0.0932	0.074092	1.13023
1502	ABCC11	4	-1.53365	0.029265	0.074098	0.939425	1502	3	-0.17647	0.99204	0.9921	0.999967	18925	0	-0.17647	0.074098	1.13019
1503	P2RX5	4	-1.5329	0.029316	0.074212	0.939425	1503	2	-0.21856	0.15798	0.27141	0.999967	5141	1	-0.21856	0.074212	1.12953
1504	B3GALT2	4	-1.53239	0.02935	0.074284	0.939425	1504	3	-0.21807	0.84354	0.84287	0.999967	15880	0	-0.21807	0.074284	1.1291
1505	DAAM2	4	-1.53193	0.029381	0.074345	0.939425	1505	3	-0.12296	0.97405	0.97397	0.999967	18560	0	-0.12296	0.074345	1.12875
1506	TMEM214	4	-1.53193	0.029381	0.074345	0.939425	1506	3	-0.21554	0.89336	0.89304	0.999967	16882	0	-0.21554	0.074345	1.12875
1507	GPR61	4	-1.53193	0.029381	0.074345	0.939425	1507	3	-0.15177	0.69126	0.69793	0.999967	13148	1	-0.15177	0.074345	1.12875
1508	IL32	4	-1.53182	0.029389	0.074364	0.939425	1508	3	-0.23979	0.92091	0.9207	0.999967	17440	0	-0.23979	0.074364	1.12864
1509	DACT2	4	-1.5314	0.029417	0.074419	0.939425	1509	2	0.00085794	0.41689	0.52465	0.999967	9840	1	0.00085794	0.074419	1.12832
1510	UBIAD1	4	-1.53065	0.029468	0.074517	0.939425	1510	3	-0.17464	0.92659	0.92639	0.999967	17565	0	-0.17464	0.074517	1.12774
1511	UBA6	4	-1.53052	0.029477	0.074535	0.939425	1511	2	-0.093892	0.32048	0.45563	0.999967	8560	2	-0.093892	0.074535	1.12764
1512	ZNF275	4	-1.52991	0.029518	0.074623	0.939425	1512	1	-0.039706	0.92457	0.92437	0.999967	17518	0	-0.039706	0.074623	1.12713
1513	LTF	4	-1.52943	0.029551	0.074704	0.939425	1513	2	-0.014633	0.074747	0.16678	0.988424	3220	2	-0.014633	0.074704	1.12666
1514	PTPRG	4	-1.52908	0.029575	0.074752	0.939425	1514	2	-0.012196	0.14658	0.2584	0.999967	4905	2	-0.012196	0.074752	1.12638
1515	LRP4	4	-1.5288	0.029594	0.074789	0.939425	1515	1	0.024663	0.82528	0.8247	0.999967	15547	0	0.024663	0.074789	1.12616
1516	RPL35A	4	-1.5288	0.029594	0.074789	0.939425	1516	2	-0.16248	0.97605	0.97603	0.999967	18597	0	-0.16248	0.074789	1.12616
1517	GJC3	4	-1.52834	0.029625	0.074854	0.939425	1517	2	-0.12625	0.10262	0.20773	0.999967	3960	1	-0.12625	0.074854	1.12578
1518	ENO2	4	-1.52768	0.02967	0.074961	0.939425	1518	2	-0.15571	0.6114	0.63832	0.999967	12034	1	-0.15571	0.074961	1.12516
1519	GPR39	4	-1.52748	0.029684	0.074986	0.939425	1519	2	-0.073514	0.7917	0.79127	0.999967	14926	0	-0.073514	0.074986	1.12502
1520	KIF17	4	-1.52733	0.029694	0.075009	0.939425	1520	2	-0.154	0.45033	0.54192	0.999967	10156	1	-0.154	0.075009	1.12489
1521	DNAH3	4	-1.52694	0.029721	0.075079	0.939425	1521	1	-0.066317	0.8017	0.8013	0.999967	15113	0	-0.066317	0.075079	1.12448
1522	L3MBTL1	4	-1.52628	0.029766	0.075155	0.939425	1522	3	-0.17877	0.41784	0.52512	0.999967	9849	1	-0.17877	0.075155	1.12404
1523	TTLL5	4	-1.52628	0.029766	0.075155	0.939425	1523	3	-0.272	0.95217	0.95205	0.999967	18109	0	-0.272	0.075155	1.12404
1524	INPP5J	4	-1.52621	0.029771	0.075179	0.939425	1524	2	-0.083875	0.45984	0.54697	0.999967	10249	1	-0.083875	0.075179	1.1239
1525	RRBP1	4	-1.52546	0.029822	0.075291	0.939425	1525	1	0.043996	0.23113	0.3549	0.999967	6708	2	0.043996	0.075291	1.12326
1526	CPN1	4	-1.52517	0.029842	0.075326	0.939425	1526	3	-0.29559	0.98375	0.98375	0.999967	18738	0	-0.29559	0.075326	1.12306
1527	C3orf17	4	-1.52482	0.029866	0.075381	0.939425	1527	3	-0.22268	0.98165	0.98168	0.999967	18705	0	-0.22268	0.075381	1.12274
1528	JUNB	4	-1.52475	0.029871	0.075391	0.939425	1528	3	-0.3129	0.92293	0.92279	0.999967	17478	0	-0.3129	0.075391	1.12268
1529	SUPT16H	4	-1.52475	0.029871	0.075391	0.939425	1529	3	-0.31912	0.98412	0.98412	0.999967	18751	0	-0.31912	0.075391	1.12268
1530	B9D2	4	-1.52472	0.029873	0.075394	0.939425	1530	1	0.0013743	0.80318	0.80277	0.999967	15143	0	0.0013743	0.075394	1.12266
1531	DDX19B	4	-1.5241	0.029916	0.075493	0.939425	1531	3	-0.14323	0.22255	0.34516	0.999967	6514	1	-0.14323	0.075493	1.12209
1532	CLECL1	4	-1.52402	0.029921	0.075502	0.939425	1532	2	-0.18046	0.15896	0.27252	0.999967	5160	1	-0.18046	0.075502	1.12204
1533	SEMG1	4	-1.52399	0.029923	0.075506	0.939425	1533	2	-0.11373	0.90087	0.9005	0.999967	17032	0	-0.11373	0.075506	1.12202
1534	CCDC59	4	-1.52368	0.029945	0.075545	0.939425	1534	3	-0.38409	0.87267	0.87227	0.999967	16481	0	-0.38409	0.075545	1.12179
1535	ARHGAP42	4	-1.52323	0.029976	0.075612	0.939638	1535	3	-0.26411	0.86129	0.86082	0.999967	16242	0	-0.26411	0.075612	1.12141
1536	IFNGR1	4	-1.52253	0.030024	0.075711	0.940186	1536	1	0.073582	0.6541	0.6688	0.999967	12621	1	0.073582	0.075711	1.12084
1537	RIOK2	4	-1.52224	0.030044	0.075754	0.940186	1537	2	-0.25189	0.6154	0.64111	0.999967	12088	1	-0.25189	0.075754	1.12059
1538	NAPA	4	-1.52106	0.030126	0.075928	0.940629	1538	3	-0.37166	0.36669	0.49997	0.999967	9385	1	-0.37166	0.075928	1.1196
1539	POU5F1B	4	-1.52047	0.030167	0.076019	0.940629	1539	3	-0.27775	0.9873	0.98733	0.999967	18820	0	-0.27775	0.076019	1.11908
1540	TAS1R1	4	-1.52034	0.030176	0.076045	0.940629	1540	1	-0.078895	0.14272	0.25395	0.999967	4812	1	-0.078895	0.076045	1.11893
1541	CLRN3	4	-1.52024	0.030183	0.076064	0.940629	1541	2	-0.16791	0.87154	0.87116	0.999967	16465	0	-0.16791	0.076064	1.11882
1542	CCNYL1	4	-1.5196	0.030227	0.076162	0.940629	1542	1	0.03737	0.085525	0.18743	0.994279	3594	1	0.03737	0.076162	1.11826
1543	TIMM22	4	-1.51913	0.03026	0.076227	0.940629	1543	3	-0.28984	0.90457	0.90423	0.999967	17108	0	-0.28984	0.076227	1.11789
1544	SLC14A2	4	-1.51902	0.030268	0.07624	0.940629	1544	3	-0.20955	0.79556	0.79516	0.999967	15006	0	-0.20955	0.07624	1.11782
1545	PAAF1	4	-1.51889	0.030277	0.076254	0.940629	1545	2	-0.15399	0.80211	0.80168	0.999967	15122	0	-0.15399	0.076254	1.11774
1546	DCDC2	4	-1.51816	0.030328	0.076359	0.940629	1546	2	-0.051314	0.15326	0.26602	0.999967	5048	2	-0.051314	0.076359	1.11714
1547	ERAP2	4	-1.51791	0.030345	0.076399	0.940629	1547	3	-0.34921	0.96503	0.96498	0.999967	18356	0	-0.34921	0.076399	1.11691
1548	ENO1	4	-1.51791	0.030345	0.076399	0.940629	1548	3	-0.34845	0.58205	0.61865	0.999967	11662	1	-0.34845	0.076399	1.11691
1549	TMEM241	4	-1.51743	0.030379	0.076478	0.940629	1549	3	-0.16214	0.47437	0.55476	0.999967	10397	1	-0.16214	0.076478	1.11646
1550	PRKACA	4	-1.51743	0.030379	0.076478	0.940629	1550	3	-0.21046	0.36987	0.50149	0.999967	9410	1	-0.21046	0.076478	1.11646
1551	SLC25A13	4	-1.51717	0.030397	0.076514	0.940629	1551	2	-0.11776	0.70686	0.71083	0.999967	13398	1	-0.11776	0.076514	1.11626
1552	NCOA6	4	-1.51707	0.030404	0.076528	0.940629	1552	3	-0.1298	0.99104	0.9911	0.999967	18902	0	-0.1298	0.076528	1.11618
1553	TEX22	4	-1.51599	0.03048	0.076675	0.941825	1553	1	-0.037827	0.27709	0.40674	0.999967	7698	1	-0.037827	0.076675	1.11535
1554	GTF2F2	3	-1.51536	0.030524	0.071765	0.939425	1554	2	-0.24616	0.96781	0.96799	0.999967	18417	0	-0.24616	0.071765	1.14409
1555	MARK1	4	-1.51527	0.03053	0.076796	0.94211	1555	1	-0.020987	0.87136	0.87097	0.999967	16459	0	-0.020987	0.076796	1.11466
1556	PIH1D2	4	-1.51526	0.030531	0.076796	0.94211	1556	3	-0.23251	0.98909	0.98913	0.999967	18866	0	-0.23251	0.076796	1.11466
1557	CYP4V2	4	-1.51438	0.030593	0.076914	0.942947	1557	3	-0.15637	0.39707	0.51473	0.999967	9663	1	-0.15637	0.076914	1.11399
1558	CDIPT	4	-1.51336	0.030665	0.077079	0.944219	1558	3	-0.27335	0.86863	0.8682	0.999967	16401	0	-0.27335	0.077079	1.11306
1559	STXBP1	4	-1.51312	0.030682	0.077116	0.944219	1559	2	-0.18466	0.91338	0.91317	0.999967	17306	0	-0.18466	0.077116	1.11286
1560	VEGFB	4	-1.51271	0.030711	0.077186	0.944354	1560	3	-0.20349	0.82039	0.81991	0.999967	15458	0	-0.20349	0.077186	1.11246
1561	C9orf40	4	-1.5124	0.030733	0.077226	0.944354	1561	2	-0.081641	0.89962	0.89931	0.999967	17002	0	-0.081641	0.077226	1.11224
1562	C11orf71	4	-1.51169	0.030783	0.077328	0.944382	1562	1	-0.039467	0.6714	0.68212	0.999967	12859	1	-0.039467	0.077328	1.11166
1563	ZSWIM8	4	-1.51165	0.030786	0.077335	0.944382	1563	2	-0.18711	0.92265	0.9225	0.999967	17473	0	-0.18711	0.077335	1.11162
1564	DYDC2	4	-1.51117	0.03082	0.077406	0.944382	1564	3	-0.12542	0.98798	0.98801	0.999967	18842	0	-0.12542	0.077406	1.11123
1565	45627	4	-1.51051	0.030867	0.077528	0.944382	1565	2	-0.078474	0.29193	0.42345	0.999967	8008	1	-0.078474	0.077528	1.11054
1566	PREX1	4	-1.51029	0.030882	0.077556	0.944382	1566	2	-0.094975	0.72587	0.72753	0.999967	13720	1	-0.094975	0.077556	1.11038
1567	AKR1B15	4	-1.50955	0.030935	0.077681	0.944382	1567	2	-0.075894	0.89347	0.89314	0.999967	16883	0	-0.075894	0.077681	1.10969
1568	ZNF143	4	-1.50927	0.030955	0.077734	0.944382	1568	3	-0.22964	0.96867	0.96861	0.999967	18432	0	-0.22964	0.077734	1.10939
1569	THOC3	4	-1.50927	0.030955	0.077734	0.944382	1569	3	-0.22915	0.95864	0.9586	0.999967	18245	0	-0.22915	0.077734	1.10939
1570	POU4F2	4	-1.50924	0.030957	0.077737	0.944382	1570	2	-0.20607	0.85834	0.85789	0.999967	16179	0	-0.20607	0.077737	1.10937
1571	RABGGTA	4	-1.50889	0.030982	0.077782	0.944382	1571	3	-0.52512	0.1013	0.20628	0.999967	3931	1	-0.52512	0.077782	1.10912
1572	FTH1P18	4	-1.50812	0.031037	0.077903	0.944382	1572	2	-0.10557	0.92759	0.92736	0.999967	17578	0	-0.10557	0.077903	1.10845
1573	ORAI2	4	-1.50699	0.031118	0.07809	0.944382	1573	2	-0.11936	0.88203	0.88156	0.999967	16659	0	-0.11936	0.07809	1.1074
1574	TACC3	4	-1.50686	0.031127	0.078106	0.944382	1574	3	-0.14633	0.388	0.51028	0.999967	9572	1	-0.14633	0.078106	1.10732
1575	PDCD11	4	-1.50675	0.031135	0.078127	0.944382	1575	3	-0.29406	0.96654	0.96649	0.999967	18393	0	-0.29406	0.078127	1.1072
1576	RET	4	-1.50672	0.031137	0.078131	0.944382	1576	2	-0.10816	0.47154	0.55322	0.999967	10361	1	-0.10816	0.078131	1.10718
1577	FBXO8	4	-1.50622	0.031173	0.078224	0.944382	1577	3	-0.22295	0.99152	0.99157	0.999967	18910	0	-0.22295	0.078224	1.10666
1578	SNX24	4	-1.50608	0.031183	0.078236	0.944382	1578	3	-0.18492	0.46135	0.54775	0.999967	10263	1	-0.18492	0.078236	1.10659
1579	MAP1LC3B	4	-1.50608	0.031183	0.078236	0.944382	1579	2	-0.13267	0.97651	0.9765	0.999967	18609	0	-0.13267	0.078236	1.10659
1580	FAM111B	4	-1.50601	0.031188	0.07825	0.944382	1580	1	0.10879	0.099384	0.20403	0.999967	3895	2	0.10879	0.07825	1.10652
1581	POP4	4	-1.50587	0.031198	0.078267	0.944382	1581	2	-0.18405	0.86421	0.86379	0.999967	16304	0	-0.18405	0.078267	1.10642
1582	ABCD2	4	-1.50528	0.031241	0.078354	0.944382	1582	3	-0.13071	0.45473	0.54423	0.999967	10196	1	-0.13071	0.078354	1.10594
1583	NBPF14	4	-1.50497	0.031263	0.078403	0.944382	1583	3	-0.16811	0.95523	0.95513	0.999967	18162	0	-0.16811	0.078403	1.10567
1584	WDR5B	4	-1.50447	0.031299	0.078472	0.944382	1584	2	-0.2182	0.93342	0.93323	0.999967	17711	0	-0.2182	0.078472	1.10529
1585	PIGZ	4	-1.50405	0.031329	0.078546	0.944382	1585	2	-0.12761	0.64036	0.65877	0.999967	12407	1	-0.12761	0.078546	1.10488
1586	LARP4B	4	-1.5039	0.03134	0.078568	0.944382	1586	3	-0.30029	0.63967	0.65827	0.999967	12396	1	-0.30029	0.078568	1.10475
1587	KIAA0430	4	-1.50321	0.03139	0.078676	0.944382	1587	2	-0.10923	0.82196	0.82146	0.999967	15484	0	-0.10923	0.078676	1.10416
1588	ANKRD37	4	-1.50257	0.031436	0.078777	0.944382	1588	3	-0.15712	0.68199	0.69046	0.999967	13010	1	-0.15712	0.078777	1.1036
1589	MEGF9	4	-1.5025	0.031441	0.078788	0.944382	1589	2	-0.10527	0.14443	0.25593	0.999967	4849	1	-0.10527	0.078788	1.10354
1590	GPR107	4	-1.50202	0.031476	0.078868	0.944382	1590	2	-0.34293	0.56917	0.61037	0.999967	11494	1	-0.34293	0.078868	1.1031
1591	MYOZ1	4	-1.50185	0.031488	0.078897	0.944382	1591	3	-0.15463	0.9596	0.95951	0.999967	18267	0	-0.15463	0.078897	1.10294
1592	RFX3	4	-1.50168	0.031501	0.078927	0.944382	1592	2	-0.094786	0.6028	0.63256	0.999967	11930	1	-0.094786	0.078927	1.10277
1593	LIN7A	4	-1.50147	0.031516	0.078964	0.944382	1593	2	-0.19086	0.37237	0.50266	0.999967	9431	1	-0.19086	0.078964	1.10257
1594	PGLS	4	-1.50147	0.031516	0.078964	0.944382	1594	3	-0.3136	0.92549	0.92528	0.999967	17540	0	-0.3136	0.078964	1.10257
1595	SRP9	4	-1.50111	0.031542	0.079011	0.944382	1595	1	-0.13999	0.44632	0.5398	0.999967	10126	1	-0.13999	0.079011	1.10231
1596	CD226	4	-1.5007	0.031572	0.079068	0.944382	1596	2	-0.043871	0.28648	0.4173	0.999967	7886	2	-0.043871	0.079068	1.102
1597	KRTAP12-1	4	-1.5007	0.031572	0.079068	0.944382	1597	2	-0.081154	0.39745	0.51492	0.999967	9667	1	-0.081154	0.079068	1.102
1598	UBR4	4	-1.50044	0.031591	0.079109	0.944382	1598	3	-0.28822	0.9712	0.97116	0.999967	18496	0	-0.28822	0.079109	1.10177
1599	UTP3	4	-1.50029	0.031602	0.079128	0.944382	1599	2	-0.29353	0.88263	0.8822	0.999967	16666	0	-0.29353	0.079128	1.10167
1600	PAPD7	4	-1.4999	0.03163	0.079181	0.944382	1600	3	-0.17232	0.87145	0.87106	0.999967	16462	0	-0.17232	0.079181	1.10138
1601	ZNF330	4	-1.49972	0.031643	0.079206	0.944382	1601	3	-0.13076	0.66512	0.67723	0.999967	12774	1	-0.13076	0.079206	1.10124
1602	PHB	4	-1.49917	0.031683	0.079299	0.944382	1602	2	-0.22348	0.9197	0.91953	0.999967	17421	0	-0.22348	0.079299	1.10073
1603	RPS4X	4	-1.49901	0.031695	0.079321	0.944382	1603	3	-0.38965	0.56895	0.61024	0.999967	11493	1	-0.38965	0.079321	1.10061
1604	MUCL1	4	-1.49875	0.031714	0.079353	0.944382	1604	2	-0.089425	0.016543	0.047172	0.938595	957	1	-0.089425	0.047172	1.32632
1605	YPEL1	4	-1.49834	0.031744	0.07942	0.944583	1605	1	0.044468	0.77332	0.77291	0.999967	14565	0	0.044468	0.07942	1.10007
1606	CDCA5	4	-1.49778	0.031785	0.079503	0.944671	1606	3	-0.34145	0.98775	0.98777	0.999967	18836	0	-0.34145	0.079503	1.09962
1607	C10orf88	4	-1.49764	0.031795	0.079526	0.944671	1607	1	0.075252	0.1341	0.24404	0.999967	4631	2	0.075252	0.079526	1.09949
1608	KIAA0319	4	-1.49723	0.031825	0.079595	0.944902	1608	2	-0.16737	0.72452	0.7263	0.999967	13694	1	-0.16737	0.079595	1.09911
1609	EPHX2	4	-1.49654	0.031876	0.079687	0.945302	1609	2	-0.17019	0.97625	0.97624	0.999967	18601	0	-0.17019	0.079687	1.09861
1610	SLC35G2	4	-1.49626	0.031896	0.079727	0.945302	1610	1	-0.05771	0.94834	0.94831	0.999967	18025	0	-0.05771	0.079727	1.09839
1611	DMAP1	4	-1.49571	0.031937	0.079814	0.945431	1611	3	-0.22803	0.56967	0.61067	0.999967	11498	1	-0.22803	0.079814	1.09792
1612	MIIP	4	-1.49558	0.031946	0.079837	0.945431	1612	3	-0.087899	0.5757	0.61456	0.999967	11574	1	-0.087899	0.079837	1.0978
1613	SERHL2	3	-1.49457	0.032021	0.073968	0.939425	1613	1	0.030027	0.023598	0.060297	0.951086	1255	1	0.030027	0.060297	1.2197
1614	CARM1	4	-1.49452	0.032024	0.07999	0.946503	1614	3	-0.21324	0.81155	0.81114	0.999967	15284	0	-0.21324	0.07999	1.09696
1615	ETF1	4	-1.49431	0.03204	0.080027	0.946503	1615	3	-0.43661	0.92228	0.92212	0.999967	17463	0	-0.43661	0.080027	1.09676
1616	C2orf91	4	-1.49352	0.032098	0.080142	0.946581	1616	1	-0.009731	0.52085	0.58092	0.999967	10901	1	-0.009731	0.080142	1.09614
1617	RTN4	4	-1.49329	0.032115	0.080174	0.946581	1617	3	-0.188	0.61134	0.63827	0.999967	12033	1	-0.188	0.080174	1.09597
1618	TSGA13	4	-1.49263	0.032164	0.080285	0.946581	1618	3	-0.13338	0.98763	0.98765	0.999967	18832	0	-0.13338	0.080285	1.09537
1619	MTMR3	4	-1.49216	0.032199	0.080364	0.946581	1619	1	0.017473	0.25858	0.38584	0.999967	7300	2	0.017473	0.080364	1.09494
1620	UPK3BL	4	-1.49148	0.032249	0.080473	0.946581	1620	1	-0.092152	0.70515	0.70939	0.999967	13366	1	-0.092152	0.080473	1.09435
1621	EARS2	4	-1.49125	0.032266	0.080505	0.946581	1621	3	-0.25422	0.73913	0.73959	0.999967	13952	1	-0.25422	0.080505	1.09418
1622	SUN5	4	-1.49121	0.032269	0.080512	0.946581	1622	2	-0.1536	0.55356	0.60056	0.999967	11294	1	-0.1536	0.080512	1.09414
1623	SPRY4	4	-1.49073	0.032305	0.080602	0.946581	1623	3	-0.22634	0.6577	0.67157	0.999967	12667	1	-0.22634	0.080602	1.09365
1624	CNBD2	4	-1.49073	0.032305	0.080604	0.946581	1624	3	-0.23534	0.96246	0.9624	0.999967	18310	0	-0.23534	0.080604	1.09364
1625	PGK2	4	-1.49062	0.032313	0.080622	0.946581	1625	3	-0.26311	0.10517	0.21077	0.999967	4018	1	-0.26311	0.080622	1.09355
1626	UGT3A2	4	-1.49013	0.03235	0.080701	0.946581	1626	1	0.041965	0.77447	0.77404	0.999967	14591	0	0.041965	0.080701	1.09312
1627	CDH8	3	-1.48895	0.032438	0.074595	0.939425	1627	2	-0.18635	0.96596	0.96614	0.999967	18375	0	-0.18635	0.074595	1.12729
1628	LY6E	4	-1.48877	0.032451	0.080911	0.946581	1628	2	-0.17727	0.82215	0.82166	0.999967	15490	0	-0.17727	0.080911	1.09199
1629	CATIP	4	-1.48809	0.032502	0.081024	0.946581	1629	1	0.09935	0.35222	0.49167	0.999967	9223	1	0.09935	0.081024	1.09139
1630	FDX1	4	-1.48758	0.03254	0.081099	0.946581	1630	2	-0.24324	0.68511	0.69297	0.999967	13063	1	-0.24324	0.081099	1.09098
1631	MKLN1	4	-1.4875	0.032546	0.081116	0.946581	1631	3	-0.11228	0.32859	0.46493	0.999967	8723	1	-0.11228	0.081116	1.09089
1632	MC2R	4	-1.48742	0.032552	0.081129	0.946581	1632	2	0.016397	0.10136	0.20633	0.999967	3932	2	0.016397	0.081129	1.09082
1633	IL6R	4	-1.48717	0.032571	0.081169	0.946581	1633	2	-0.15486	0.96498	0.96494	0.999967	18354	0	-0.15486	0.081169	1.09061
1634	RAB12	4	-1.48717	0.032571	0.08117	0.946581	1634	3	-0.19433	0.89368	0.89335	0.999967	16889	0	-0.19433	0.08117	1.0906
1635	TRIM33	4	-1.48674	0.032603	0.081227	0.946581	1635	2	-0.060769	0.44314	0.53813	0.999967	10094	1	-0.060769	0.081227	1.0903
1636	WNT5B	4	-1.48617	0.032646	0.081329	0.946581	1636	3	-0.17823	0.92565	0.92546	0.999967	17545	0	-0.17823	0.081329	1.08975
1637	PHYH	4	-1.48608	0.032653	0.081342	0.946581	1637	1	-0.065649	0.86442	0.864	0.999967	16307	0	-0.065649	0.081342	1.08969
1638	MRGPRG	4	-1.48553	0.032694	0.081421	0.946581	1638	2	-0.19487	0.9003	0.89993	0.999967	17019	0	-0.19487	0.081421	1.08926
1639	RPL27	4	-1.48551	0.032696	0.081425	0.946581	1639	3	-0.49325	0.58	0.61732	0.999967	11630	1	-0.49325	0.081425	1.08924
1640	TNPO3	4	-1.4854	0.032704	0.081439	0.946581	1640	3	-0.27351	0.3954	0.51394	0.999967	9647	1	-0.27351	0.081439	1.08917
1641	C16orf62	4	-1.48512	0.032725	0.081484	0.946581	1641	2	-0.1586	0.41278	0.52254	0.999967	9796	1	-0.1586	0.081484	1.08893
1642	TGIF2	4	-1.48491	0.032741	0.081508	0.946581	1642	3	-0.13948	0.98311	0.98314	0.999967	18726	0	-0.13948	0.081508	1.0888
1643	ZNF443	4	-1.48484	0.032746	0.081525	0.946581	1643	3	-0.31599	0.84535	0.84469	0.999967	15908	0	-0.31599	0.081525	1.08871
1644	SHOC2	4	-1.48474	0.032754	0.081543	0.946581	1644	2	-0.14405	0.35392	0.4936	0.999967	9254	1	-0.14405	0.081543	1.08861
1645	ST6GALNAC6	4	-1.4834	0.032855	0.081755	0.946581	1645	1	0.033858	0.1471	0.25897	0.999967	4921	2	0.033858	0.081755	1.08749
1646	NETO1	4	-1.48295	0.032889	0.081842	0.946581	1646	3	-0.14063	0.95017	0.95012	0.999967	18067	0	-0.14063	0.081842	1.08702
1647	TNFRSF21	4	-1.48272	0.032906	0.081883	0.946581	1647	2	-0.088504	0.15241	0.26506	0.999967	5028	1	-0.088504	0.081883	1.08681
1648	HSD11B1	4	-1.48172	0.032982	0.082048	0.946581	1648	2	-0.038718	0.2514	0.37769	0.999967	7141	2	-0.038718	0.082048	1.08593
1649	ANGPTL1	4	-1.4811	0.033029	0.082143	0.946581	1649	2	-0.22713	0.8783	0.87786	0.999967	16593	0	-0.22713	0.082143	1.08543
1650	ITGB8	4	-1.48074	0.033057	0.082203	0.946581	1650	1	0.040921	0.30785	0.44138	0.999967	8318	2	0.040921	0.082203	1.08511
1651	RQCD1	4	-1.48037	0.033085	0.082264	0.946581	1651	3	-0.13824	0.70628	0.71035	0.999967	13387	1	-0.13824	0.082264	1.08479
1652	DISC1	4	-1.48022	0.033096	0.082284	0.946581	1652	2	-0.10891	0.42394	0.5282	0.999967	9922	1	-0.10891	0.082284	1.08468
1653	RAPGEF3	4	-1.47941	0.033158	0.082415	0.946581	1653	2	-0.016712	0.10472	0.21019	0.999967	4007	1	-0.016712	0.082415	1.08399
1654	IGBP1	4	-1.47893	0.033195	0.082492	0.946581	1654	2	-0.13495	0.75475	0.75449	0.999967	14234	1	-0.13495	0.082492	1.08359
1655	SPPL3	4	-1.47859	0.033221	0.082551	0.946581	1655	2	-0.15734	0.91515	0.91495	0.999967	17340	0	-0.15734	0.082551	1.08328
1656	CEP72	4	-1.47854	0.033225	0.082559	0.946581	1656	3	-0.16997	0.95112	0.95104	0.999967	18088	0	-0.16997	0.082559	1.08324
1657	MTMR1	4	-1.47854	0.033225	0.082559	0.946581	1657	3	-0.22181	0.91172	0.91153	0.999967	17270	0	-0.22181	0.082559	1.08324
1658	ACTL7A	4	-1.47805	0.033262	0.082635	0.946581	1658	2	-0.094243	0.60406	0.63337	0.999967	11946	1	-0.094243	0.082635	1.08284
1659	RPP30	4	-1.47743	0.03331	0.082747	0.946581	1659	2	-0.18637	0.94597	0.9459	0.999967	17965	0	-0.18637	0.082747	1.08225
1660	FUBP1	4	-1.47724	0.033324	0.082784	0.946581	1660	3	-0.1773	0.91204	0.91186	0.999967	17281	0	-0.1773	0.082784	1.08205
1661	ALG10B	4	-1.4771	0.033335	0.08281	0.946581	1661	2	-0.23306	0.42839	0.5305	0.999967	9959	1	-0.23306	0.08281	1.08192
1662	PRADC1	4	-1.47611	0.033411	0.082972	0.946581	1662	2	0.0027211	0.2953	0.42715	0.999967	8074	2	0.0027211	0.082972	1.08107
1663	DPH3	4	-1.47497	0.033499	0.083183	0.946581	1663	3	-0.37998	0.96546	0.96541	0.999967	18362	0	-0.37998	0.083183	1.07997
1664	CSTB	4	-1.47497	0.033499	0.083183	0.946581	1664	3	-0.18201	0.051753	0.1214	0.976036	2368	1	-0.18201	0.083183	1.07997
1665	POLR3GL	4	-1.47448	0.033537	0.083262	0.946581	1665	2	-0.056394	0.16105	0.27489	0.999967	5201	2	-0.056394	0.083262	1.07955
1666	GNG7	4	-1.47448	0.033537	0.083262	0.946581	1666	2	-0.063141	0.87845	0.87802	0.999967	16595	0	-0.063141	0.083262	1.07955
1667	MDN1	4	-1.47435	0.033547	0.083282	0.946581	1667	2	-0.41273	0.97287	0.97282	0.999967	18533	0	-0.41273	0.083282	1.07945
1668	USP17L24	4	-1.47413	0.033564	0.083315	0.946581	1668	3	-0.16655	0.18647	0.30405	0.999967	5719	1	-0.16655	0.083315	1.07928
1669	ANAPC4	4	-1.47387	0.033584	0.083356	0.946581	1669	2	-0.1496	0.79251	0.7921	0.999967	14940	0	-0.1496	0.083356	1.07906
1670	PIP4K2B	4	-1.47317	0.033638	0.083467	0.946581	1670	1	0.16513	0.018242	0.050965	0.941508	1031	3	0.16513	0.050965	1.29273
1671	CCDC140	4	-1.47317	0.033638	0.083467	0.946581	1671	2	-0.1376	0.89035	0.89003	0.999967	16817	0	-0.1376	0.083467	1.07849
1672	MAST1	4	-1.47311	0.033643	0.083478	0.946581	1672	3	-0.18261	0.9069	0.90665	0.999967	17167	0	-0.18261	0.083478	1.07843
1673	B3GNT9	4	-1.47219	0.033714	0.083622	0.946581	1673	2	-0.11384	0.5003	0.56913	0.999967	10664	1	-0.11384	0.083622	1.07768
1674	MLF2	4	-1.47179	0.033745	0.083682	0.946581	1674	2	-0.10916	0.53394	0.58859	0.999967	11069	1	-0.10916	0.083682	1.07737
1675	DGKZ	4	-1.47165	0.033756	0.083709	0.946581	1675	3	-0.1595	0.26777	0.39616	0.999967	7494	1	-0.1595	0.083709	1.07723
1676	PCDH20	4	-1.47155	0.033764	0.08373	0.946581	1676	2	-0.1442	0.96419	0.96417	0.999967	18345	0	-0.1442	0.08373	1.07712
1677	IL1R1	4	-1.47089	0.033815	0.083843	0.946581	1677	1	-0.060541	0.48026	0.55801	0.999967	10458	1	-0.060541	0.083843	1.07653
1678	LARP4	4	-1.47058	0.033839	0.083891	0.946581	1678	3	-0.1763	0.095315	0.19932	0.995864	3817	1	-0.1763	0.083891	1.07628
1679	AMACR	4	-1.47058	0.033839	0.083891	0.946581	1679	3	-0.17353	0.55895	0.60389	0.999967	11357	1	-0.17353	0.083891	1.07628
1680	VCX3A	4	-1.46993	0.03389	0.083988	0.946581	1680	3	-0.16454	0.98584	0.98583	0.999967	18789	0	-0.16454	0.083988	1.07578
1681	ABHD5	4	-1.46961	0.033915	0.084054	0.946581	1681	2	-0.29894	0.52862	0.58546	0.999967	11003	1	-0.29894	0.084054	1.07544
1682	CAMK4	4	-1.4689	0.03397	0.084167	0.946581	1682	3	-0.30089	0.715	0.7178	0.999967	13523	1	-0.30089	0.084167	1.07486
1683	LRRC2	4	-1.46851	0.034001	0.084232	0.946581	1683	3	-0.23034	0.98701	0.98704	0.999967	18816	0	-0.23034	0.084232	1.07452
1684	KLHL34	4	-1.46851	0.034001	0.084232	0.946581	1684	3	-0.24621	0.27906	0.40896	0.999967	7739	1	-0.24621	0.084232	1.07452
1685	IKBKG	4	-1.46832	0.034016	0.084266	0.946581	1685	1	-0.0016742	0.62161	0.64549	0.999967	12162	1	-0.0016742	0.084266	1.07435
1686	NFIX	4	-1.46792	0.034047	0.084342	0.946581	1686	3	-0.19886	0.94339	0.94329	0.999967	17916	0	-0.19886	0.084342	1.07396
1687	EFNA2	4	-1.46767	0.034067	0.084392	0.946581	1687	2	-0.15009	0.86978	0.86937	0.999967	16424	0	-0.15009	0.084392	1.0737
1688	ITIH2	4	-1.46723	0.034101	0.084469	0.946581	1688	2	-0.20457	0.90076	0.90039	0.999967	17031	0	-0.20457	0.084469	1.0733
1689	EXOSC8	4	-1.46703	0.034117	0.084507	0.946581	1689	2	-0.24874	0.2731	0.40222	0.999967	7608	1	-0.24874	0.084507	1.07311
1690	PPIP5K2	4	-1.46684	0.034132	0.084545	0.946581	1690	3	-0.39694	0.99207	0.99213	0.999967	18926	0	-0.39694	0.084545	1.07291
1691	ZSCAN10	4	-1.46657	0.034153	0.08459	0.946581	1691	3	-0.23074	0.68653	0.6941	0.999967	13088	1	-0.23074	0.08459	1.07268
1692	NDUFB9	4	-1.46657	0.034153	0.08459	0.946581	1692	2	-0.10569	0.9014	0.90103	0.999967	17043	0	-0.10569	0.08459	1.07268
1693	DPP6	4	-1.46597	0.0342	0.084688	0.946581	1693	2	-0.13333	0.93298	0.93278	0.999967	17700	0	-0.13333	0.084688	1.07218
1694	SEPHS1	4	-1.46577	0.034216	0.084725	0.946581	1694	2	-0.18055	0.18862	0.30646	0.999967	5768	1	-0.18055	0.084725	1.07199
1695	PPP1R13B	4	-1.46577	0.034216	0.084725	0.946581	1695	2	-0.11918	0.6695	0.68064	0.999967	12831	1	-0.11918	0.084725	1.07199
1696	DEFB136	4	-1.46575	0.034218	0.084728	0.946581	1696	2	-0.1168	0.62824	0.65016	0.999967	12241	1	-0.1168	0.084728	1.07197
1697	BCL3	4	-1.46542	0.034244	0.084785	0.946581	1697	3	-0.10685	0.94915	0.94908	0.999967	18049	0	-0.10685	0.084785	1.07168
1698	CD164	4	-1.46534	0.03425	0.084794	0.946581	1698	3	-0.13339	0.85865	0.85821	0.999967	16188	0	-0.13339	0.084794	1.07163
1699	SLC5A3	4	-1.4652	0.034261	0.084813	0.946581	1699	3	-0.16321	0.92917	0.92897	0.999967	17619	0	-0.16321	0.084813	1.07154
1700	CTSO	4	-1.46447	0.034319	0.084938	0.946581	1700	3	-0.16529	0.22459	0.34744	0.999967	6565	1	-0.16529	0.084938	1.0709
1701	PPT1	4	-1.46447	0.034319	0.084939	0.946581	1701	3	-0.10684	0.98453	0.98454	0.999967	18760	0	-0.10684	0.084939	1.07089
1702	HOXA7	4	-1.46425	0.034336	0.084986	0.946581	1702	3	-0.25277	0.90666	0.90638	0.999967	17160	0	-0.25277	0.084986	1.07065
1703	PRF1	4	-1.4635	0.034395	0.085107	0.946581	1703	2	-0.09868	0.74711	0.74714	0.999967	14086	1	-0.09868	0.085107	1.07003
1704	FAM174A	4	-1.4635	0.034395	0.085107	0.946581	1704	2	-0.050151	0.28793	0.41893	0.999967	7917	1	-0.050151	0.085107	1.07003
1705	RPL6	4	-1.46313	0.034425	0.085168	0.946581	1705	3	-0.37777	0.98532	0.98532	0.999967	18776	0	-0.37777	0.085168	1.06972
1706	TYW1	4	-1.46313	0.034425	0.085168	0.946581	1706	3	-0.19501	0.94064	0.94056	0.999967	17856	0	-0.19501	0.085168	1.06972
1707	PARD3	4	-1.46295	0.034439	0.085198	0.946581	1707	3	-0.13705	0.58071	0.61781	0.999967	11643	1	-0.13705	0.085198	1.06957
1708	LOC100130880	4	-1.46272	0.034457	0.085228	0.946581	1708	3	-0.15552	0.46309	0.54867	0.999967	10280	1	-0.15552	0.085228	1.06942
1709	KATNB1	4	-1.46256	0.03447	0.085258	0.946581	1709	3	-0.30449	0.96924	0.96917	0.999967	18454	0	-0.30449	0.085258	1.06926
1710	MUC13	4	-1.46226	0.034494	0.085307	0.946581	1710	2	-0.053352	0.35479	0.4943	0.999967	9270	1	-0.053352	0.085307	1.06902
1711	MAP3K1	4	-1.46129	0.034571	0.085456	0.946581	1711	2	-0.087624	0.72819	0.7296	0.999967	13755	1	-0.087624	0.085456	1.06826
1712	TDP1	4	-1.4612	0.034578	0.085471	0.946581	1712	3	-0.26376	0.97803	0.97807	0.999967	18639	0	-0.26376	0.085471	1.06818
1713	ZFX	4	-1.46119	0.034579	0.085473	0.946581	1713	3	-0.29584	0.81482	0.81444	0.999967	15351	0	-0.29584	0.085473	1.06817
1714	RPS6KA4	4	-1.46065	0.034622	0.085551	0.946581	1714	1	0.209	0.19471	0.31346	0.999967	5895	2	0.209	0.085551	1.06777
1715	ZBTB7A	4	-1.46002	0.034672	0.085649	0.946581	1715	2	-0.032428	0.90779	0.90755	0.999967	17186	0	-0.032428	0.085649	1.06728
1716	SMPD2	4	-1.45947	0.034716	0.085749	0.946581	1716	3	-0.16436	0.85041	0.84983	0.999967	16025	0	-0.16436	0.085749	1.06677
1717	CDH6	4	-1.45938	0.034723	0.085769	0.946581	1717	1	0.010831	0.26695	0.39527	0.999967	7477	1	0.010831	0.085769	1.06667
1718	RNF223	4	-1.45932	0.034728	0.085776	0.946581	1718	3	-0.19861	0.87912	0.87866	0.999967	16610	0	-0.19861	0.085776	1.06663
1719	KLF7	4	-1.45875	0.034774	0.085862	0.946581	1719	2	-0.17784	0.92984	0.92963	0.999967	17636	0	-0.17784	0.085862	1.0662
1720	PRSS56	4	-1.45875	0.034774	0.085862	0.946581	1720	3	-0.13346	0.99154	0.99159	0.999967	18911	0	-0.13346	0.085862	1.0662
1721	SDF4	4	-1.45828	0.034811	0.08594	0.946581	1721	2	-0.043956	0.27866	0.40852	0.999967	7731	2	-0.043956	0.08594	1.0658
1722	LCE3B	4	-1.45821	0.034817	0.085951	0.946581	1722	3	-0.17828	0.80501	0.80463	0.999967	15179	0	-0.17828	0.085951	1.06575
1723	LOC388282	4	-1.45795	0.034838	0.085994	0.946581	1723	3	-0.30168	0.90556	0.90525	0.999967	17131	0	-0.30168	0.085994	1.06553
1724	UBE2W	4	-1.45781	0.034849	0.08602	0.946581	1724	2	0.046481	0.12013	0.22788	0.999967	4334	2	0.046481	0.08602	1.0654
1725	TLR8	4	-1.4573	0.03489	0.08612	0.946581	1725	3	-0.20126	0.86153	0.86109	0.999967	16248	0	-0.20126	0.08612	1.0649
1726	MRPS31	4	-1.45688	0.034924	0.086185	0.946581	1726	1	-0.064106	0.90443	0.90409	0.999967	17104	0	-0.064106	0.086185	1.06457
1727	MED23	4	-1.45644	0.034959	0.086252	0.946581	1727	2	-0.12064	0.26218	0.38987	0.999967	7380	2	-0.12064	0.086252	1.06423
1728	CUX1	4	-1.45629	0.034971	0.086272	0.946581	1728	3	-0.10485	0.97468	0.97462	0.999967	18575	0	-0.10485	0.086272	1.06413
1729	CAMSAP2	4	-1.45624	0.034975	0.086284	0.946581	1729	1	-0.012897	0.83583	0.83519	0.999967	15735	0	-0.012897	0.086284	1.06407
1730	PSMB11	4	-1.45618	0.03498	0.086292	0.946581	1730	2	-0.093172	0.025919	0.067753	0.957917	1349	1	-0.093172	0.067753	1.16907
1731	PIGG	4	-1.45604	0.034991	0.086319	0.946581	1731	3	-0.17509	0.85489	0.85437	0.999967	16126	0	-0.17509	0.086319	1.06389
1732	MDM2	4	-1.45562	0.035025	0.086393	0.946581	1732	1	-0.052516	0.73378	0.7347	0.999967	13858	1	-0.052516	0.086393	1.06352
1733	AKAP5	4	-1.45529	0.035052	0.08645	0.946581	1733	3	-0.23128	0.27296	0.40206	0.999967	7605	1	-0.23128	0.08645	1.06324
1734	COX15	4	-1.45506	0.03507	0.086491	0.946581	1734	2	-0.19639	0.89685	0.89653	0.999967	16950	0	-0.19639	0.086491	1.06303
1735	ASPHD2	4	-1.45468	0.035101	0.086546	0.946581	1735	2	-0.096496	0.33336	0.47033	0.999967	8815	1	-0.096496	0.086546	1.06275
1736	CD1C	4	-1.45468	0.035101	0.086546	0.946581	1736	1	0.13941	0.066309	0.15037	0.987425	2898	2	0.13941	0.086546	1.06275
1737	IGHMBP2	4	-1.45395	0.03516	0.086684	0.946581	1737	2	-0.14001	0.54229	0.59359	0.999967	11163	1	-0.14001	0.086684	1.06206
1738	GAS1	4	-1.45395	0.03516	0.086684	0.946581	1738	2	-0.15432	0.4207	0.52656	0.999967	9890	1	-0.15432	0.086684	1.06206
1739	RHOXF1	4	-1.45375	0.035176	0.086708	0.946581	1739	1	-0.068356	0.4154	0.52387	0.999967	9828	1	-0.068356	0.086708	1.06194
1740	CRYBA1	4	-1.45322	0.035219	0.086814	0.946581	1740	2	-0.12944	0.68496	0.69284	0.999967	13057	1	-0.12944	0.086814	1.06141
1741	KLHL15	4	-1.45312	0.035227	0.086835	0.946581	1741	2	-0.20512	0.8259	0.82532	0.999967	15560	0	-0.20512	0.086835	1.06131
1742	PTPRB	4	-1.45291	0.035244	0.086866	0.946581	1742	3	-0.16611	0.97216	0.97212	0.999967	18511	0	-0.16611	0.086866	1.06115
1743	EPHX1	4	-1.4529	0.035245	0.086869	0.946581	1743	2	-0.1392	0.65236	0.66749	0.999967	12592	1	-0.1392	0.086869	1.06114
1744	HSPA8	4	-1.45258	0.035271	0.086919	0.946581	1744	3	-0.24748	0.94594	0.94587	0.999967	17963	0	-0.24748	0.086919	1.06089
1745	OR4D9	4	-1.45218	0.035304	0.086999	0.946581	1745	2	-0.28705	0.59378	0.62646	0.999967	11818	1	-0.28705	0.086999	1.06049
1746	SNX10	4	-1.45176	0.035338	0.087061	0.946581	1746	3	-0.14928	0.28895	0.42008	0.999967	7934	1	-0.14928	0.087061	1.06018
1747	YWHAQ	4	-1.45157	0.035353	0.087093	0.946581	1747	1	0.086319	0.043467	0.10459	0.976036	2018	2	0.086319	0.087093	1.06002
1748	UTS2B	4	-1.45144	0.035364	0.087127	0.946581	1748	3	-0.15594	0.82863	0.82801	0.999967	15613	0	-0.15594	0.087127	1.05985
1749	SCYL1	4	-1.45065	0.035428	0.087258	0.946581	1749	3	-0.22319	0.93518	0.93507	0.999967	17738	0	-0.22319	0.087258	1.05919
1750	OR2A14	4	-1.45003	0.035479	0.087361	0.946581	1750	2	-0.084105	0.37376	0.50335	0.999967	9439	1	-0.084105	0.087361	1.05868
1751	GRIN2D	4	-1.44996	0.035485	0.087373	0.946581	1751	2	-0.25275	0.22717	0.3504	0.999967	6620	1	-0.25275	0.087373	1.05862
1752	NAA10	4	-1.44962	0.035512	0.087413	0.946581	1752	2	-0.15911	0.7941	0.79368	0.999967	14977	0	-0.15911	0.087413	1.05842
1753	MRPS33	4	-1.44942	0.035529	0.087454	0.946581	1753	2	-0.1007	0.91204	0.91186	0.999967	17282	0	-0.1007	0.087454	1.05822
1754	FAM157B	4	-1.44931	0.035538	0.08748	0.946581	1754	3	-0.22463	0.54273	0.59384	0.999967	11171	1	-0.22463	0.08748	1.05809
1755	ZNF780B	4	-1.44881	0.035579	0.087565	0.946581	1755	1	0.18368	0.010849	0.034281	0.921755	703	2	0.18368	0.034281	1.46495
1756	CCDC96	4	-1.44875	0.035584	0.087573	0.946581	1756	3	-0.19346	0.93053	0.93032	0.999967	17647	0	-0.19346	0.087573	1.05763
1757	KLRC3	4	-1.44839	0.035613	0.087631	0.946581	1757	3	-0.20762	0.53736	0.59065	0.999967	11104	1	-0.20762	0.087631	1.05734
1758	BIRC8	4	-1.44839	0.035613	0.087631	0.946581	1758	3	-0.17221	0.64891	0.66499	0.999967	12535	1	-0.17221	0.087631	1.05734
1759	SERTAD2	4	-1.44818	0.03563	0.087664	0.946581	1759	1	0.092859	0.034168	0.085262	0.976036	1660	2	0.092859	0.085262	1.06924
1760	MRPL42	4	-1.44786	0.035657	0.087719	0.946581	1760	3	-0.21927	0.61881	0.64352	0.999967	12127	1	-0.21927	0.087719	1.05691
1761	XAGE1E	4	-1.44758	0.03568	0.087765	0.946581	1761	1	0.086421	0.78117	0.78073	0.999967	14717	0	0.086421	0.087765	1.05668
1762	EBNA1BP2	4	-1.44683	0.035741	0.087894	0.946581	1762	2	-0.30777	0.23464	0.35885	0.999967	6779	1	-0.30777	0.087894	1.05604
1763	CTAG1B	4	-1.44665	0.035756	0.087918	0.946581	1763	2	-0.18723	0.79937	0.799	0.999967	15074	0	-0.18723	0.087918	1.05592
1764	NPEPPS	4	-1.44598	0.035811	0.088038	0.946581	1764	2	-0.15962	0.81756	0.81711	0.999967	15407	0	-0.15962	0.088038	1.05533
1765	STOML2	4	-1.44598	0.035811	0.088038	0.946581	1765	2	-0.15901	0.81733	0.81689	0.999967	15403	0	-0.15901	0.088038	1.05533
1766	TAAR6	4	-1.44573	0.035832	0.088077	0.946581	1766	3	-0.25383	0.91908	0.91889	0.999967	17412	0	-0.25383	0.088077	1.05514
1767	WDTC1	4	-1.44546	0.035854	0.088126	0.946581	1767	3	-0.21172	0.98311	0.98314	0.999967	18728	0	-0.21172	0.088126	1.0549
1768	AADAC	4	-1.44469	0.035918	0.088272	0.946581	1768	2	-0.16607	0.44361	0.53838	0.999967	10102	1	-0.16607	0.088272	1.05418
1769	CASQ1	4	-1.44437	0.035944	0.088332	0.946581	1769	2	-0.1354	0.0098018	0.03188	0.917572	655	1	-0.1354	0.03188	1.49648
1770	MAGEA2B	4	-1.4439	0.035983	0.088413	0.946581	1770	2	-0.11911	0.60274	0.6325	0.999967	11927	1	-0.11911	0.088413	1.05348
1771	CYP2U1	4	-1.44371	0.035999	0.088447	0.946581	1771	3	-0.22497	0.95079	0.95071	0.999967	18082	0	-0.22497	0.088447	1.05332
1772	AARD	4	-1.4433	0.036033	0.088514	0.946581	1772	1	-0.038052	0.86186	0.86144	0.999967	16257	0	-0.038052	0.088514	1.05299
1773	MYOF	4	-1.44314	0.036046	0.088541	0.946581	1773	3	-0.13228	0.98024	0.98029	0.999967	18678	0	-0.13228	0.088541	1.05286
1774	SOX3	4	-1.4427	0.036083	0.088621	0.946581	1774	2	-0.092538	0.67582	0.68554	0.999967	12913	1	-0.092538	0.088621	1.05246
1775	FRS3	4	-1.44208	0.036134	0.088712	0.946581	1775	1	0.0097278	0.3458	0.48447	0.999967	9090	1	0.0097278	0.088712	1.05202
1776	NUDT3	4	-1.4419	0.036149	0.088749	0.946581	1776	3	-0.14159	0.82058	0.8201	0.999967	15462	0	-0.14159	0.088749	1.05184
1777	OR2AK2	4	-1.44165	0.03617	0.088793	0.946581	1777	3	-0.17076	0.96229	0.96221	0.999967	18308	0	-0.17076	0.088793	1.05162
1778	ATMIN	4	-1.44091	0.036232	0.08894	0.946581	1778	3	-0.15645	0.91136	0.91116	0.999967	17266	0	-0.15645	0.08894	1.0509
1779	KDM5A	4	-1.44088	0.036234	0.088945	0.946581	1779	2	0.012139	0.077511	0.17216	0.989621	3321	2	0.012139	0.088945	1.05088
1780	IAPP	4	-1.44066	0.036253	0.088983	0.946581	1780	3	-0.20641	0.77693	0.77649	0.999967	14633	0	-0.20641	0.088983	1.05069
1781	SHISA3	4	-1.44056	0.036261	0.089002	0.946581	1781	2	-0.17903	0.72248	0.72446	0.999967	13655	1	-0.17903	0.089002	1.0506
1782	BOLL	4	-1.44027	0.036285	0.089055	0.946581	1782	1	-0.023782	0.70624	0.7103	0.999967	13386	1	-0.023782	0.089055	1.05034
1783	ZNF287	4	-1.44024	0.036288	0.089064	0.946581	1783	2	-0.16418	0.18578	0.30328	0.999967	5700	1	-0.16418	0.089064	1.0503
1784	GMPR	4	-1.44015	0.036295	0.089073	0.946581	1784	3	-0.13691	0.63053	0.65177	0.999967	12269	1	-0.13691	0.089073	1.05025
1785	WFDC5	4	-1.43991	0.036315	0.089117	0.946581	1785	2	-0.10336	0.88939	0.88905	0.999967	16807	0	-0.10336	0.089117	1.05004
1786	TIGD1	4	-1.43927	0.036369	0.089229	0.946581	1786	3	-0.22374	0.8984	0.8981	0.999967	16980	0	-0.22374	0.089229	1.04949
1787	SRPX	4	-1.43847	0.036436	0.089374	0.946581	1787	3	-0.10474	0.98552	0.98552	0.999967	18781	0	-0.10474	0.089374	1.04879
1788	LGALSL	4	-1.43799	0.036476	0.089472	0.946581	1788	3	-0.16754	0.9766	0.97659	0.999967	18611	0	-0.16754	0.089472	1.04831
1789	MUC22	4	-1.43787	0.036486	0.089495	0.946581	1789	2	-0.079414	0.35749	0.49556	0.999967	9295	1	-0.079414	0.089495	1.0482
1790	ESPN	4	-1.43742	0.036524	0.089577	0.946581	1790	3	-0.23465	0.89705	0.89674	0.999967	16955	0	-0.23465	0.089577	1.0478
1791	ASCC1	4	-1.43742	0.036524	0.089577	0.946581	1791	3	-0.25341	0.8609	0.86041	0.999967	16236	0	-0.25341	0.089577	1.0478
1792	ZNF3	4	-1.43727	0.036537	0.089607	0.946581	1792	1	-0.017084	0.78996	0.78953	0.999967	14895	0	-0.017084	0.089607	1.04766
1793	WNT6	4	-1.43717	0.036545	0.089625	0.946581	1793	3	-0.13403	0.87609	0.87564	0.999967	16557	0	-0.13403	0.089625	1.04757
1794	GLB1L3	4	-1.43667	0.036587	0.089719	0.946581	1794	2	-0.048326	0.2054	0.32556	0.999967	6130	2	-0.048326	0.089719	1.04712
1795	METTL13	4	-1.43647	0.036604	0.089761	0.946581	1795	3	-0.12367	0.90367	0.90335	0.999967	17086	0	-0.12367	0.089761	1.04691
1796	FBXO32	4	-1.43645	0.036606	0.089764	0.946581	1796	2	-0.18747	0.19561	0.31449	0.999967	5915	1	-0.18747	0.089764	1.0469
1797	MBOAT7	4	-1.43622	0.036625	0.089797	0.946581	1797	3	-0.24373	0.8425	0.84181	0.999967	15865	0	-0.24373	0.089797	1.04674
1798	GOLM1	4	-1.43619	0.036628	0.089803	0.946581	1798	2	-0.1098	0.18946	0.30743	0.999967	5790	1	-0.1098	0.089803	1.04671
1799	PGA5	4	-1.43608	0.036637	0.089826	0.946581	1799	2	-0.057854	0.91182	0.91164	0.999967	17275	0	-0.057854	0.089826	1.0466
1800	STX18	4	-1.43548	0.036688	0.089927	0.946581	1800	2	-0.059191	0.95489	0.95476	0.999967	18152	0	-0.059191	0.089927	1.04611
1801	FBLN7	4	-1.43529	0.036704	0.089956	0.946581	1801	2	-0.018763	0.18603	0.30356	0.999967	5707	2	-0.018763	0.089956	1.04597
1802	BHLHE22	4	-1.43488	0.036738	0.090027	0.946581	1802	1	-0.084915	0.43733	0.53514	0.999967	10036	1	-0.084915	0.090027	1.04563
1803	UBE2K	4	-1.43438	0.036781	0.090113	0.946581	1803	3	-0.23435	0.91248	0.91229	0.999967	17292	0	-0.23435	0.090113	1.04521
1804	PRRX1	4	-1.43381	0.036829	0.090209	0.946581	1804	3	-0.1463	0.55704	0.60269	0.999967	11339	1	-0.1463	0.090209	1.04475
1805	TACSTD2	4	-1.43369	0.036839	0.090228	0.946581	1805	2	-0.15477	0.90157	0.90121	0.999967	17049	0	-0.15477	0.090228	1.04466
1806	KARS	4	-1.43324	0.036877	0.090313	0.946581	1806	3	-0.34428	0.96241	0.96235	0.999967	18309	0	-0.34428	0.090313	1.04425
1807	TMEM236	4	-1.4331	0.036889	0.090344	0.946581	1807	2	-0.039397	0.18046	0.29715	0.999967	5589	1	-0.039397	0.090344	1.0441
1808	CT45A6	4	-1.43306	0.036893	0.090351	0.946581	1808	3	-0.2939	0.27384	0.40307	0.999967	7625	1	-0.2939	0.090351	1.04407
1809	TPT1	4	-1.43293	0.036904	0.090374	0.946581	1809	3	-0.18775	0.76806	0.76768	0.999967	14474	0	-0.18775	0.090374	1.04396
1810	SLC25A26	4	-1.43254	0.036937	0.090447	0.946581	1810	3	-0.33008	0.14461	0.25615	0.999967	4853	1	-0.33008	0.090447	1.04361
1811	FAT3	4	-1.43212	0.036973	0.090518	0.946581	1811	3	-0.28177	0.93736	0.93731	0.999967	17789	0	-0.28177	0.090518	1.04327
1812	RIBC2	4	-1.43187	0.036994	0.090553	0.946581	1812	3	-0.17392	0.93347	0.93329	0.999967	17712	0	-0.17392	0.090553	1.0431
1813	NUDT4	4	-1.43187	0.036994	0.090553	0.946581	1813	3	-0.2702	0.96375	0.9637	0.999967	18337	0	-0.2702	0.090553	1.0431
1814	PACRG	4	-1.43162	0.037015	0.090601	0.946581	1814	3	-0.22723	0.98813	0.98816	0.999967	18848	0	-0.22723	0.090601	1.04287
1815	CREB3L2	4	-1.43146	0.037029	0.090623	0.946581	1815	2	-0.14554	0.60552	0.63433	0.999967	11970	1	-0.14554	0.090623	1.04276
1816	OR51E1	4	-1.43133	0.03704	0.090648	0.946581	1816	2	-0.049646	0.4031	0.51776	0.999967	9720	1	-0.049646	0.090648	1.04264
1817	CDR2	4	-1.43095	0.037072	0.090725	0.946581	1817	3	-0.27606	0.0071007	0.024366	0.90873	507	1	-0.27606	0.024366	1.61322
1818	CHD3	4	-1.43083	0.037083	0.090753	0.946581	1818	2	-0.1247	0.3777	0.50525	0.999967	9479	1	-0.1247	0.090753	1.04214
1819	C1QTNF4	4	-1.43045	0.037115	0.090818	0.946581	1819	3	-0.26484	0.95245	0.95233	0.999967	18113	0	-0.26484	0.090818	1.04183
1820	CDC27	4	-1.43045	0.037115	0.090818	0.946581	1820	2	-0.17185	0.20396	0.32389	0.999967	6101	1	-0.17185	0.090818	1.04183
1821	KIAA0513	4	-1.43032	0.037126	0.090845	0.946581	1821	2	-0.017965	0.14203	0.25316	0.999967	4796	2	-0.017965	0.090845	1.0417
1822	SLC2A10	4	-1.43022	0.037135	0.090862	0.946581	1822	3	-0.16142	0.60992	0.63729	0.999967	12021	1	-0.16142	0.090862	1.04162
1823	OGFR	4	-1.43001	0.037153	0.090905	0.946581	1823	3	-0.21741	0.93252	0.93229	0.999967	17688	0	-0.21741	0.090905	1.04141
1824	CHST3	4	-1.42968	0.037181	0.090967	0.946581	1824	2	-0.11079	0.19061	0.30876	0.999967	5815	1	-0.11079	0.090967	1.04112
1825	ZXDB	4	-1.42956	0.037191	0.090991	0.946581	1825	2	-0.092134	0.92962	0.92941	0.999967	17631	0	-0.092134	0.090991	1.041
1826	TMEM14B	4	-1.42898	0.037241	0.0911	0.946581	1826	1	-0.015946	0.79728	0.7969	0.999967	15035	0	-0.015946	0.0911	1.04048
1827	SLC15A1	4	-1.42892	0.037246	0.091111	0.946581	1827	3	-0.20252	0.80659	0.80621	0.999967	15204	0	-0.20252	0.091111	1.04043
1828	DLG2	4	-1.42828	0.037301	0.091233	0.946581	1828	3	-0.12143	0.98428	0.98429	0.999967	18756	0	-0.12143	0.091233	1.03985
1829	NYNRIN	4	-1.42809	0.037317	0.091268	0.946581	1829	2	-0.095672	0.075509	0.16825	0.989389	3239	1	-0.095672	0.091268	1.03968
1830	LEUTX	4	-1.42809	0.037317	0.091268	0.946581	1830	1	0.0010346	0.16431	0.2786	0.999967	5259	2	0.0010346	0.091268	1.03968
1831	SH3BGRL2	4	-1.42758	0.037361	0.091353	0.946581	1831	3	-0.25684	0.97347	0.9734	0.999967	18548	0	-0.25684	0.091353	1.03928
1832	EVA1A	4	-1.42758	0.037361	0.091353	0.946581	1832	3	-0.24269	0.25527	0.38212	0.999967	7222	1	-0.24269	0.091353	1.03928
1833	RNF213	4	-1.42758	0.037361	0.091353	0.946581	1833	3	-0.19189	0.46735	0.55097	0.999967	10317	1	-0.19189	0.091353	1.03928
1834	ENTPD8	4	-1.42747	0.037371	0.09137	0.946581	1834	2	-0.081404	0.51004	0.57463	0.999967	10774	1	-0.081404	0.09137	1.0392
1835	TM9SF3	4	-1.42727	0.037388	0.091406	0.946581	1835	3	-0.18759	0.98929	0.98934	0.999967	18870	0	-0.18759	0.091406	1.03903
1836	METTL22	4	-1.42664	0.037442	0.091512	0.946581	1836	2	-0.030601	0.33785	0.47544	0.999967	8906	2	-0.030601	0.091512	1.03852
1837	TBC1D19	4	-1.42663	0.037443	0.091512	0.946581	1837	1	0.018853	0.76522	0.76483	0.999967	14419	0	0.018853	0.091512	1.03852
1838	TMEM215	4	-1.42605	0.037493	0.091626	0.946581	1838	1	0.23937	0.030601	0.077633	0.97592	1518	3	0.23937	0.077633	1.10995
1839	FANCF	4	-1.42568	0.037525	0.091687	0.946581	1839	3	-0.24122	0.96506	0.96501	0.999967	18357	0	-0.24122	0.091687	1.03769
1840	RAB18	4	-1.42568	0.037525	0.091687	0.946581	1840	3	-0.21081	0.97563	0.97558	0.999967	18591	0	-0.21081	0.091687	1.03769
1841	KLF11	4	-1.42562	0.03753	0.091702	0.946581	1841	3	-0.17248	0.61605	0.64156	0.999967	12099	1	-0.17248	0.091702	1.03762
1842	CYFIP1	4	-1.42547	0.037543	0.091736	0.946581	1842	1	-0.0060986	0.25265	0.37915	0.999967	7167	1	-0.0060986	0.091736	1.03746
1843	ZNF786	4	-1.42499	0.037585	0.091819	0.946581	1843	3	-0.17437	0.41216	0.52222	0.999967	9789	1	-0.17437	0.091819	1.03707
1844	PARG	4	-1.42493	0.03759	0.091825	0.946581	1844	2	-0.1458	0.24798	0.37385	0.999967	7063	1	-0.1458	0.091825	1.03704
1845	OSBPL2	4	-1.42488	0.037594	0.091829	0.946581	1845	2	-0.15276	0.7942	0.79379	0.999967	14978	0	-0.15276	0.091829	1.03702
1846	RAI2	4	-1.42485	0.037597	0.091837	0.946581	1846	3	-0.12352	0.89586	0.89554	0.999967	16928	0	-0.12352	0.091837	1.03698
1847	INSM1	4	-1.4243	0.037644	0.091936	0.946581	1847	2	-0.20449	0.67515	0.68502	0.999967	12903	1	-0.20449	0.091936	1.03651
1848	LTBR	4	-1.42411	0.037661	0.091972	0.946581	1848	2	0.1122	0.088401	0.19132	0.995095	3666	2	0.1122	0.091972	1.03634
1849	TAAR1	4	-1.42407	0.037664	0.091979	0.946581	1849	3	-0.21135	0.97219	0.97216	0.999967	18513	0	-0.21135	0.091979	1.03631
1850	TMEM182	4	-1.42361	0.037704	0.092062	0.946581	1850	2	-0.16668	0.80478	0.80441	0.999967	15171	0	-0.16668	0.092062	1.03592
1851	SYT4	4	-1.42358	0.037707	0.092068	0.946581	1851	3	-0.34666	0.97312	0.97307	0.999967	18538	0	-0.34666	0.092068	1.03589
1852	ZMYM6	4	-1.42358	0.037707	0.092068	0.946581	1852	3	-0.27006	0.86688	0.86644	0.999967	16361	0	-0.27006	0.092068	1.03589
1853	ROPN1L	4	-1.42309	0.037749	0.092154	0.946581	1853	3	-0.18018	0.98675	0.98676	0.999967	18809	0	-0.18018	0.092154	1.03549
1854	LCN8	4	-1.42266	0.037787	0.092238	0.946581	1854	2	-0.14304	0.9562	0.95614	0.999967	18187	0	-0.14304	0.092238	1.03509
1855	RAB38	4	-1.42257	0.037795	0.092261	0.946581	1855	1	-0.0096915	0.7602	0.75982	0.999967	14336	1	-0.0096915	0.092261	1.03498
1856	C19orf81	4	-1.42226	0.037822	0.092318	0.946581	1856	3	-0.1057	0.33494	0.47211	0.999967	8849	1	-0.1057	0.092318	1.03471
1857	LOXL2	4	-1.42226	0.037822	0.092318	0.946581	1857	3	-0.090569	0.67317	0.68351	0.999967	12880	1	-0.090569	0.092318	1.03471
1858	CDKN2AIP	4	-1.42176	0.037865	0.092413	0.946581	1858	3	-0.13885	0.44552	0.53939	0.999967	10117	1	-0.13885	0.092413	1.03427
1859	TPP2	4	-1.42149	0.037889	0.092469	0.946581	1859	3	-0.20994	0.79354	0.79313	0.999967	14961	0	-0.20994	0.092469	1.034
1860	PPP1R12B	4	-1.42134	0.037902	0.092492	0.946581	1860	2	-0.18149	0.9612	0.9611	0.999967	18293	0	-0.18149	0.092492	1.0339
1861	ZNF277	4	-1.42099	0.037932	0.092557	0.946581	1861	3	-0.16322	0.97697	0.97699	0.999967	18619	0	-0.16322	0.092557	1.03359
1862	CDH15	4	-1.42055	0.037971	0.092644	0.946581	1862	3	-0.22337	0.20996	0.33084	0.999967	6232	1	-0.22337	0.092644	1.03318
1863	RPL21	4	-1.41991	0.038027	0.092764	0.946581	1863	3	-0.19934	0.94554	0.94545	0.999967	17956	0	-0.19934	0.092764	1.03262
1864	GIPR	4	-1.41969	0.038046	0.092819	0.946581	1864	1	-0.030183	0.59384	0.62649	0.999967	11820	1	-0.030183	0.092819	1.03236
1865	MYH9	4	-1.41911	0.038097	0.092912	0.946581	1865	3	-0.13704	0.97904	0.97908	0.999967	18657	0	-0.13704	0.092912	1.03193
1866	ACTR1B	4	-1.41901	0.038106	0.092937	0.946581	1866	3	-0.27302	0.92727	0.92705	0.999967	17575	0	-0.27302	0.092937	1.03181
1867	ZDHHC24	4	-1.41854	0.038147	0.093014	0.946581	1867	1	0.13323	0.082398	0.1815	0.993423	3488	2	0.13323	0.093014	1.03145
1868	ATP5O	4	-1.41797	0.038197	0.093122	0.946581	1868	2	-0.16579	0.31393	0.4483	0.999967	8432	2	-0.16579	0.093122	1.03095
1869	CUBN	4	-1.4174	0.038247	0.093218	0.946581	1869	1	0.067115	0.76298	0.76264	0.999967	14383	1	0.067115	0.093218	1.0305
1870	RPL32	4	-1.41733	0.038253	0.09323	0.946581	1870	3	-0.27303	0.81204	0.81163	0.999967	15295	0	-0.27303	0.09323	1.03044
1871	C9orf50	4	-1.41733	0.038253	0.09323	0.946581	1871	3	-0.2845	0.9565	0.95642	0.999967	18196	0	-0.2845	0.09323	1.03044
1872	YTHDF2	4	-1.41695	0.038287	0.093306	0.946581	1872	3	-0.24056	0.051081	0.12003	0.976036	2341	1	-0.24056	0.093306	1.03009
1873	TMEM233	4	-1.41682	0.038298	0.093334	0.946581	1873	2	-0.10959	0.49478	0.566	0.999967	10613	1	-0.10959	0.093334	1.02996
1874	PAGR1	4	-1.41614	0.038358	0.093465	0.946581	1874	2	-0.11366	0.3496	0.48871	0.999967	9160	1	-0.11366	0.093465	1.02935
1875	SERPINF1	4	-1.41604	0.038367	0.09348	0.946581	1875	3	-0.097752	0.94142	0.94135	0.999967	17871	0	-0.097752	0.09348	1.02928
1876	MTMR12	4	-1.41569	0.038398	0.093552	0.946581	1876	2	-0.23309	0.85535	0.85483	0.999967	16133	0	-0.23309	0.093552	1.02895
1877	CHCHD5	4	-1.41558	0.038408	0.093576	0.946581	1877	2	-0.10277	0.79622	0.79583	0.999967	15020	0	-0.10277	0.093576	1.02884
1878	OR5P2	4	-1.41473	0.038483	0.09373	0.946581	1878	3	-0.19774	0.68921	0.69625	0.999967	13123	1	-0.19774	0.09373	1.02812
1879	ZMYND11	4	-1.41465	0.03849	0.093751	0.946581	1879	2	-0.098629	0.71652	0.71912	0.999967	13550	1	-0.098629	0.093751	1.02802
1880	METTL21A	4	-1.41434	0.038518	0.093802	0.946581	1880	3	-0.21319	0.075729	0.16873	0.989389	3249	1	-0.21319	0.093802	1.02779
1881	C17orf77	4	-1.41421	0.038529	0.093824	0.946581	1881	2	0.014508	0.068523	0.15469	0.987425	2986	2	0.014508	0.093824	1.02769
1882	SYAP1	4	-1.414	0.038548	0.09386	0.946581	1882	3	-0.12553	0.90311	0.90278	0.999967	17076	0	-0.12553	0.09386	1.02752
1883	UCHL3	4	-1.41399	0.038549	0.093862	0.946581	1883	1	0.15719	0.13809	0.24868	0.999967	4715	2	0.15719	0.093862	1.02751
1884	SMG7	4	-1.41342	0.038599	0.093961	0.946581	1884	2	-0.026286	0.82329	0.82281	0.999967	15508	0	-0.026286	0.093961	1.02705
1885	ANK3	4	-1.41341	0.0386	0.093961	0.946581	1885	3	-0.13941	0.78847	0.78805	0.999967	14866	0	-0.13941	0.093961	1.02705
1886	FAM221B	4	-1.41321	0.038618	0.094004	0.946581	1886	3	-0.16839	0.61169	0.63852	0.999967	12040	1	-0.16839	0.094004	1.02685
1887	CLDN6	4	-1.41285	0.03865	0.094063	0.946581	1887	1	0.080443	0.33221	0.46908	0.999967	8795	2	0.080443	0.094063	1.02658
1888	IER5	4	-1.41278	0.038656	0.094081	0.946581	1888	2	-0.23589	0.92642	0.92622	0.999967	17562	0	-0.23589	0.094081	1.0265
1889	TUBA3E	4	-1.41241	0.038689	0.094153	0.946581	1889	2	-0.15374	0.81569	0.8153	0.999967	15368	0	-0.15374	0.094153	1.02617
1890	MRPL43	4	-1.41229	0.0387	0.094173	0.946581	1890	1	-0.35478	0.74455	0.74466	0.999967	14047	1	-0.35478	0.094173	1.02607
1891	PPP2R2A	4	-1.41195	0.03873	0.094231	0.946581	1891	3	-0.16839	0.65297	0.66794	0.999967	12603	1	-0.16839	0.094231	1.02581
1892	TPI1	4	-1.41166	0.038756	0.094287	0.946581	1892	3	-0.38825	0.98715	0.98718	0.999967	18817	0	-0.38825	0.094287	1.02555
1893	KCNJ14	4	-1.41117	0.0388	0.094374	0.946581	1893	2	-0.1389	0.31487	0.44936	0.999967	8452	1	-0.1389	0.094374	1.02515
1894	LIFR	4	-1.41117	0.0388	0.094374	0.946581	1894	2	-0.012135	0.33397	0.471	0.999967	8827	1	-0.012135	0.094374	1.02515
1895	TMC3	4	-1.41081	0.038832	0.094434	0.946581	1895	3	-0.095565	0.987	0.98702	0.999967	18814	0	-0.095565	0.094434	1.02487
1896	OR5H2	4	-1.41071	0.038841	0.09446	0.946581	1896	3	-0.14912	0.55425	0.601	0.999967	11303	1	-0.14912	0.09446	1.02475
1897	RIF1	4	-1.41066	0.038845	0.094466	0.946581	1897	2	-0.16944	0.55704	0.60269	0.999967	11340	1	-0.16944	0.094466	1.02472
1898	PRR9	4	-1.4106	0.038851	0.094477	0.946581	1898	1	-0.013118	0.88649	0.88616	0.999967	16748	0	-0.013118	0.094477	1.02467
1899	TMEM200C	4	-1.41049	0.038861	0.094503	0.946581	1899	2	-0.052272	0.16692	0.28163	0.999967	5314	2	-0.052272	0.094503	1.02455
1900	SCAF8	4	-1.4103	0.038878	0.094524	0.946581	1900	2	-0.076814	0.09781	0.2022	0.998962	3864	1	-0.076814	0.094524	1.02446
1901	SMARCAD1	4	-1.41005	0.0389	0.094579	0.946581	1901	3	-0.13841	0.97051	0.97045	0.999967	18478	0	-0.13841	0.094579	1.02421
1902	BRMS1L	4	-1.40967	0.038934	0.094665	0.946581	1902	3	-0.13357	0.975	0.97496	0.999967	18581	0	-0.13357	0.094665	1.02381
1903	OR51L1	4	-1.40948	0.038951	0.094697	0.946581	1903	2	-0.083865	0.78606	0.78563	0.999967	14823	0	-0.083865	0.094697	1.02366
1904	TMEM44	4	-1.40929	0.038968	0.09473	0.946581	1904	3	-0.10453	0.83585	0.8352	0.999967	15736	0	-0.10453	0.09473	1.02351
1905	HTRA3	4	-1.40892	0.039001	0.094799	0.946581	1905	1	-0.012093	0.83882	0.83812	0.999967	15795	0	-0.012093	0.094799	1.0232
1906	PRSS23	4	-1.40877	0.039015	0.094827	0.946581	1906	3	-0.15987	0.6167	0.64202	0.999967	12105	1	-0.15987	0.094827	1.02307
1907	TCEB2	4	-1.40836	0.039052	0.094904	0.946581	1907	2	-0.32669	0.93704	0.93698	0.999967	17777	0	-0.32669	0.094904	1.02272
1908	WBP1	4	-1.4078	0.039102	0.095016	0.946581	1908	2	-0.068111	0.29357	0.42527	0.999967	8041	1	-0.068111	0.095016	1.0222
1909	PI16	4	-1.4076	0.03912	0.095045	0.946581	1909	3	-0.19546	0.89362	0.8933	0.999967	16887	0	-0.19546	0.095045	1.02207
1910	PTGES3	4	-1.40718	0.039158	0.095122	0.946581	1910	3	-0.15604	0.9744	0.97434	0.999967	18567	0	-0.15604	0.095122	1.02172
1911	SLC25A41	4	-1.40684	0.039189	0.095182	0.946581	1911	2	-0.3392	0.1789	0.29538	0.999967	5559	1	-0.3392	0.095182	1.02145
1912	NGRN	4	-1.40677	0.039195	0.09519	0.946581	1912	3	-0.18395	0.77794	0.77748	0.999967	14651	0	-0.18395	0.09519	1.02141
1913	TMOD3	4	-1.40668	0.039203	0.095204	0.946581	1913	1	-0.0042713	0.88934	0.889	0.999967	16805	0	-0.0042713	0.095204	1.02134
1914	BRD3	4	-1.40613	0.039253	0.095311	0.946581	1914	1	0.16836	0.06465	0.14713	0.987425	2829	3	0.16836	0.095311	1.02086
1915	ECM1	4	-1.40608	0.039257	0.095322	0.946581	1915	3	-0.18351	0.38649	0.50956	0.999967	9558	1	-0.18351	0.095322	1.02081
1916	LAGE3	4	-1.40585	0.039278	0.095364	0.946581	1916	2	-0.18443	0.71896	0.7213	0.999967	13589	1	-0.18443	0.095364	1.02062
1917	SUPT7L	4	-1.40557	0.039303	0.095414	0.946581	1917	1	0.081223	0.036801	0.090755	0.976036	1767	2	0.081223	0.090755	1.04213
1918	NLRP12	4	-1.40554	0.039306	0.095423	0.946581	1918	2	-0.11603	0.39602	0.51423	0.999967	9653	1	-0.11603	0.095423	1.02035
1919	WDR78	4	-1.4055	0.03931	0.095431	0.946581	1919	3	-0.34571	0.405	0.51868	0.999967	9729	1	-0.34571	0.095431	1.02031
1920	TINF2	4	-1.40487	0.039367	0.095541	0.946581	1920	2	-0.18042	0.41872	0.52554	0.999967	9862	1	-0.18042	0.095541	1.01981
1921	CRNKL1	4	-1.40487	0.039367	0.095541	0.946581	1921	3	-0.27493	0.85002	0.84943	0.999967	16014	0	-0.27493	0.095541	1.01981
1922	PQLC2L	4	-1.40456	0.039395	0.095595	0.946581	1922	2	-0.095629	0.18893	0.3068	0.999967	5774	1	-0.095629	0.095595	1.01956
1923	CT47A9	4	-1.40447	0.039403	0.095613	0.946581	1923	1	2.0664e-05	0.15063	0.26303	0.999967	4993	2	2.0664e-05	0.095613	1.01948
1924	ERICH3	4	-1.4042	0.039428	0.095668	0.946581	1924	2	-0.22112	0.83336	0.83272	0.999967	15696	0	-0.22112	0.095668	1.01923
1925	DSCC1	4	-1.40409	0.039438	0.095688	0.946581	1925	3	-0.19377	0.72036	0.72258	0.999967	13617	1	-0.19377	0.095688	1.01914
1926	STIP1	4	-1.40409	0.039438	0.095688	0.946581	1926	3	-0.19888	0.91753	0.91735	0.999967	17381	0	-0.19888	0.095688	1.01914
1927	NELFA	4	-1.40409	0.039438	0.095688	0.946581	1927	3	-0.22563	0.94881	0.94877	0.999967	18039	0	-0.22563	0.095688	1.01914
1928	HNRNPC	4	-1.40391	0.039454	0.095724	0.946581	1928	2	-0.49823	0.98541	0.98541	0.999967	18779	0	-0.49823	0.095724	1.01898
1929	ANKEF1	4	-1.40389	0.039456	0.09573	0.946581	1929	3	-0.24194	0.96978	0.96972	0.999967	18464	0	-0.24194	0.09573	1.01895
1930	BTK	4	-1.40363	0.039479	0.095779	0.946581	1930	3	-0.16985	0.95203	0.95193	0.999967	18106	0	-0.16985	0.095779	1.01873
1931	PVRL3	4	-1.40346	0.039495	0.095811	0.946581	1931	2	-0.11181	0.57076	0.61136	0.999967	11513	1	-0.11181	0.095811	1.01858
1932	PENK	4	-1.40272	0.039562	0.095946	0.946581	1932	2	-0.11614	0.21837	0.34044	0.999967	6423	1	-0.11614	0.095946	1.01797
1933	DHFR	4	-1.40257	0.039576	0.095981	0.946581	1933	3	-0.31546	0.89772	0.89744	0.999967	16968	0	-0.31546	0.095981	1.01781
1934	RPL36	4	-1.40229	0.039601	0.096037	0.946581	1934	2	-0.45827	0.84814	0.84755	0.999967	15966	0	-0.45827	0.096037	1.01756
1935	HSD11B2	4	-1.40226	0.039604	0.096044	0.946581	1935	2	-0.11274	0.72452	0.7263	0.999967	13693	1	-0.11274	0.096044	1.01753
1936	IL1R2	4	-1.40212	0.039617	0.096072	0.946581	1936	3	-0.17516	0.76282	0.76248	0.999967	14379	1	-0.17516	0.096072	1.0174
1937	PCDHA13	4	-1.40199	0.039629	0.096106	0.946581	1937	2	-0.37456	0.72187	0.72391	0.999967	13641	1	-0.37456	0.096106	1.01725
1938	TMED8	4	-1.40175	0.039651	0.096148	0.946581	1938	3	-0.15509	0.97269	0.97265	0.999967	18530	0	-0.15509	0.096148	1.01706
1939	TCAP	4	-1.40143	0.03968	0.096205	0.946581	1939	2	-0.042645	0.48972	0.56323	0.999967	10550	1	-0.042645	0.096205	1.0168
1940	SCML2	4	-1.40143	0.03968	0.096205	0.946581	1940	2	-0.10261	0.91994	0.91975	0.999967	17429	0	-0.10261	0.096205	1.0168
1941	P2RY6	4	-1.40034	0.03978	0.096418	0.946581	1941	1	0.018187	0.54301	0.59403	0.999967	11176	1	0.018187	0.096418	1.01584
1942	LILRB1	4	-1.40034	0.03978	0.096418	0.946581	1942	2	-0.082262	0.036234	0.089557	0.976036	1746	2	-0.082262	0.089557	1.0479
1943	ZFP82	4	-1.40027	0.039786	0.09643	0.946581	1943	3	-0.15901	0.95755	0.95751	0.999967	18221	0	-0.15901	0.09643	1.01579
1944	SAMD11	4	-1.39951	0.039856	0.096569	0.946581	1944	1	0.017563	0.66544	0.67748	0.999967	12777	1	0.017563	0.096569	1.01516
1945	ALG6	4	-1.39905	0.039898	0.096667	0.946581	1945	3	-0.28292	0.7929	0.79249	0.999967	14944	0	-0.28292	0.096667	1.01472
1946	FAM122A	4	-1.39904	0.039899	0.096669	0.946581	1946	3	-0.18746	0.99183	0.9919	0.999967	18919	0	-0.18746	0.096669	1.01471
1947	PTN	4	-1.39893	0.039909	0.09669	0.946581	1947	2	-0.050916	0.22247	0.34507	0.999967	6512	2	-0.050916	0.09669	1.01462
1948	GNL3	4	-1.39869	0.039931	0.096729	0.946581	1948	1	-0.15104	0.77422	0.77378	0.999967	14584	0	-0.15104	0.096729	1.01444
1949	KRTAP5-1	4	-1.39862	0.039937	0.096741	0.946581	1949	3	-0.22143	0.7726	0.7722	0.999967	14552	0	-0.22143	0.096741	1.01439
1950	ATP11A	4	-1.39825	0.039971	0.096823	0.946581	1950	2	-0.26331	0.43016	0.53142	0.999967	9978	1	-0.26331	0.096823	1.01402
1951	POU2F2	4	-1.39787	0.040006	0.096888	0.946581	1951	2	-0.052121	0.9195	0.91932	0.999967	17419	0	-0.052121	0.096888	1.01373
1952	MATN4	4	-1.39767	0.040025	0.096928	0.946581	1952	3	-0.23089	0.67102	0.68182	0.999967	12854	1	-0.23089	0.096928	1.01355
1953	IGSF9	4	-1.39767	0.040025	0.096928	0.946581	1953	3	-0.14159	0.18478	0.30214	0.999967	5682	1	-0.14159	0.096928	1.01355
1954	LGALS14	4	-1.39758	0.040033	0.096943	0.946581	1954	2	-0.070765	0.63795	0.657	0.999967	12372	1	-0.070765	0.096943	1.01348
1955	C1QTNF9B-AS1	4	-1.39734	0.040055	0.096989	0.946581	1955	2	-0.13025	0.96574	0.96569	0.999967	18371	0	-0.13025	0.096989	1.01328
1956	SMARCE1	4	-1.39684	0.040101	0.097093	0.946581	1956	3	-0.18411	0.98404	0.98404	0.999967	18747	0	-0.18411	0.097093	1.01281
1957	LOC645382	4	-1.39678	0.040107	0.097102	0.946581	1957	1	0.11188	0.58612	0.62135	0.999967	11712	1	0.11188	0.097102	1.01277
1958	GIMAP7	4	-1.39637	0.040145	0.097175	0.946581	1958	3	-0.15296	0.84222	0.84149	0.999967	15860	0	-0.15296	0.097175	1.01245
1959	RHOF	4	-1.39637	0.040145	0.097175	0.946581	1959	2	0.029312	0.13325	0.24303	0.999967	4616	2	0.029312	0.097175	1.01245
1960	CIAO1	4	-1.39624	0.040157	0.0972	0.946581	1960	2	-0.18302	0.7575	0.75716	0.999967	14280	1	-0.18302	0.0972	1.01233
1961	INAFM1	4	-1.39555	0.040221	0.097334	0.946581	1961	3	-0.15972	0.94178	0.9417	0.999967	17879	0	-0.15972	0.097334	1.01174
1962	VMAC	4	-1.39543	0.040232	0.097356	0.946581	1962	1	0.061828	0.346	0.48468	0.999967	9093	2	0.061828	0.097356	1.01164
1963	GTSCR1	4	-1.39543	0.040232	0.097356	0.946581	1963	1	-0.0051666	0.21113	0.33223	0.999967	6254	1	-0.0051666	0.097356	1.01164
1964	FAM156B	4	-1.39533	0.040241	0.097376	0.946581	1964	2	-0.14396	0.59215	0.62536	0.999967	11798	1	-0.14396	0.097376	1.01155
1965	NAB2	4	-1.39515	0.040258	0.097417	0.946581	1965	2	-0.10291	0.6286	0.65042	0.999967	12246	1	-0.10291	0.097417	1.01137
1966	XYLB	4	-1.3946	0.040309	0.097519	0.946696	1966	3	-0.13258	0.81007	0.80967	0.999967	15261	0	-0.13258	0.097519	1.01091
1967	CHRM2	4	-1.39454	0.040314	0.097528	0.946696	1967	2	-0.11122	0.86521	0.8648	0.999967	16327	0	-0.11122	0.097528	1.01087
1968	DNAJA1	4	-1.39411	0.040354	0.097615	0.946911	1968	3	-0.35435	0.98448	0.98449	0.999967	18759	0	-0.35435	0.097615	1.01048
1969	KIAA0100	4	-1.39378	0.040385	0.097681	0.946911	1969	3	-0.20568	0.86084	0.86034	0.999967	16233	0	-0.20568	0.097681	1.01019
1970	SCAMP3	4	-1.39333	0.040427	0.09776	0.946911	1970	3	-0.27761	0.84864	0.84806	0.999967	15978	0	-0.27761	0.09776	1.00984
1971	LCMT1	4	-1.39273	0.040483	0.097882	0.946911	1971	2	-0.2183	0.55487	0.60136	0.999967	11313	1	-0.2183	0.097882	1.0093
1972	BAD	4	-1.39273	0.040483	0.097882	0.946911	1972	2	-0.26019	0.94021	0.94016	0.999967	17847	0	-0.26019	0.097882	1.0093
1973	PEA15	4	-1.39259	0.040496	0.097915	0.946911	1973	3	-0.15812	0.37452	0.50372	0.999967	9446	1	-0.15812	0.097915	1.00915
1974	NUFIP2	4	-1.39246	0.040508	0.097939	0.946911	1974	2	-0.15793	0.35392	0.4936	0.999967	9253	1	-0.15793	0.097939	1.00904
1975	CYB561A3	4	-1.39138	0.040609	0.098157	0.946911	1975	2	-0.012634	0.22654	0.34966	0.999967	6607	2	-0.012634	0.098157	1.00808
1976	FRMD3	4	-1.39084	0.040659	0.098252	0.946911	1976	2	-0.06925	0.48213	0.55906	0.999967	10474	1	-0.06925	0.098252	1.00766
1977	ANXA13	4	-1.39065	0.040677	0.098286	0.946911	1977	3	-0.1033	0.77982	0.77938	0.999967	14696	0	-0.1033	0.098286	1.00751
1978	AOC2	4	-1.39051	0.04069	0.09831	0.946911	1978	3	-0.1218	0.9603	0.96021	0.999967	18279	0	-0.1218	0.09831	1.0074
1979	TMEM88B	4	-1.39031	0.040709	0.098344	0.946911	1979	2	-0.15536	0.88084	0.88035	0.999967	16643	0	-0.15536	0.098344	1.00725
1980	MRPL34	4	-1.38994	0.040744	0.09841	0.946911	1980	3	-0.18674	0.065461	0.14872	0.987425	2864	1	-0.18674	0.09841	1.00696
1981	GATM	4	-1.38951	0.040784	0.098493	0.946911	1981	1	-0.034345	0.8271	0.82653	0.999967	15577	0	-0.034345	0.098493	1.00659
1982	KIAA1524	4	-1.38934	0.0408	0.098525	0.946911	1982	2	-0.144	0.088185	0.19105	0.994978	3664	1	-0.144	0.098525	1.00645
1983	ANKRD30B	4	-1.38929	0.040805	0.098534	0.946911	1983	3	-0.12619	0.16234	0.27633	0.999967	5221	1	-0.12619	0.098534	1.00641
1984	RAB20	4	-1.38908	0.040824	0.098569	0.946911	1984	3	-0.11341	0.93204	0.93181	0.999967	17679	0	-0.11341	0.098569	1.00626
1985	CD3E	4	-1.38898	0.040834	0.098591	0.946911	1985	2	0.020557	0.19811	0.31726	0.999967	5966	2	0.020557	0.098591	1.00616
1986	C16orf47	4	-1.3887	0.04086	0.098654	0.946911	1986	1	0.065468	0.28126	0.41147	0.999967	7777	2	0.065468	0.098654	1.00589
1987	MARCHF7	4	-1.38834	0.040894	0.098725	0.946911	1987	3	-0.11685	0.69814	0.70352	0.999967	13257	1	-0.11685	0.098725	1.00557
1988	APOC1	4	-1.38817	0.04091	0.098763	0.946911	1988	2	-0.22172	0.64733	0.66385	0.999967	12516	1	-0.22172	0.098763	1.00541
1989	OR4D6	4	-1.38803	0.040923	0.098792	0.946911	1989	3	-0.24103	0.10195	0.20699	0.999967	3950	1	-0.24103	0.098792	1.00528
1990	ANAPC2	4	-1.38803	0.040923	0.098792	0.946911	1990	3	-0.25983	0.89969	0.89937	0.999967	17004	0	-0.25983	0.098792	1.00528
1991	C14orf159	4	-1.38802	0.040924	0.098798	0.946911	1991	2	-0.14205	0.84958	0.84898	0.999967	15999	0	-0.14205	0.098798	1.00525
1992	CLDN22	4	-1.3873	0.040992	0.098931	0.946911	1992	2	-0.018401	0.38241	0.50756	0.999967	9521	1	-0.018401	0.098931	1.00467
1993	FUT6	4	-1.38708	0.041013	0.098973	0.946911	1993	3	-0.16899	0.67475	0.68471	0.999967	12899	1	-0.16899	0.098973	1.00448
1994	C12orf40	4	-1.38708	0.041013	0.098973	0.946911	1994	3	-0.26083	0.60592	0.63459	0.999967	11977	1	-0.26083	0.098973	1.00448
1995	TCTE3	4	-1.38694	0.041026	0.099	0.946911	1995	3	-0.16541	0.75077	0.75065	0.999967	14163	1	-0.16541	0.099	1.00436
1996	CRKL	4	-1.3867	0.041049	0.099042	0.946911	1996	2	-0.1396	0.90376	0.90344	0.999967	17092	0	-0.1396	0.099042	1.00418
1997	FAM213B	4	-1.38627	0.041089	0.099132	0.946911	1997	2	-0.19641	0.9587	0.95866	0.999967	18249	0	-0.19641	0.099132	1.00379
1998	GPBAR1	4	-1.38577	0.041137	0.099227	0.946911	1998	3	-0.31816	0.59509	0.62733	0.999967	11829	1	-0.31816	0.099227	1.00337
[truncated: 17,115 more rows]
