# Supplementary material for: Genome-wide CRISPR screens identify DNA repair and R-loop suppression as regulators of the cellular sensitivity to environmentally relevant Bisphenol A exposure
Source: bioRxiv. 2026 Apr 15:2026.04.13.718249. Preprint. [Version 1] doi: 10.64898/2026.04.13.718249 (PMC13105094; doi:10.64898/2026.04.13.718249)
Supplement: Supplement 2 — Supplementary Table S2. MAGeCK analyses of the CRISPR screens identifying genes whose loss confers increased sensitivity to BPA in RPE1 cells. [file media-2.xlsx]

## Sheet: Sheet1
Supplementary Table S2: Genome-wide CRISPR knockout screens to identify genes that are specifically required for sensitivity to BPA in RPE1 cells
rank	id	num	log(neg score)	neg|score	neg|p-value	neg|fdr	neg|rank	neg|goodsgrna	neg|lfc	pos|score	pos|p-value	pos|fdr	pos|rank	pos|goodsgrna	pos|lfc	CombinedP	neg log (Combined P)
1	NDC80	4	-5.08741	8.18e-06	2.51e-05	0.173717	1	4	-2.4977	0.99999	0.99999	0.999992	19113	0	-2.4977	2.51e-05	4.60033
2	CPSF2	4	-5.07126	8.49e-06	2.59e-05	0.173717	2	4	-2.1582	0.99999	0.99999	0.999992	19112	0	-2.1582	2.59e-05	4.5867
3	C10orf2	4	-4.98318	1.04e-05	3.32e-05	0.173717	3	3	-3.0915	0.037061	0.089277	0.934475	1816	1	-3.0915	3.32e-05	4.47886
4	ARID5A	4	-4.8233	1.5e-05	5.21e-05	0.173717	4	4	-2.2704	0.99998	0.99998	0.999992	19111	0	-2.2704	5.21e-05	4.28316
5	KLF5	4	-4.77034	1.7e-05	6.09e-05	0.173717	5	4	-2.4035	0.99998	0.99998	0.999992	19110	0	-2.4035	6.09e-05	4.21538
6	ATG9A	4	-4.7135	1.93e-05	6.92e-05	0.173717	6	3	-2.4301	0.2897	0.38744	0.999992	7266	1	-2.4301	6.92e-05	4.15989
7	ARL4A	4	-4.65302	2.22e-05	8e-05	0.173717	7	2	-1.8818	0.074088	0.14482	0.961136	2867	1	-1.8818	8e-05	4.09691
8	WDR83	4	-4.64189	2.28e-05	8.16e-05	0.173717	8	4	-1.8926	0.99998	0.99998	0.999992	19109	0	-1.8926	8.16e-05	4.08831
9	ATP6V1G1	4	-4.58573	2.6e-05	9.09e-05	0.173717	9	3	-1.8883	0.64763	0.64742	0.999992	12117	1	-1.8883	9.09e-05	4.04144
10	ATP2A2	3	-4.58245	2.62e-05	8.26e-05	0.173717	10	3	-3.9014	0.99997	0.99998	0.999992	19108	0	-3.9014	8.26e-05	4.08302
11	SLC35D1	4	-4.55117	2.81e-05	0.0001	0.173717	11	4	-2.1045	0.99909	0.99908	0.999992	19051	0	-2.1045	0.0001	4
12	CUL3	4	-4.48463	3.28e-05	0.00011422	0.181931	12	4	-2.4685	0.99973	0.99973	0.999992	19081	0	-2.4685	0.00011422	3.94226
13	NAP1L4	4	-4.43375	3.68e-05	0.00013184	0.191694	13	4	-2.4256	0.99994	0.99995	0.999992	19104	0	-2.4256	0.00013184	3.87995
14	PRKRA	4	-4.36917	4.27e-05	0.00015877	0.191694	14	3	-2.0391	0.9922	0.99226	0.999992	18829	0	-2.0391	0.00015877	3.79923
15	TMEM167A	4	-4.3533	4.43e-05	0.00016447	0.191694	15	3	-2.529	0.62938	0.63026	0.999992	11745	1	-2.529	0.00016447	3.78391
16	MRPL14	4	-4.31253	4.87e-05	0.00018053	0.191694	16	4	-2.0481	0.99995	0.99995	0.999992	19107	0	-2.0481	0.00018053	3.74345
17	UBE2D3	4	-4.31253	4.87e-05	0.00018053	0.191694	17	4	-2.4716	0.99995	0.99995	0.999992	19106	0	-2.4716	0.00018053	3.74345
18	HIST1H2BL	4	-4.31253	4.87e-05	0.00018053	0.191694	18	4	-1.9793	0.99995	0.99995	0.999992	19105	0	-1.9793	0.00018053	3.74345
19	ZFP36L1	4	-4.12795	7.45e-05	0.00027896	0.271334	19	4	-2.8993	0.99993	0.99993	0.999992	19103	0	-2.8993	0.00027896	3.55446
20	ACTR10	4	-4.11478	7.68e-05	0.00029346	0.271334	20	4	-1.8613	0.99992	0.99993	0.999992	19102	0	-1.8613	0.00029346	3.53245
21	EPHB2	4	-4.10861	7.79e-05	0.00029812	0.271334	21	1	0.27124	0.098228	0.1762	0.980672	3416	2	0.27124	0.00029812	3.52561
22	RARS2	4	-4.05719	8.77e-05	0.00033024	0.286904	22	4	-2.2791	0.99674	0.99675	0.999992	18951	0	-2.2791	0.00033024	3.48117
23	OSBPL8	4	-4.00002	0.0001	0.00038049	0.287049	23	4	-2.2196	0.9999	0.9999	0.999992	19101	0	-2.2196	0.00038049	3.41966
24	NUF2	4	-3.98611	0.00010325	0.00039499	0.287049	24	3	-2.2003	0.98163	0.98166	0.999992	18575	0	-2.2003	0.00039499	3.40341
25	NOL9	4	-3.96839	0.00010755	0.00041261	0.287049	25	4	-2.1532	0.99989	0.99989	0.999992	19100	0	-2.1532	0.00041261	3.38446
26	GFPT1	4	-3.91714	0.00012102	0.00047062	0.287049	26	4	-2.1404	0.99988	0.99988	0.999992	19099	0	-2.1404	0.00047062	3.32733
27	AKAP4	4	-3.88676	0.00012979	0.00050171	0.287049	27	3	-1.7965	0.89737	0.89708	0.999992	16865	0	-1.7965	0.00050171	3.29955
28	ANO3	4	-3.88187	0.00013126	0.00050896	0.287049	28	2	-1.749	0.92641	0.92622	0.999992	17436	0	-1.749	0.00050896	3.29332
29	EIF3E	4	-3.85611	0.00013928	0.00053486	0.287049	29	4	-1.6294	0.99986	0.99986	0.999992	19098	0	-1.6294	0.00053486	3.27176
30	SMG6	4	-3.83425	0.00014647	0.00056387	0.287049	30	4	-1.6354	0.99985	0.99986	0.999992	19097	0	-1.6354	0.00056387	3.24882
31	INCENP	4	-3.83425	0.00014647	0.00056387	0.287049	31	4	-1.4581	0.99985	0.99986	0.999992	19096	0	-1.4581	0.00056387	3.24882
32	ZNHIT3	4	-3.81302	0.00015381	0.00059547	0.287049	32	3	-1.9121	0.29609	0.39102	0.999992	7329	1	-1.9121	0.00059547	3.22514
33	LTV1	4	-3.81302	0.00015381	0.00059547	0.287049	33	3	-2.4305	0.7977	0.79733	0.999992	14936	0	-2.4305	0.00059547	3.22514
34	AQR	4	-3.78992	0.00016221	0.00062241	0.287049	34	3	-2.1435	0.034662	0.084063	0.933241	1709	1	-2.1435	0.00062241	3.20592
35	HJURP	4	-3.76414	0.00017213	0.00065763	0.287049	35	4	-1.8211	0.99983	0.99983	0.999992	19095	0	-1.8211	0.00065763	3.18202
36	FAM13B	4	-3.76329	0.00017247	0.00065867	0.287049	36	3	-2.2863	0.97552	0.97547	0.999992	18429	0	-2.2863	0.00065867	3.18133
37	B3GAT3	4	-3.75303	0.00017659	0.0006711	0.287049	37	4	-1.9406	0.99735	0.99735	0.999992	18979	0	-1.9406	0.0006711	3.17321
38	TKT	4	-3.75056	0.0001776	0.00067576	0.287049	38	4	-2.1178	0.99925	0.99925	0.999992	19057	0	-2.1178	0.00067576	3.17021
39	PDIA5	4	-3.74475	0.00017999	0.00068457	0.287049	39	4	-1.7172	0.99982	0.99982	0.999992	19094	0	-1.7172	0.00068457	3.16458
40	DAXX	4	-3.74146	0.00018136	0.00068923	0.287049	40	3	-2.3242	0.97329	0.97323	0.999992	18386	0	-2.3242	0.00068923	3.16164
41	TFPI	4	-3.74065	0.0001817	0.00069078	0.287049	41	4	-0.91866	0.99702	0.99702	0.999992	18968	0	-0.91866	0.00069078	3.16066
42	ALG2	3	-3.73658	0.00018341	0.00054885	0.287049	42	3	-1.9227	0.99982	0.99982	0.999992	19093	0	-1.9227	0.00054885	3.26055
43	DDX10	4	-3.73119	0.0001857	0.00070581	0.287049	43	4	-1.6031	0.99981	0.99982	0.999992	19092	0	-1.6031	0.00070581	3.15131
44	ACTR3	4	-3.70626	0.00019667	0.00074932	0.287049	44	4	-1.6605	0.9998	0.99981	0.999992	19091	0	-1.6605	0.00074932	3.12533
45	FIBP	4	-3.7052	0.00019715	0.00074984	0.287049	45	3	-2.0778	0.69664	0.69596	0.999992	12995	0	-2.0778	0.00074984	3.12503
46	PEX12	4	-3.70132	0.00019892	0.0007545	0.287049	46	4	-1.505	0.9998	0.9998	0.999992	19090	0	-1.505	0.0007545	3.12234
47	RPS6	4	-3.69135	0.00020354	0.0007716	0.287049	47	3	-1.9198	0.686	0.68544	0.999992	12821	0	-1.9198	0.0007716	3.11261
48	PAIP2	4	-3.68215	0.0002079	0.00078403	0.287049	48	4	-1.2546	0.99979	0.9998	0.999992	19089	0	-1.2546	0.00078403	3.10567
49	VPS37C	4	-3.67354	0.00021206	0.00079905	0.287049	49	4	-1.6018	0.99979	0.99979	0.999992	19088	0	-1.6018	0.00079905	3.09743
50	UBE3D	4	-3.67354	0.00021206	0.00079905	0.287049	50	4	-1.6527	0.99979	0.99979	0.999992	19087	0	-1.6527	0.00079905	3.09743
51	BCL2L1	4	-3.64288	0.00022757	0.00085189	0.287049	51	4	-1.7769	0.99977	0.99977	0.999992	19085	0	-1.7769	0.00085189	3.06962
52	FKBP7	4	-3.64288	0.00022757	0.00085189	0.287049	52	4	-1.8487	0.99977	0.99977	0.999992	19086	0	-1.8487	0.00085189	3.06962
53	TXNDC17	4	-3.63151	0.00023361	0.00087727	0.287049	53	1	0.16053	0.44757	0.48625	0.999992	9002	1	0.16053	0.00087727	3.05687
54	PRKRIR	4	-3.62244	0.00023854	0.00089281	0.287049	54	4	-1.3095	0.99976	0.99976	0.999992	19084	0	-1.3095	0.00089281	3.04924
55	MAT2A	4	-3.61151	0.00024462	0.0009068	0.287049	55	4	-1.2767	0.99976	0.99975	0.999992	19083	0	-1.2767	0.0009068	3.04249
56	PAXIP1	4	-3.60031	0.00025101	0.00093115	0.287049	56	3	-1.9636	0.45616	0.49212	0.999992	9107	1	-1.9636	0.00093115	3.03098
57	DLL1	4	-3.60031	0.00025101	0.00093115	0.287049	57	3	-1.9438	0.9727	0.97266	0.999992	18368	0	-1.9438	0.00093115	3.03098
58	SPIC	4	-3.60031	0.00025101	0.00093115	0.287049	58	3	-2.6382	0.9738	0.97373	0.999992	18394	0	-2.6382	0.00093115	3.03098
59	HES7	4	-3.60012	0.00025112	0.00093115	0.287049	59	3	-1.761	0.95242	0.95231	0.999992	17948	0	-1.761	0.00093115	3.03098
60	NUTM2A	4	-3.60012	0.00025112	0.00093115	0.287049	60	4	-2.3354	0.99878	0.99877	0.999992	19032	0	-2.3354	0.00093115	3.03098
61	ACTR1A	4	-3.60012	0.00025112	0.00093115	0.287049	61	3	-3.1182	0.64324	0.64326	0.999992	12013	1	-3.1182	0.00093115	3.03098
62	LTBP3	4	-3.60012	0.00025112	0.00093115	0.287049	62	3	-2.6355	0.9465	0.94645	0.999992	17828	0	-2.6355	0.00093115	3.03098
63	UXS1	4	-3.57731	0.00026466	0.0009902	0.295715	63	4	-1.2382	0.99974	0.99973	0.999992	19082	0	-1.2382	0.0009902	3.00428
64	AP2S1	4	-3.56152	0.00027446	0.0010228	0.298995	64	4	-2.2819	0.9979	0.99792	0.999992	19003	0	-2.2819	0.0010228	2.99021
65	PSMG1	4	-3.54754	0.00028344	0.0010539	0.298995	65	2	-1.2065	0.084263	0.15813	0.972443	3104	1	-1.2065	0.0010539	2.9772
66	CIT	4	-3.54438	0.00028551	0.0010581	0.298995	66	3	-0.60753	0.69691	0.69626	0.999992	13002	0	-0.60753	0.0010581	2.97547
67	TOMM34	4	-3.54215	0.00028698	0.0010638	0.298995	67	4	-1.3159	0.99971	0.99972	0.999992	19080	0	-1.3159	0.0010638	2.97314
68	DHX15	4	-3.50088	0.00031559	0.0011627	0.304455	68	2	-1.9763	0.60391	0.60717	0.999992	11303	1	-1.9763	0.0011627	2.93453
69	OR52N2	4	-3.50088	0.00031559	0.0011627	0.304455	69	3	-1.8082	0.14308	0.23416	0.992829	4483	1	-1.8082	0.0011627	2.93453
70	ICK	4	-3.50088	0.00031559	0.0011627	0.304455	70	2	-1.6391	0.91379	0.91357	0.999992	17166	0	-1.6391	0.0011627	2.93453
71	MMS22L	4	-3.49515	0.00031978	0.0011788	0.304455	71	4	-1.2316	0.99968	0.99969	0.999992	19079	0	-1.2316	0.0011788	2.92856
72	ATP6V1C1	4	-3.49515	0.00031978	0.0011788	0.304455	72	4	-1.7717	0.99968	0.99969	0.999992	19078	0	-1.7717	0.0011788	2.92856
73	RPE	4	-3.49515	0.00031978	0.0011788	0.304455	73	4	-2.6854	0.99968	0.99969	0.999992	19077	0	-2.6854	0.0011788	2.92856
74	CWC22	3	-3.48513	0.00032724	0.00096534	0.292865	74	2	-3.8511	0.84025	0.8403	0.999992	15771	0	-3.8511	0.00096534	3.01532
75	NARFL	4	-3.47183	0.00033742	0.0012414	0.314422	75	3	-1.6847	0.97487	0.97483	0.999992	18420	0	-1.6847	0.0012414	2.90609
76	C11orf57	4	-3.46879	0.00033979	0.0012503	0.314422	76	4	-1.6295	0.99966	0.99967	0.999992	19076	0	-1.6295	0.0012503	2.90299
77	AHCY	4	-3.45062	0.00035431	0.0013041	0.316275	77	4	-1.9018	0.99965	0.99965	0.999992	19074	0	-1.9018	0.0013041	2.88469
78	CHMP3	4	-3.45062	0.00035431	0.0013041	0.316275	78	4	-1.2879	0.99965	0.99965	0.999992	19075	0	-1.2879	0.0013041	2.88469
79	GNL2	4	-3.44406	0.0003597	0.0013238	0.316275	79	4	-1.2313	0.99964	0.99965	0.999992	19073	0	-1.2313	0.0013238	2.87818
80	SPDYE6	4	-3.44399	0.00035976	0.0013238	0.316275	80	3	-1.9771	0.98993	0.98995	0.999992	18778	0	-1.9771	0.0013238	2.87818
81	BRD9	4	-3.40857	0.00039033	0.0014336	0.332777	81	4	-1.2398	0.99961	0.99962	0.999992	19072	0	-1.2398	0.0014336	2.84357
82	NXPE1	4	-3.40279	0.00039556	0.0014523	0.332777	82	2	-1.6129	0.76181	0.76145	0.999992	14245	0	-1.6129	0.0014523	2.83794
83	CDC40	4	-3.40279	0.00039556	0.0014523	0.332777	83	3	-2.1641	0.86558	0.86515	0.999992	16254	0	-2.1641	0.0014523	2.83794
84	MX2	4	-3.3902	0.00040719	0.0014973	0.332777	84	3	-2.6345	0.79604	0.79565	0.999992	14909	0	-2.6345	0.0014973	2.82469
85	RBBP6	4	-3.3902	0.00040719	0.0014973	0.332777	85	3	-2.3762	0.99152	0.99157	0.999992	18812	0	-2.3762	0.0014973	2.82469
86	RBMX2	4	-3.3902	0.00040719	0.0014973	0.332777	86	3	-2.6673	0.96272	0.96265	0.999992	18141	0	-2.6673	0.0014973	2.82469
87	TRIM43	4	-3.35564	0.00044092	0.0016129	0.346702	87	4	-1.1266	0.99956	0.99957	0.999992	19071	0	-1.1266	0.0016129	2.79239
88	METTL21C	4	-3.35534	0.00044122	0.0016144	0.346702	88	3	-0.86116	0.84571	0.84507	0.999992	15859	0	-0.86116	0.0016144	2.79199
89	PON2	4	-3.35534	0.00044122	0.0016144	0.346702	89	1	-0.21563	0.0054143	0.016944	0.803614	400	1	-0.21563	0.0016144	2.79199
90	NFIX	4	-3.342	0.00045499	0.0016678	0.350288	90	3	-1.8838	0.99372	0.99375	0.999992	18866	0	-1.8838	0.0016678	2.77786
91	TRABD2A	4	-3.342	0.00045499	0.0016678	0.350288	91	3	-2.0386	0.81356	0.81317	0.999992	15229	0	-2.0386	0.0016678	2.77786
92	NUP205	4	-3.33715	0.0004601	0.0016864	0.350355	92	4	-1.4	0.99954	0.99956	0.999992	19070	0	-1.4	0.0016864	2.77304
93	NUDCD3	4	-3.32408	0.00047415	0.001745	0.356383	93	3	-2.126	0.011296	0.031126	0.865442	682	1	-2.126	0.001745	2.7582
94	HECTD2	4	-3.32182	0.00047663	0.0017527	0.356383	94	4	-1.1724	0.99952	0.99954	0.999992	19069	0	-1.1724	0.0017527	2.75629
95	CWF19L1	4	-3.29187	0.00051066	0.001875	0.363416	95	4	-1.6074	0.99949	0.9995	0.999992	19067	0	-1.6074	0.001875	2.727
96	MCM10	4	-3.29187	0.00051066	0.001875	0.363416	96	4	-1.2796	0.99949	0.9995	0.999992	19068	0	-1.2796	0.001875	2.727
97	ANXA3	4	-3.28731	0.00051605	0.0018993	0.363416	97	3	-1.8477	0.42222	0.46908	0.999992	8695	1	-1.8477	0.0018993	2.72141
98	FBXO42	4	-3.28731	0.00051605	0.0018993	0.363416	98	3	-2.1614	0.70731	0.70664	0.999992	13198	0	-2.1614	0.0018993	2.72141
99	HMGCS1	4	-3.2864	0.00051713	0.0019014	0.363416	99	4	-1.9294	0.99857	0.99857	0.999992	19025	0	-1.9294	0.0019014	2.72093
100	USP54	4	-3.2864	0.00051713	0.0019014	0.363416	100	3	-1.9753	0.89218	0.89187	0.999992	16760	0	-1.9753	0.0019014	2.72093
101	VRK1	4	-3.28035	0.00052438	0.0019252	0.364327	101	4	-1.5687	0.99948	0.99949	0.999992	19066	0	-1.5687	0.0019252	2.71552
102	CCNB1	4	-3.27248	0.00053398	0.0019579	0.364366	102	3	-2.302	0.944	0.9439	0.999992	17785	0	-2.302	0.0019579	2.70821
103	FOXI3	4	-3.27092	0.0005359	0.0019636	0.364366	103	4	-1.6726	0.99946	0.99947	0.999992	19065	0	-1.6726	0.0019636	2.70695
104	GRPEL1	4	-3.24744	0.00056567	0.0020781	0.381902	104	2	-1.7591	0.686	0.68544	0.999992	12813	0	-1.7591	0.0020781	2.68233
105	ABCF1	4	-3.24168	0.00057322	0.002105	0.383168	105	4	-1.6083	0.99943	0.99944	0.999992	19064	0	-1.6083	0.002105	2.67675
106	HMGN1	4	-3.23127	0.00058712	0.0021563	0.388801	106	3	-2.0832	0.16889	0.26709	0.998103	5103	1	-2.0832	0.0021563	2.66629
107	KNTC1	4	-3.22435	0.00059655	0.0021863	0.390534	107	4	-1.3337	0.9994	0.99941	0.999992	19063	0	-1.3337	0.0021863	2.66029
108	MYH9	4	-3.21963	0.00060307	0.0022138	0.391777	108	4	-1.8072	0.99548	0.99551	0.999992	18917	0	-1.8072	0.0022138	2.65486
109	SLC25A33	4	-3.20561	0.00062286	0.0022879	0.397525	109	1	-0.15838	0.15947	0.25509	0.994774	4881	1	-0.15838	0.0022879	2.64056
110	SYT1	4	-3.20561	0.00062286	0.0022879	0.397525	110	2	-0.3661	0.53328	0.5485	0.999992	10203	1	-0.3661	0.0022879	2.64056
111	SNAPC4	4	-3.18715	0.0006499	0.0023811	0.406957	111	2	-1.915	0.13631	0.22548	0.992829	4332	1	-1.915	0.0023811	2.62322
112	SNX1	4	-3.1864	0.00065103	0.0023847	0.406957	112	3	-2.0356	0.97714	0.97719	0.999992	18471	0	-2.0356	0.0023847	2.62257
113	KDSR	4	-3.17465	0.00066889	0.0024541	0.407291	113	4	-1.2874	0.99933	0.99934	0.999992	19061	0	-1.2874	0.0024541	2.61011
114	FBL	4	-3.17465	0.00066889	0.0024541	0.407291	114	4	-1.5975	0.99933	0.99934	0.999992	19062	0	-1.5975	0.0024541	2.61011
115	RFK	4	-3.15651	0.00069741	0.0025609	0.407291	115	4	-1.7108	0.9993	0.99931	0.999992	19059	0	-1.7108	0.0025609	2.59161
116	ASIP	4	-3.15651	0.00069741	0.0025609	0.407291	116	4	-1.9319	0.9993	0.99931	0.999992	19060	0	-1.9319	0.0025609	2.59161
117	GALNT3	4	-3.15447	0.0007007	0.0025702	0.407291	117	2	-0.91972	0.36143	0.43004	0.999992	8004	1	-0.91972	0.0025702	2.59003
118	SMC3	4	-3.15342	0.00070239	0.0025785	0.407291	118	3	-1.6648	0.97357	0.9735	0.999992	18388	0	-1.6648	0.0025785	2.58863
119	RPL19	4	-3.15342	0.00070239	0.0025785	0.407291	119	3	-1.6453	0.98359	0.98361	0.999992	18623	0	-1.6453	0.0025785	2.58863
120	COX7B	4	-3.15342	0.00070239	0.0025785	0.407291	120	3	-2.5072	0.8889	0.88855	0.999992	16700	0	-2.5072	0.0025785	2.58863
121	SPC24	4	-3.15342	0.00070239	0.0025785	0.407291	121	3	-1.632	0.686	0.68544	0.999992	12780	0	-1.632	0.0025785	2.58863
122	DHODH	4	-3.13459	0.00073351	0.0026919	0.421725	122	4	-1.2541	0.99927	0.99927	0.999992	19058	0	-1.2541	0.0026919	2.56994
123	DPYSL3	4	-3.12834	0.00074415	0.002724	0.423287	123	2	-1.2878	0.62523	0.62644	0.999992	11665	1	-1.2878	0.002724	2.56479
124	FILIP1	4	-3.11721	0.00076347	0.0027909	0.430174	124	4	-1.0709	0.99924	0.99924	0.999992	19056	0	-1.0709	0.0027909	2.55426
125	PTPN22	4	-3.09449	0.00080447	0.0029442	0.434647	125	2	-0.45615	0.72627	0.72577	0.999992	13568	0	-0.45615	0.0029442	2.53103
126	CRYGD	4	-3.09449	0.00080447	0.0029442	0.434647	126	3	-0.82047	0.54608	0.55849	0.999992	10396	1	-0.82047	0.0029442	2.53103
127	GLT8D1	4	-3.08689	0.00081867	0.002995	0.434647	127	4	-1.9287	0.99575	0.99578	0.999992	18927	0	-1.9287	0.002995	2.5236
128	PRC1	4	-3.08689	0.00081867	0.002995	0.434647	128	4	-2.1232	0.99632	0.99635	0.999992	18944	0	-2.1232	0.002995	2.5236
129	PPA2	4	-3.078	0.00083561	0.0030481	0.434647	129	4	-2.65	0.99657	0.99658	0.999992	18949	0	-2.65	0.0030481	2.51597
130	ATXN3	4	-3.078	0.00083561	0.0030481	0.434647	130	2	-1.6851	0.95724	0.9572	0.999992	18034	0	-1.6851	0.0030481	2.51597
131	RPAP3	4	-3.078	0.00083561	0.0030481	0.434647	131	3	-1.9047	0.99144	0.99149	0.999992	18809	0	-1.9047	0.0030481	2.51597
132	MCL1	4	-3.078	0.00083561	0.0030481	0.434647	132	4	-2.0169	0.99901	0.999	0.999992	19044	0	-2.0169	0.0030481	2.51597
133	METTL16	4	-3.078	0.00083561	0.0030481	0.434647	133	3	-1.7288	0.10075	0.1795	0.980672	3481	1	-1.7288	0.0030481	2.51597
134	RUVBL2	4	-3.06278	0.0008654	0.0031602	0.434647	134	4	-1.8605	0.99909	0.99908	0.999992	19050	0	-1.8605	0.0031602	2.50029
135	CAGE1	4	-3.05056	0.0008901	0.0032488	0.434647	135	3	-1.8446	0.86955	0.86913	0.999992	16321	0	-1.8446	0.0032488	2.48828
136	TARDBP	4	-3.04234	0.0009071	0.0033073	0.434647	136	3	-1.7001	0.98223	0.98225	0.999992	18584	0	-1.7001	0.0033073	2.48053
137	HAUS5	4	-3.04033	0.00091131	0.0033198	0.434647	137	4	-2.1748	0.99909	0.99908	0.999992	19052	0	-2.1748	0.0033198	2.47889
138	NUPL1	4	-3.04033	0.00091131	0.0033198	0.434647	138	4	-1.3176	0.99909	0.99908	0.999992	19054	0	-1.3176	0.0033198	2.47889
139	TTC27	4	-3.04033	0.00091131	0.0033198	0.434647	139	4	-2.1507	0.99909	0.99908	0.999992	19048	0	-2.1507	0.0033198	2.47889
140	RAD9A	4	-3.04033	0.00091131	0.0033198	0.434647	140	4	-1.3574	0.99909	0.99908	0.999992	19047	0	-1.3574	0.0033198	2.47889
141	RPL10A	4	-3.04033	0.00091131	0.0033198	0.434647	141	4	-1.0939	0.99909	0.99908	0.999992	19049	0	-1.0939	0.0033198	2.47889
142	SOD1	4	-3.04033	0.00091131	0.0033198	0.434647	142	4	-2.0137	0.99909	0.99908	0.999992	19055	0	-2.0137	0.0033198	2.47889
143	LSM6	4	-3.04033	0.00091131	0.0033198	0.434647	143	4	-1.1738	0.99909	0.99908	0.999992	19053	0	-1.1738	0.0033198	2.47889
144	PANK3	4	-3.03618	0.00092006	0.0033596	0.434647	144	3	-1.7188	0.93404	0.93389	0.999992	17584	0	-1.7188	0.0033596	2.47371
145	TMED2	4	-3.03618	0.00092006	0.0033596	0.434647	145	3	-2.1635	0.83804	0.83738	0.999992	15718	0	-2.1635	0.0033596	2.47371
146	ZNF526	4	-3.03085	0.00093143	0.0034037	0.434647	146	3	-1.7643	0.91455	0.91434	0.999992	17180	0	-1.7643	0.0034037	2.46805
147	TMEM161B	4	-3.02558	0.0009428	0.0034394	0.434647	147	2	-1.3343	0.83577	0.83513	0.999992	15672	0	-1.3343	0.0034394	2.46352
148	SLC35E1	4	-3.02558	0.0009428	0.0034394	0.434647	148	2	-1.2056	0.82231	0.82181	0.999992	15399	0	-1.2056	0.0034394	2.46352
149	FAU	4	-3.02232	0.0009499	0.0034674	0.434647	149	4	-1.7721	0.99905	0.99904	0.999992	19046	0	-1.7721	0.0034674	2.46
150	SETD8	4	-3.01767	0.00096012	0.0035011	0.434647	150	2	-1.1409	0.91581	0.9156	0.999992	17215	0	-1.1409	0.0035011	2.4558
151	B4GALT3	4	-3.01767	0.00096012	0.0035011	0.434647	151	2	-0.54682	0.98049	0.98053	0.999992	18546	0	-0.54682	0.0035011	2.4558
152	UHRF2	4	-3.01767	0.00096012	0.0035011	0.434647	152	2	0.14807	0.024692	0.062101	0.907976	1291	2	0.14807	0.0035011	2.4558
153	TBC1D3C	4	-3.01751	0.00096048	0.0035021	0.434647	153	4	-1.5596	0.99904	0.99903	0.999992	19045	0	-1.5596	0.0035021	2.45567
154	TVP23C	4	-2.99499	0.0010116	0.0036689	0.441058	154	4	-1.2428	0.99899	0.99898	0.999992	19043	0	-1.2428	0.0036689	2.43546
155	PSMA1	4	-2.99264	0.0010171	0.0036922	0.441058	155	2	-1.2063	0.91493	0.91471	0.999992	17194	0	-1.2063	0.0036922	2.43271
156	PMVK	4	-2.99264	0.0010171	0.0036922	0.441058	156	4	-2.1714	0.99753	0.99753	0.999992	18989	0	-2.1714	0.0036922	2.43271
157	BAP1	4	-2.99264	0.0010171	0.0036922	0.441058	157	2	-1.3664	0.95989	0.9598	0.999992	18088	0	-1.3664	0.0036922	2.43271
158	RPL26	4	-2.99264	0.0010171	0.0036922	0.441058	158	2	-1.4847	0.92774	0.92752	0.999992	17469	0	-1.4847	0.0036922	2.43271
159	TFDP1	4	-2.98586	0.0010331	0.0037523	0.445452	159	4	-0.95271	0.99897	0.99896	0.999992	19042	0	-0.95271	0.0037523	2.4257
160	CSNK1A1	4	-2.98267	0.0010407	0.0037782	0.445758	160	3	-1.9259	0.90986	0.90961	0.999992	17105	0	-1.9259	0.0037782	2.42272
161	BRD7	4	-2.97695	0.0010545	0.0038259	0.448612	161	4	-1.2693	0.99895	0.99894	0.999992	19041	0	-1.2693	0.0038259	2.41727
162	SUZ12	4	-2.96509	0.0010837	0.0039326	0.450116	162	4	-1.3472	0.99892	0.9989	0.999992	19039	0	-1.3472	0.0039326	2.40532
163	MED4	4	-2.96509	0.0010837	0.0039326	0.450116	163	4	-1.5055	0.99892	0.9989	0.999992	19040	0	-1.5055	0.0039326	2.40532
164	CRTAM	4	-2.96265	0.0010898	0.0039523	0.450116	164	2	-0.16663	0.62447	0.62575	0.999992	11645	1	-0.16663	0.0039523	2.40315
165	ZNF577	4	-2.96265	0.0010898	0.0039523	0.450116	165	1	0.066029	0.38339	0.44386	0.999992	8226	1	0.066029	0.0039523	2.40315
166	FAM122A	4	-2.959	0.001099	0.0039937	0.450116	166	4	-1.3044	0.9989	0.99889	0.999992	19038	0	-1.3044	0.0039937	2.39862
167	CTPS1	4	-2.95802	0.0011015	0.0040035	0.450116	167	2	-1.0481	0.65981	0.65929	0.999992	12338	1	-1.0481	0.0040035	2.39756
168	FAM208A	4	-2.95802	0.0011015	0.0040035	0.450116	168	3	-1.539	0.95989	0.9598	0.999992	18087	0	-1.539	0.0040035	2.39756
169	GART	4	-2.93994	0.0011483	0.0041558	0.455863	169	4	-1.1745	0.99885	0.99884	0.999992	19037	0	-1.1745	0.0041558	2.38135
170	LARS	4	-2.93994	0.0011483	0.0041558	0.455863	170	4	-2.395	0.99885	0.99884	0.999992	19036	0	-2.395	0.0041558	2.38135
171	PPP6C	3	-2.93787	0.0011538	0.0032835	0.434647	171	3	-1.65	0.99885	0.99888	0.999992	19035	0	-1.65	0.0032835	2.48366
172	FOXO6	4	-2.93565	0.0011597	0.004204	0.455863	172	4	-1.2083	0.99884	0.99883	0.999992	19034	0	-1.2083	0.004204	2.37634
173	GAN	4	-2.93308	0.0011666	0.0042258	0.455863	173	2	-0.93562	0.19786	0.3041	0.999992	5761	2	-0.93562	0.0042258	2.37409
174	NAA15	4	-2.93137	0.0011712	0.0042455	0.455863	174	3	-1.8538	0.98972	0.98974	0.999992	18772	0	-1.8538	0.0042455	2.37207
175	UTP20	4	-2.93137	0.0011712	0.0042455	0.455863	175	3	-1.6313	0.40306	0.45654	0.999992	8474	1	-1.6313	0.0042455	2.37207
176	RNPS1	4	-2.93137	0.0011712	0.0042455	0.455863	176	3	-1.5321	0.97388	0.97381	0.999992	18398	0	-1.5321	0.0042455	2.37207
177	TLK2	4	-2.93137	0.0011712	0.0042455	0.455863	177	3	-1.5858	0.89137	0.89105	0.999992	16751	0	-1.5858	0.0042455	2.37207
178	JPH2	4	-2.92314	0.0011936	0.0043216	0.461447	178	2	-0.36649	0.22721	0.34139	0.999992	6427	2	-0.36649	0.0043216	2.36436
179	CHERP	4	-2.91959	0.0012034	0.0043594	0.462899	179	4	-1.2868	0.9988	0.99878	0.999992	19033	0	-1.2868	0.0043594	2.36057
180	SLC26A6	4	-2.90247	0.0012518	0.0045438	0.46512	180	3	-1.7413	0.31023	0.3993	0.999992	7467	1	-1.7413	0.0045438	2.34258
181	TAF1D	4	-2.90247	0.0012518	0.0045438	0.46512	181	3	-1.7196	0.49739	0.52148	0.999992	9655	1	-1.7196	0.0045438	2.34258
182	MRPS9	4	-2.90122	0.0012554	0.0045495	0.46512	182	4	-1.0226	0.99874	0.99874	0.999992	19031	0	-1.0226	0.0045495	2.34204
183	HNRNPA1	3	-2.89959	0.0012601	0.0035689	0.440083	183	2	-2.374	0.92544	0.92552	0.999992	17418	0	-2.374	0.0035689	2.44747
184	VHL	4	-2.89527	0.0012727	0.004619	0.46512	184	4	-1.589	0.99646	0.99647	0.999992	18948	0	-1.589	0.004619	2.33545
185	PSMB9	4	-2.89076	0.001286	0.004664	0.46512	185	3	-1.672	0.39182	0.44925	0.999992	8325	1	-1.672	0.004664	2.33124
186	RABGGTB	4	-2.89042	0.001287	0.0046666	0.46512	186	4	-1.367	0.99871	0.99871	0.999992	19030	0	-1.367	0.0046666	2.331
187	KRT25	4	-2.88696	0.0012973	0.0047018	0.46512	187	1	-0.10526	0.74283	0.74236	0.999992	13878	0	-0.10526	0.0047018	2.32774
188	ETS2	4	-2.88696	0.0012973	0.0047018	0.46512	188	2	-0.8248	0.50436	0.52658	0.999992	9762	1	-0.8248	0.0047018	2.32774
189	CDIPT	4	-2.88469	0.0013041	0.0047267	0.46512	189	3	-2.3292	0.85138	0.85081	0.999992	15963	0	-2.3292	0.0047267	2.32544
190	YEATS4	4	-2.88469	0.0013041	0.0047267	0.46512	190	3	-1.8169	0.81279	0.81241	0.999992	15216	0	-1.8169	0.0047267	2.32544
191	NUP54	4	-2.87854	0.0013227	0.0047941	0.46512	191	2	-2.04	0.17892	0.27996	0.999992	5323	1	-2.04	0.0047941	2.31929
192	SOBP	4	-2.87854	0.0013227	0.0047941	0.46512	192	3	-1.8904	0.84542	0.84477	0.999992	15858	0	-1.8904	0.0047941	2.31929
193	NELFA	4	-2.87854	0.0013227	0.0047941	0.46512	193	3	-1.4897	0.23201	0.34747	0.999992	6529	1	-1.4897	0.0047941	2.31929
194	MYO1H	4	-2.87854	0.0013227	0.0047941	0.46512	194	2	-0.82099	0.18766	0.29115	0.999992	5514	2	-0.82099	0.0047941	2.31929
195	POLRMT	4	-2.87854	0.0013227	0.0047941	0.46512	195	2	-1.3093	0.58441	0.59015	0.999992	10949	1	-1.3093	0.0047941	2.31929
196	PUF60	4	-2.87854	0.0013227	0.0047941	0.46512	196	3	-2.2372	0.96944	0.96939	0.999992	18284	0	-2.2372	0.0047941	2.31929
197	COX6B1	4	-2.87854	0.0013227	0.0047941	0.46512	197	2	-1.2515	0.26457	0.37337	0.999992	7013	1	-1.2515	0.0047941	2.31929
198	PPAT	4	-2.87115	0.0013454	0.0048686	0.466064	198	3	-2.086	0.68984	0.68923	0.999992	12870	0	-2.086	0.0048686	2.3126
199	VPS41	4	-2.87115	0.0013454	0.0048686	0.466064	199	3	-1.7035	0.071684	0.14161	0.958732	2817	1	-1.7035	0.0048686	2.3126
200	ASPM	4	-2.87041	0.0013477	0.0048769	0.466064	200	4	-1.6399	0.99865	0.99866	0.999992	19029	0	-1.6399	0.0048769	2.31186
201	LETMD1	4	-2.86595	0.0013616	0.0049318	0.466645	201	4	-1.0258	0.99864	0.99864	0.999992	19027	0	-1.0258	0.0049318	2.30699
202	GRB2	4	-2.86595	0.0013616	0.0049318	0.466645	202	4	-1.0675	0.99864	0.99864	0.999992	19028	0	-1.0675	0.0049318	2.30699
203	JTB	4	-2.85007	0.0014123	0.0050986	0.47295	203	4	-1.0133	0.99859	0.99859	0.999992	19026	0	-1.0133	0.0050986	2.29255
204	CYP4Z1	4	-2.84558	0.001427	0.0051541	0.47295	204	1	0.4888	0.15247	0.24619	0.994774	4709	2	0.4888	0.0051541	2.28785
205	STT3B	4	-2.84558	0.001427	0.0051541	0.47295	205	4	-1.4164	0.99799	0.99801	0.999992	19007	0	-1.4164	0.0051541	2.28785
206	RPS4X	4	-2.84558	0.001427	0.0051541	0.47295	206	2	-1.7256	0.85673	0.85626	0.999992	16071	0	-1.7256	0.0051541	2.28785
207	COASY	4	-2.84427	0.0014313	0.0051717	0.47295	207	4	-1.8949	0.99853	0.99854	0.999992	19023	0	-1.8949	0.0051717	2.28637
208	NOL10	4	-2.84427	0.0014313	0.0051717	0.47295	208	4	-2.0551	0.9962	0.99623	0.999992	18940	0	-2.0551	0.0051717	2.28637
209	IFNA10	4	-2.84143	0.0014407	0.0052095	0.47414	209	4	-1.2674	0.99856	0.99856	0.999992	19024	0	-1.2674	0.0052095	2.2832
210	BCL10	4	-2.83467	0.0014633	0.0052882	0.476061	210	3	-1.6357	0.60327	0.6066	0.999992	11297	1	-1.6357	0.0052882	2.27669
211	POLR2C	4	-2.83342	0.0014675	0.0053053	0.476061	211	3	-1.7767	0.64625	0.64609	0.999992	12087	1	-1.7767	0.0053053	2.27529
212	SAA2	4	-2.82959	0.0014805	0.0053509	0.477908	212	4	-1.2114	0.99852	0.99853	0.999992	19022	0	-1.2114	0.0053509	2.27157
213	XRCC6	4	-2.81596	0.0015277	0.0055307	0.485398	213	4	-1.644	0.99847	0.99849	0.999992	19021	0	-1.644	0.0055307	2.25722
214	ORC2	4	-2.81545	0.0015295	0.0055364	0.485398	214	4	-0.90318	0.99847	0.99849	0.999992	19020	0	-0.90318	0.0055364	2.25677
215	CRIPT	4	-2.80821	0.0015552	0.005627	0.487142	215	3	-1.6392	0.56799	0.5763	0.999992	10710	1	-1.6392	0.005627	2.24972
216	ARCN1	4	-2.80782	0.0015566	0.0056327	0.487142	216	1	-0.81114	0.82488	0.82433	0.999992	15454	0	-0.81114	0.0056327	2.24928
217	ZNF770	4	-2.80782	0.0015566	0.0056327	0.487142	217	2	-0.22444	0.18694	0.29026	0.999992	5497	2	-0.22444	0.0056327	2.24928
218	BIRC2	4	-2.78741	0.0016315	0.0059011	0.499938	218	4	-1.2461	0.99837	0.99838	0.999992	19019	0	-1.2461	0.0059011	2.22907
219	C1orf141	4	-2.78741	0.0016315	0.0059011	0.499938	219	4	-1.1941	0.99837	0.99838	0.999992	19018	0	-1.1941	0.0059011	2.22907
220	MARCHF5	4	-2.78008	0.0016593	0.0059985	0.499938	220	4	-1.8229	0.99834	0.99835	0.999992	19017	0	-1.8229	0.0059985	2.22196
221	TTC34	4	-2.77814	0.0016667	0.0060233	0.499938	221	3	-1.9615	0.47528	0.50557	0.999992	9369	1	-1.9615	0.0060233	2.22017
222	B3GALT5	4	-2.76907	0.0017019	0.0061414	0.499938	222	2	-1.4189	0.97278	0.97273	0.999992	18369	0	-1.4189	0.0061414	2.21173
223	DDX42	4	-2.76907	0.0017019	0.0061414	0.499938	223	3	-1.5616	0.2359	0.35234	0.999992	6621	1	-1.5616	0.0061414	2.21173
224	CHMP7	4	-2.76907	0.0017019	0.0061414	0.499938	224	3	-1.5476	0.82642	0.82584	0.999992	15477	0	-1.5476	0.0061414	2.21173
225	FOS	4	-2.76907	0.0017019	0.0061414	0.499938	225	2	-1.3507	0.59396	0.59842	0.999992	11136	1	-1.3507	0.0061414	2.21173
226	TMEM8A	4	-2.76561	0.0017155	0.0061958	0.499938	226	4	-1.1101	0.99828	0.9983	0.999992	19014	0	-1.1101	0.0061958	2.2079
227	TUBD1	4	-2.76561	0.0017155	0.0061958	0.499938	227	4	-1.1643	0.99828	0.9983	0.999992	19016	0	-1.1643	0.0061958	2.2079
228	SHANK2	4	-2.76561	0.0017155	0.0061958	0.499938	228	4	-1.2836	0.99828	0.9983	0.999992	19015	0	-1.2836	0.0061958	2.2079
229	ABCA4	4	-2.76538	0.0017164	0.0061984	0.499938	229	3	-1.6895	0.24866	0.36469	0.999992	6844	1	-1.6895	0.0061984	2.20772
230	DPPA3	4	-2.75993	0.0017381	0.0062777	0.499938	230	1	0.40447	0.033774	0.082123	0.92891	1684	2	0.40447	0.0062777	2.2022
231	ST7	4	-2.75993	0.0017381	0.0062777	0.499938	231	2	-0.87203	0.45819	0.49354	0.999992	9130	1	-0.87203	0.0062777	2.2022
232	P2RY13	4	-2.75993	0.0017381	0.0062777	0.499938	232	2	-0.99216	0.45842	0.49369	0.999992	9132	1	-0.99216	0.0062777	2.2022
233	DTX4	4	-2.75993	0.0017381	0.0062777	0.499938	233	1	-0.19711	0.65989	0.65937	0.999992	12339	1	-0.19711	0.0062777	2.2022
234	PLXNA2	4	-2.75993	0.0017381	0.0062777	0.499938	234	1	0.43684	0.60253	0.60594	0.999992	11272	1	0.43684	0.0062777	2.2022
235	DYNC1I2	4	-2.75993	0.0017381	0.0062777	0.499938	235	4	-1.6451	0.99826	0.99828	0.999992	19013	0	-1.6451	0.0062777	2.2022
236	ALDOA	4	-2.75604	0.0017537	0.0063279	0.501849	236	4	-1.8012	0.9974	0.9974	0.999992	18983	0	-1.8012	0.0063279	2.19874
237	RPS11	3	-2.75515	0.0017573	0.0049624	0.467224	237	3	-1.3117	0.99824	0.99829	0.999992	19012	0	-1.3117	0.0049624	2.30431
238	ITPK1	4	-2.74807	0.0017862	0.006459	0.50986	238	3	-1.8086	0.9758	0.97577	0.999992	18436	0	-1.8086	0.006459	2.18983
239	ZCRB1	4	-2.74601	0.0017947	0.0064823	0.50986	239	4	-1.1077	0.99821	0.99823	0.999992	19011	0	-1.1077	0.0064823	2.18827
240	TNS3	4	-2.73917	0.0018232	0.0065714	0.51475	240	2	-1.5579	0.89655	0.89626	0.999992	16842	0	-1.5579	0.0065714	2.18234
241	ABT1	3	-2.72728	0.0018738	0.0052882	0.476061	241	3	-1.2714	0.99813	0.99818	0.999992	19010	0	-1.2714	0.0052882	2.27669
242	TIPARP	4	-2.72554	0.0018813	0.0067776	0.525334	242	3	-1.7193	0.98787	0.9879	0.999992	18727	0	-1.7193	0.0067776	2.16892
243	PCDHB11	4	-2.72554	0.0018813	0.0067776	0.525334	243	3	-1.7028	0.65318	0.65268	0.999992	12215	1	-1.7028	0.0067776	2.16892
244	NUBP1	4	-2.72478	0.0018846	0.006789	0.525334	244	4	-1.2471	0.99812	0.99814	0.999992	19009	0	-1.2471	0.006789	2.16819
245	SNAI3	4	-2.72077	0.0019021	0.0068516	0.528046	245	3	-1.5591	0.83883	0.83813	0.999992	15733	0	-1.5591	0.0068516	2.16421
246	ALKBH3	4	-2.71704	0.0019185	0.0069174	0.530975	246	2	-1.086	0.82488	0.82433	0.999992	15451	0	-1.086	0.0069174	2.16006
247	USO1	3	-2.71534	0.001926	0.0054348	0.483145	247	3	-2.0503	0.99157	0.9917	0.999992	18814	0	-2.0503	0.0054348	2.26482
248	WDR17	4	-2.70529	0.0019711	0.0071018	0.540787	248	4	-1.1899	0.99803	0.99804	0.999992	19008	0	-1.1899	0.0071018	2.14863
249	HMGN5	4	-2.69789	0.002005	0.0072251	0.544951	249	3	-1.4864	0.98684	0.98684	0.999992	18697	0	-1.4864	0.0072251	2.14116
250	MYO7A	4	-2.68954	0.0020439	0.0073557	0.544951	250	4	-1.4517	0.99796	0.99798	0.999992	19006	0	-1.4517	0.0073557	2.13338
251	PPP1CA	4	-2.68757	0.0020532	0.0073821	0.544951	251	4	-1.4847	0.99795	0.99797	0.999992	19005	0	-1.4847	0.0073821	2.13182
252	ACMSD	4	-2.68334	0.0020733	0.0074639	0.544951	252	4	-1.0186	0.99793	0.99795	0.999992	19004	0	-1.0186	0.0074639	2.12703
253	PPIAL4C	4	-2.68296	0.0020751	0.0074702	0.544951	253	4	-1.8536	0.99636	0.99638	0.999992	18945	0	-1.8536	0.0074702	2.12667
254	TBC1D3	4	-2.68296	0.0020751	0.0074702	0.544951	254	2	-0.26019	0.74778	0.74732	0.999992	13966	0	-0.26019	0.0074702	2.12667
255	STK26	4	-2.68296	0.0020751	0.0074702	0.544951	255	1	0.082876	0.65699	0.65648	0.999992	12285	1	0.082876	0.0074702	2.12667
256	OGDH	4	-2.68296	0.0020751	0.0074702	0.544951	256	2	-0.62259	0.96652	0.96646	0.999992	18220	0	-0.62259	0.0074702	2.12667
257	ORC6	4	-2.68296	0.0020751	0.0074702	0.544951	257	1	-0.39951	0.38458	0.44463	0.999992	8240	1	-0.39951	0.0074702	2.12667
258	MYH7B	4	-2.68296	0.0020751	0.0074702	0.544951	258	1	-0.48064	0.93175	0.93152	0.999992	17546	0	-0.48064	0.0074702	2.12667
259	LMLN	4	-2.68296	0.0020751	0.0074702	0.544951	259	3	-0.83603	0.57248	0.58004	0.999992	10777	1	-0.83603	0.0074702	2.12667
260	THOC6	4	-2.6718	0.0021291	0.0076655	0.553365	260	4	-1.4787	0.99787	0.99789	0.999992	19002	0	-1.4787	0.0076655	2.11546
261	CPD	4	-2.66878	0.002144	0.0077209	0.553365	261	4	-0.85359	0.99786	0.99788	0.999992	19001	0	-0.85359	0.0077209	2.11233
262	CNTN1	4	-2.66045	0.0021855	0.0078576	0.553365	262	3	-1.6999	0.98463	0.98464	0.999992	18655	0	-1.6999	0.0078576	2.10471
263	LANCL2	4	-2.66045	0.0021855	0.0078576	0.553365	263	3	-2.4018	0.92014	0.91995	0.999992	17318	0	-2.4018	0.0078576	2.10471
264	SLMO2	4	-2.66045	0.0021855	0.0078576	0.553365	264	3	-2.0247	0.66753	0.66703	0.999992	12483	0	-2.0247	0.0078576	2.10471
265	RINT1	4	-2.66045	0.0021855	0.0078576	0.553365	265	3	-1.4599	0.32031	0.40511	0.999992	7575	1	-1.4599	0.0078576	2.10471
266	NDUFC2	4	-2.66045	0.0021855	0.0078576	0.553365	266	4	-1.5885	0.99489	0.99493	0.999992	18898	0	-1.5885	0.0078576	2.10471
267	FIGNL2	4	-2.65795	0.0021981	0.0079012	0.553365	267	4	-1.312	0.9978	0.99782	0.999992	18999	0	-1.312	0.0079012	2.10231
268	PSMD5	4	-2.65795	0.0021981	0.0079012	0.553365	268	4	-1.5075	0.9978	0.99782	0.999992	19000	0	-1.5075	0.0079012	2.10231
269	RAD51C	4	-2.65166	0.0022302	0.0080198	0.553365	269	3	-1.4287	0.97702	0.97705	0.999992	18468	0	-1.4287	0.0080198	2.09584
270	GOLGA8O	4	-2.65166	0.0022302	0.0080198	0.553365	270	2	-1.7172	0.93966	0.93964	0.999992	17691	0	-1.7172	0.0080198	2.09584
271	IL18	4	-2.65166	0.0022302	0.0080198	0.553365	271	3	-2.2074	0.45041	0.48818	0.999992	9031	1	-2.2074	0.0080198	2.09584
272	HIST1H2BM	4	-2.65166	0.0022302	0.0080198	0.553365	272	3	-1.6908	0.48268	0.51089	0.999992	9461	1	-1.6908	0.0080198	2.09584
273	LIN9	4	-2.65166	0.0022302	0.0080198	0.553365	273	2	-1.87	0.73868	0.73817	0.999992	13784	0	-1.87	0.0080198	2.09584
274	PLCB4	4	-2.6456	0.0022615	0.0081265	0.557844	274	4	-0.88977	0.99774	0.99775	0.999992	18998	0	-0.88977	0.0081265	2.0901
275	ARHGEF5	4	-2.64438	0.0022679	0.0081431	0.557844	275	4	-0.85019	0.99773	0.99774	0.999992	18997	0	-0.85019	0.0081431	2.08921
276	CRTC2	4	-2.64247	0.0022779	0.008183	0.558575	276	4	-0.83354	0.99772	0.99773	0.999992	18996	0	-0.83354	0.008183	2.08709
277	IGBP1	4	-2.63731	0.0023051	0.0082736	0.560758	277	4	-1.546	0.99769	0.9977	0.999992	18995	0	-1.546	0.0082736	2.08231
278	PPP1R10	4	-2.63731	0.0023051	0.0082736	0.560758	278	4	-0.84371	0.99769	0.9977	0.999992	18994	0	-0.84371	0.0082736	2.08231
279	LEFTY2	4	-2.62753	0.0023576	0.0084627	0.562873	279	4	-1.4715	0.9963	0.99633	0.999992	18943	0	-1.4715	0.0084627	2.07249
280	PARD3	4	-2.62503	0.0023712	0.0085119	0.562873	280	3	-1.7851	0.94121	0.94114	0.999992	17732	0	-1.7851	0.0085119	2.06997
281	LSG1	4	-2.62414	0.0023761	0.0085337	0.562873	281	4	-1.2501	0.99762	0.99762	0.999992	18993	0	-1.2501	0.0085337	2.06886
282	ATP9A	4	-2.62164	0.0023898	0.0085901	0.562873	282	4	-1.0769	0.99761	0.99761	0.999992	18992	0	-1.0769	0.0085901	2.066
283	ZFYVE16	4	-2.62035	0.0023969	0.0086083	0.562873	283	3	-1.8268	0.14884	0.24159	0.994774	4619	1	-1.8268	0.0086083	2.06508
284	HAUS3	4	-2.61538	0.0024245	0.0087062	0.562873	284	4	-1.4836	0.99758	0.99758	0.999992	18990	0	-1.4836	0.0087062	2.06017
285	SPCS2	4	-2.61538	0.0024245	0.0087062	0.562873	285	4	-0.9892	0.99758	0.99758	0.999992	18991	0	-0.9892	0.0087062	2.06017
286	POLD3	4	-2.61411	0.0024316	0.0087264	0.562873	286	3	-1.4832	0.98684	0.98684	0.999992	18698	0	-1.4832	0.0087264	2.05916
287	CFHR4	4	-2.61298	0.0024379	0.0087466	0.562873	287	1	0.0068899	0.46303	0.49688	0.999992	9196	1	0.0068899	0.0087466	2.05816
288	ZNF98	4	-2.61298	0.0024379	0.0087466	0.562873	288	3	-1.3125	0.56508	0.57395	0.999992	10662	1	-1.3125	0.0087466	2.05816
289	DNM2	4	-2.61298	0.0024379	0.0087466	0.562873	289	1	-0.14533	0.63433	0.63482	0.999992	11845	1	-0.14533	0.0087466	2.05816
290	PHF21A	4	-2.61298	0.0024379	0.0087466	0.562873	290	2	-0.8163	0.52371	0.54123	0.999992	10045	1	-0.8163	0.0087466	2.05816
291	WEE1	4	-2.61298	0.0024379	0.0087466	0.562873	291	2	-0.5594	0.0043798	0.014361	0.794123	339	1	-0.5594	0.0087466	2.05816
292	LSM7	3	-2.60159	0.0025027	0.0069853	0.53404	292	3	-1.864	0.9975	0.99753	0.999992	18988	0	-1.864	0.0069853	2.15581
293	OMG	4	-2.60019	0.0025108	0.0089833	0.576168	293	4	-0.95503	0.99749	0.9975	0.999992	18987	0	-0.95503	0.0089833	2.04656
294	CENPN	4	-2.59642	0.0025327	0.0090517	0.576449	294	3	-1.3591	0.63658	0.63687	0.999992	11890	1	-1.3591	0.0090517	2.04327
295	PAICS	4	-2.59642	0.0025327	0.0090517	0.576449	295	3	-1.7851	0.88259	0.88216	0.999992	16594	0	-1.7851	0.0090517	2.04327
296	DCTN2	4	-2.59361	0.0025491	0.0091097	0.576449	296	4	-1.4531	0.99745	0.99746	0.999992	18986	0	-1.4531	0.0091097	2.0405
297	ZNF19	4	-2.59201	0.0025585	0.0091372	0.576449	297	2	-1.8142	0.93966	0.93964	0.999992	17680	0	-1.8142	0.0091372	2.03919
298	CSTB	4	-2.58825	0.0025808	0.0092118	0.576449	298	4	-0.92059	0.99742	0.99742	0.999992	18985	0	-0.92059	0.0092118	2.03566
299	EXOSC6	4	-2.58536	0.002598	0.0092662	0.576449	299	3	-1.4937	0.89599	0.89567	0.999992	16834	0	-1.4937	0.0092662	2.0331
300	WDR92	4	-2.58441	0.0026037	0.0092807	0.576449	300	4	-0.90349	0.9974	0.9974	0.999992	18984	0	-0.90349	0.0092807	2.03242
301	G6PD	4	-2.58436	0.002604	0.0092822	0.576449	301	3	-1.6494	0.97848	0.97852	0.999992	18503	0	-1.6494	0.0092822	2.03235
302	CHUK	4	-2.57962	0.0026326	0.0093822	0.576449	302	4	-1.6043	0.99737	0.99737	0.999992	18982	0	-1.6043	0.0093822	2.0277
303	HSPA8	4	-2.57912	0.0026356	0.0093941	0.576449	303	4	-0.98104	0.99736	0.99737	0.999992	18981	0	-0.98104	0.0093941	2.02714
304	EIF2B1	4	-2.57775	0.0026439	0.009421	0.576449	304	3	-1.7273	0.64838	0.64815	0.999992	12126	1	-1.7273	0.009421	2.0259
305	ACTB	4	-2.57738	0.0026462	0.0094298	0.576449	305	4	-1.517	0.99735	0.99735	0.999992	18980	0	-1.517	0.0094298	2.0255
306	FAM86C1	4	-2.57535	0.0026586	0.009463	0.576449	306	4	-1.0742	0.99734	0.99735	0.999992	18978	0	-1.0742	0.009463	2.02397
307	FAM136A	4	-2.5752	0.0026595	0.0094682	0.576449	307	2	-1.1912	0.31739	0.40345	0.999992	7544	1	-1.1912	0.0094682	2.02373
308	TULP1	4	-2.5752	0.0026595	0.0094682	0.576449	308	2	-1.3857	0.19145	0.29599	0.999992	5612	1	-1.3857	0.0094682	2.02373
309	CDY2B	4	-2.5751	0.0026601	0.0094703	0.576449	309	4	-1.6471	0.99734	0.99734	0.999992	18977	0	-1.6471	0.0094703	2.02364
310	GRIN2D	4	-2.56682	0.0027113	0.009651	0.579756	310	4	-1.2443	0.99729	0.99729	0.999992	18976	0	-1.2443	0.009651	2.01543
311	NUDT21	4	-2.5613	0.002746	0.0097738	0.579756	311	4	-1.4629	0.99725	0.99726	0.999992	18975	0	-1.4629	0.0097738	2.00994
312	CCNI	4	-2.56086	0.0027488	0.0097837	0.579756	312	1	0.31153	0.39173	0.44918	0.999992	8324	1	0.31153	0.0097837	2.0095
313	PRAMEF17	4	-2.56086	0.0027488	0.0097837	0.579756	313	1	0.45429	0.017407	0.045487	0.889556	972	2	0.45429	0.0097837	2.0095
314	ZNF655	4	-2.56086	0.0027488	0.0097837	0.579756	314	2	-0.59852	0.97042	0.97036	0.999992	18314	0	-0.59852	0.0097837	2.0095
315	FBXL13	4	-2.56086	0.0027488	0.0097837	0.579756	315	2	-0.065111	0.23935	0.35666	0.999992	6694	2	-0.065111	0.0097837	2.0095
316	LRRN2	4	-2.56086	0.0027488	0.0097837	0.579756	316	1	0.75403	0.05335	0.11726	0.947162	2357	2	0.75403	0.0097837	2.0095
317	MRPS34	3	-2.55878	0.002762	0.0076872	0.553365	317	2	-0.85173	0.013682	0.036026	0.881193	788	1	-0.85173	0.0076872	2.11423
318	TMEM131	4	-2.55765	0.0027692	0.0098583	0.579756	318	4	-1.435	0.99707	0.99707	0.999992	18971	0	-1.435	0.0098583	2.0062
319	MCF2L	4	-2.55765	0.0027692	0.0098583	0.579756	319	3	-1.4825	0.92031	0.92011	0.999992	17322	0	-1.4825	0.0098583	2.0062
320	ISY1-RAB43	4	-2.55765	0.0027692	0.0098583	0.579756	320	3	-1.4944	0.8999	0.89956	0.999992	16909	0	-1.4944	0.0098583	2.0062
321	PRRG1	4	-2.55765	0.0027692	0.0098583	0.579756	321	3	-1.3929	0.76843	0.76802	0.999992	14352	0	-1.3929	0.0098583	2.0062
322	RPL11	2	-2.54371	0.0028595	0.0055076	0.485398	322	2	-1.9624	0.99714	0.99704	0.999992	18974	0	-1.9624	0.0055076	2.25904
323	TOR2A	4	-2.54219	0.0028695	0.01022	0.585781	323	4	-1.1358	0.99713	0.99713	0.999992	18973	0	-1.1358	0.01022	1.99055
324	IPO13	4	-2.53775	0.002899	0.010324	0.585781	324	4	-1.5415	0.9962	0.99623	0.999992	18937	0	-1.5415	0.010324	1.98615
325	COX20	4	-2.53444	0.0029212	0.010418	0.585781	325	3	-1.3034	0.96845	0.96839	0.999992	18264	0	-1.3034	0.010418	1.98222
326	CCL19	4	-2.53444	0.0029212	0.010418	0.585781	326	3	-1.6143	0.54027	0.55397	0.999992	10312	1	-1.6143	0.010418	1.98222
327	CERS2	4	-2.53365	0.0029265	0.010431	0.585781	327	4	-1.1608	0.99707	0.99707	0.999992	18970	0	-1.1608	0.010431	1.98167
328	ZNF202	4	-2.53365	0.0029265	0.010431	0.585781	328	4	-1.1983	0.99707	0.99707	0.999992	18972	0	-1.1983	0.010431	1.98167
329	SF3B3	4	-2.53358	0.002927	0.010434	0.585781	329	3	-2.1198	0.90683	0.90657	0.999992	17046	0	-2.1198	0.010434	1.98155
330	MRPL52	4	-2.53358	0.002927	0.010434	0.585781	330	2	-1.0315	0.69664	0.69596	0.999992	12996	0	-1.0315	0.010434	1.98155
331	CRCP	4	-2.53358	0.002927	0.010434	0.585781	331	2	-1.1098	0.24584	0.36313	0.999992	6814	1	-1.1098	0.010434	1.98155
332	HMBS	4	-2.53358	0.002927	0.010434	0.585781	332	2	-1.3763	0.78513	0.78469	0.999992	14690	0	-1.3763	0.010434	1.98155
333	MRPS14	4	-2.53358	0.002927	0.010434	0.585781	333	2	-1.0723	0.8371	0.83642	0.999992	15695	0	-1.0723	0.010434	1.98155
334	NIP7	4	-2.52571	0.0029805	0.010617	0.585781	334	4	-1.8052	0.99702	0.99702	0.999992	18969	0	-1.8052	0.010617	1.974
335	ANKRD13D	4	-2.52571	0.0029805	0.010617	0.585781	335	4	-1.0752	0.99702	0.99702	0.999992	18967	0	-1.0752	0.010617	1.974
336	CCL7	4	-2.52527	0.0029835	0.010626	0.585781	336	3	-1.6291	0.88575	0.88538	0.999992	16652	0	-1.6291	0.010626	1.97363
337	UQCRQ	4	-2.52527	0.0029835	0.010626	0.585781	337	3	-1.5221	0.97299	0.97294	0.999992	18374	0	-1.5221	0.010626	1.97363
338	CCDC120	4	-2.52263	0.0030017	0.010688	0.585781	338	4	-1.2173	0.997	0.99699	0.999992	18966	0	-1.2173	0.010688	1.9711
339	PROX1	4	-2.51965	0.0030224	0.010764	0.585781	339	4	-0.87311	0.99698	0.99697	0.999992	18965	0	-0.87311	0.010764	1.96803
340	FRG1	4	-2.51563	0.0030505	0.010858	0.585781	340	3	-1.4669	0.89558	0.89527	0.999992	16825	0	-1.4669	0.010858	1.96425
341	COL4A5	4	-2.51434	0.0030596	0.010886	0.585781	341	2	0.034149	0.14516	0.23687	0.992829	4544	2	0.034149	0.010886	1.96313
342	ARHGAP29	4	-2.51434	0.0030596	0.010886	0.585781	342	2	-1.1945	0.99211	0.99217	0.999992	18828	0	-1.1945	0.010886	1.96313
343	SYDE1	4	-2.51434	0.0030596	0.010886	0.585781	343	1	-0.037636	0.65937	0.65886	0.999992	12325	1	-0.037636	0.010886	1.96313
344	PLBD1	4	-2.51434	0.0030596	0.010886	0.585781	344	1	-0.094757	0.082074	0.15529	0.9693	3060	1	-0.094757	0.010886	1.96313
345	PLEKHH2	4	-2.51434	0.0030596	0.010886	0.585781	345	2	-1.0638	0.54887	0.5607	0.999992	10435	1	-1.0638	0.010886	1.96313
346	PIK3AP1	3	-2.51399	0.003062	0.0085124	0.562873	346	3	-1.4544	0.99694	0.99699	0.999992	18964	0	-1.4544	0.0085124	2.06995
347	NACA2	4	-2.50919	0.0030961	0.011003	0.585781	347	3	-1.5641	0.97536	0.97529	0.999992	18426	0	-1.5641	0.011003	1.95849
348	PRDM11	4	-2.50625	0.0031171	0.011077	0.585781	348	3	-1.6393	0.40787	0.4596	0.999992	8520	1	-1.6393	0.011077	1.95558
349	SRF	4	-2.50625	0.0031171	0.011077	0.585781	349	3	-1.5698	0.0043798	0.014361	0.794123	345	1	-1.5698	0.011077	1.95558
350	HNRNPC	4	-2.50625	0.0031171	0.011077	0.585781	350	3	-1.671	0.98733	0.98736	0.999992	18714	0	-1.671	0.011077	1.95558
351	WDR70	4	-2.50519	0.0031247	0.011109	0.585781	351	4	-1.6911	0.99688	0.99687	0.999992	18963	0	-1.6911	0.011109	1.95433
352	C14orf80	4	-2.50519	0.0031247	0.011109	0.585781	352	4	-1.9162	0.99688	0.99687	0.999992	18961	0	-1.9162	0.011109	1.95433
353	MRPS18A	4	-2.50519	0.0031247	0.011109	0.585781	353	4	-0.98871	0.99688	0.99687	0.999992	18959	0	-0.98871	0.011109	1.95433
354	PKM	4	-2.50519	0.0031247	0.011109	0.585781	354	4	-2.2641	0.99688	0.99687	0.999992	18955	0	-2.2641	0.011109	1.95433
355	TANGO6	4	-2.50519	0.0031247	0.011109	0.585781	355	4	-1.5622	0.99688	0.99687	0.999992	18956	0	-1.5622	0.011109	1.95433
356	POLR3B	4	-2.50519	0.0031247	0.011109	0.585781	356	4	-1.4514	0.99688	0.99687	0.999992	18960	0	-1.4514	0.011109	1.95433
357	ANKRD46	4	-2.50519	0.0031247	0.011109	0.585781	357	4	-1.1865	0.99688	0.99687	0.999992	18962	0	-1.1865	0.011109	1.95433
358	VCP	4	-2.50519	0.0031247	0.011109	0.585781	358	4	-1.2895	0.99688	0.99687	0.999992	18957	0	-1.2895	0.011109	1.95433
359	EIF2B4	4	-2.50519	0.0031247	0.011109	0.585781	359	4	-1.073	0.99688	0.99687	0.999992	18958	0	-1.073	0.011109	1.95433
360	CLASP2	4	-2.50519	0.0031247	0.011109	0.585781	360	4	-1.449	0.99688	0.99687	0.999992	18954	0	-1.449	0.011109	1.95433
361	PCYT1A	4	-2.50439	0.0031305	0.011125	0.585781	361	3	-1.4717	0.96037	0.96029	0.999992	18095	0	-1.4717	0.011125	1.9537
362	ATP6V1B2	3	-2.50286	0.0031415	0.00873	0.562873	362	3	-3.0537	0.99686	0.99691	0.999992	18953	0	-3.0537	0.00873	2.05899
363	ZNF518A	4	-2.49488	0.0031998	0.011361	0.593506	363	3	-1.6109	0.27434	0.3788	0.999992	7122	1	-1.6109	0.011361	1.94458
364	DAGLA	4	-2.49488	0.0031998	0.011361	0.593506	364	2	-1.197	0.85495	0.85444	0.999992	16039	0	-1.197	0.011361	1.94458
365	SFPQ	4	-2.49364	0.0032089	0.011396	0.593506	365	3	-1.48	0.686	0.68544	0.999992	12823	0	-1.48	0.011396	1.94325
366	WWP1	4	-2.49364	0.0032089	0.011396	0.593506	366	3	-1.4679	0.76783	0.76746	0.999992	14339	0	-1.4679	0.011396	1.94325
367	MXI1	4	-2.49131	0.0032262	0.01146	0.595203	367	3	-1.4621	0.91155	0.91135	0.999992	17136	0	-1.4621	0.01146	1.94082
368	WASH1	2	-2.49105	0.0032281	0.0062	0.499938	368	2	-1.8725	0.99677	0.99667	0.999992	18952	0	-1.8725	0.0062	2.20761
369	EFCAB11	4	-2.48744	0.0032551	0.011572	0.597792	369	3	-1.6106	0.9259	0.92571	0.999992	17427	0	-1.6106	0.011572	1.93659
370	GPAT2	4	-2.48744	0.0032551	0.011572	0.597792	370	3	-1.4613	0.87224	0.87186	0.999992	16377	0	-1.4613	0.011572	1.93659
371	HIGD2A	4	-2.48011	0.0033105	0.011749	0.600409	371	2	-1.2808	0.97045	0.97039	0.999992	18315	0	-1.2808	0.011749	1.93
372	ITGAV	4	-2.47905	0.0033186	0.01178	0.600409	372	3	-1.3124	0.076145	0.14753	0.962154	2924	1	-1.3124	0.01178	1.92885
373	NONO	4	-2.47905	0.0033186	0.01178	0.600409	373	2	-0.43571	0.74408	0.7436	0.999992	13897	0	-0.43571	0.01178	1.92885
374	PHF20	4	-2.47905	0.0033186	0.01178	0.600409	374	1	-0.26149	0.82746	0.82688	0.999992	15497	0	-0.26149	0.01178	1.92885
375	RPRD1B	4	-2.47905	0.0033186	0.01178	0.600409	375	3	-1.4112	0.95888	0.95882	0.999992	18060	0	-1.4112	0.01178	1.92885
376	RFTN2	4	-2.47417	0.0033561	0.011913	0.600703	376	3	-1.4025	0.78409	0.78368	0.999992	14674	0	-1.4025	0.011913	1.92398
377	LARP4B	4	-2.47316	0.0033639	0.011943	0.600703	377	2	-1.0072	0.4239	0.47017	0.999992	8716	1	-1.0072	0.011943	1.92289
378	CLEC17A	4	-2.47316	0.0033639	0.011943	0.600703	378	2	-1.2029	0.63724	0.63752	0.999992	11901	1	-1.2029	0.011943	1.92289
379	DLGAP4	4	-2.47316	0.0033639	0.011943	0.600703	379	2	-1.2403	0.068292	0.13709	0.954884	2739	1	-1.2403	0.011943	1.92289
380	C21orf59	4	-2.47095	0.003381	0.012004	0.60218	380	4	-0.78066	0.99662	0.99663	0.999992	18950	0	-0.78066	0.012004	1.92067
381	UBR2	4	-2.46339	0.0034404	0.012204	0.608898	381	3	-1.425	0.82967	0.82903	0.999992	15556	0	-1.425	0.012204	1.9135
382	PIGX	4	-2.46332	0.003441	0.012207	0.608898	382	3	-1.733	0.82033	0.81986	0.999992	15366	0	-1.733	0.012207	1.91339
383	DOHH	4	-2.46243	0.003448	0.012233	0.608898	383	2	-0.29105	0.76425	0.76387	0.999992	14288	0	-0.29105	0.012233	1.91247
384	DDX20	4	-2.46013	0.0034663	0.012296	0.610428	384	2	-0.98109	0.78513	0.78469	0.999992	14687	0	-0.98109	0.012296	1.91024
385	YAP1	4	-2.45335	0.0035209	0.012479	0.614892	385	2	-1.3604	0.95724	0.9572	0.999992	18032	0	-1.3604	0.012479	1.90382
386	HOXC11	4	-2.45289	0.0035246	0.012489	0.614892	386	3	-1.5978	0.43276	0.47619	0.999992	8829	1	-1.5978	0.012489	1.90347
387	KNCN	4	-2.45097	0.0035402	0.01254	0.614892	387	4	-1.0431	0.99646	0.99647	0.999992	18947	0	-1.0431	0.01254	1.9017
388	NDUFA11	4	-2.44709	0.003572	0.012636	0.614892	388	4	-1.1827	0.99643	0.99645	0.999992	18946	0	-1.1827	0.012636	1.89839
389	FOXR2	4	-2.44505	0.0035888	0.012694	0.614892	389	3	-1.5211	0.72007	0.71947	0.999992	13444	0	-1.5211	0.012694	1.8964
390	PRKCA	4	-2.43403	0.003681	0.013034	0.614892	390	2	-0.51338	0.34682	0.42097	0.999992	7863	1	-0.51338	0.013034	1.88492
391	SLC22A8	4	-2.43403	0.003681	0.013034	0.614892	391	4	-1.3433	0.99489	0.99494	0.999992	18899	0	-1.3433	0.013034	1.88492
392	HPCA	4	-2.43403	0.003681	0.013034	0.614892	392	2	-0.35237	0.77289	0.77249	0.999992	14428	0	-0.35237	0.013034	1.88492
393	PPAPDC1A	4	-2.43403	0.003681	0.013034	0.614892	393	1	-0.22822	0.89212	0.8918	0.999992	16759	0	-0.22822	0.013034	1.88492
394	MRPL42	4	-2.43403	0.003681	0.013034	0.614892	394	3	-1.7628	0.98373	0.98373	0.999992	18627	0	-1.7628	0.013034	1.88492
395	RAB5B	4	-2.43403	0.003681	0.013034	0.614892	395	2	-0.83913	0.96781	0.96777	0.999992	18243	0	-0.83913	0.013034	1.88492
396	VPS39	4	-2.43403	0.003681	0.013034	0.614892	396	2	-0.30363	0.79824	0.7979	0.999992	14947	0	-0.30363	0.013034	1.88492
397	C5orf51	4	-2.43181	0.0036999	0.013097	0.614892	397	3	-1.3629	0.57761	0.58436	0.999992	10847	1	-1.3629	0.013097	1.88283
398	GTF2E2	4	-2.43181	0.0036999	0.013097	0.614892	398	3	-1.6786	0.61674	0.61859	0.999992	11514	1	-1.6786	0.013097	1.88283
399	GGT6	4	-2.43181	0.0036999	0.013097	0.614892	399	3	-1.7374	0.2274	0.34165	0.999992	6431	1	-1.7374	0.013097	1.88283
400	RNF151	4	-2.43181	0.0036999	0.013097	0.614892	400	3	-1.418	0.26431	0.37322	0.999992	7009	1	-1.418	0.013097	1.88283
401	ASCC1	4	-2.43181	0.0036999	0.013097	0.614892	401	3	-1.4625	0.82052	0.82005	0.999992	15369	0	-1.4625	0.013097	1.88283
402	SLC22A7	4	-2.42875	0.0037261	0.013187	0.614892	402	4	-0.7517	0.99627	0.9963	0.999992	18942	0	-0.7517	0.013187	1.87985
403	LOC101060389	4	-2.42678	0.003743	0.013244	0.614892	403	4	-1.1315	0.99626	0.99629	0.999992	18941	0	-1.1315	0.013244	1.87798
404	HAO1	4	-2.42272	0.0037782	0.013361	0.614892	404	3	-1.6619	0.91098	0.91077	0.999992	17126	0	-1.6619	0.013361	1.87416
405	SS18L2	4	-2.42176	0.0037865	0.01339	0.614892	405	2	-1.3533	0.5067	0.52834	0.999992	9803	1	-1.3533	0.01339	1.87322
406	EIF2S1	4	-2.42176	0.0037865	0.01339	0.614892	406	3	-1.6346	0.98336	0.98338	0.999992	18609	0	-1.6346	0.01339	1.87322
407	FAM217A	4	-2.42176	0.0037865	0.01339	0.614892	407	2	-1.2544	0.8761	0.87565	0.999992	16457	0	-1.2544	0.01339	1.87322
408	XKR3	4	-2.42176	0.0037865	0.01339	0.614892	408	2	-1.6505	0.80632	0.80594	0.999992	15095	0	-1.6505	0.01339	1.87322
409	CCDC88A	4	-2.42176	0.0037865	0.01339	0.614892	409	2	-1.1585	0.94486	0.94473	0.999992	17799	0	-1.1585	0.01339	1.87322
410	RBPJL	4	-2.42176	0.0037865	0.01339	0.614892	410	2	-1.2584	0.58009	0.58645	0.999992	10887	1	-1.2584	0.01339	1.87322
411	CALML5	4	-2.42176	0.0037865	0.01339	0.614892	411	3	-1.3713	0.30771	0.39777	0.999992	7444	1	-1.3713	0.01339	1.87322
412	AK6	4	-2.42176	0.0037865	0.01339	0.614892	412	3	-1.4819	0.58441	0.59015	0.999992	10981	1	-1.4819	0.01339	1.87322
413	ADGRL2	4	-2.42176	0.0037865	0.01339	0.614892	413	3	-1.3741	0.9945	0.99455	0.999992	18881	0	-1.3741	0.01339	1.87322
414	HIST1H1B	4	-2.42176	0.0037865	0.01339	0.614892	414	3	-1.4411	0.072543	0.14277	0.961136	2832	1	-1.4411	0.01339	1.87322
415	HUS1	4	-2.42176	0.0037865	0.01339	0.614892	415	3	-1.8006	0.74482	0.74432	0.999992	13907	0	-1.8006	0.01339	1.87322
416	CTU2	4	-2.42	0.0038019	0.013448	0.614892	416	4	-1.4475	0.9962	0.99623	0.999992	18938	0	-1.4475	0.013448	1.87134
417	NCL	4	-2.42	0.0038019	0.013448	0.614892	417	4	-0.92131	0.9962	0.99623	0.999992	18939	0	-0.92131	0.013448	1.87134
418	LCN8	4	-2.41718	0.0038267	0.013527	0.616241	418	3	-1.5206	0.99131	0.99137	0.999992	18800	0	-1.5206	0.013527	1.8688
419	VPS16	4	-2.40875	0.0039017	0.013777	0.616241	419	3	-1.6814	0.75854	0.7581	0.999992	14178	0	-1.6814	0.013777	1.86085
420	NUTM2B	4	-2.40875	0.0039017	0.013777	0.616241	420	3	-1.3857	0.89692	0.89661	0.999992	16848	0	-1.3857	0.013777	1.86085
421	CAPN13	4	-2.40752	0.0039127	0.01381	0.616241	421	4	-0.91107	0.99609	0.99612	0.999992	18936	0	-0.91107	0.01381	1.85981
422	DGCR8	4	-2.40752	0.0039127	0.01381	0.616241	422	4	-1.173	0.99609	0.99612	0.999992	18935	0	-1.173	0.01381	1.85981
423	ZNF107	4	-2.40738	0.003914	0.013814	0.616241	423	1	-0.15338	0.56925	0.57737	0.999992	10726	1	-0.15338	0.013814	1.85968
424	ADGB	4	-2.39518	0.0040255	0.014203	0.616241	424	3	-1.8416	0.76636	0.76598	0.999992	14320	0	-1.8416	0.014203	1.84762
425	FGF10	4	-2.39518	0.0040255	0.014203	0.616241	425	4	-1.4946	0.99472	0.99477	0.999992	18892	0	-1.4946	0.014203	1.84762
426	EPRS	4	-2.39518	0.0040255	0.014203	0.616241	426	3	-1.5015	0.96845	0.96839	0.999992	18258	0	-1.5015	0.014203	1.84762
427	RARS	4	-2.39468	0.0040301	0.014216	0.616241	427	2	-1.7507	0.038801	0.093077	0.936831	1888	1	-1.7507	0.014216	1.84722
428	FAM178A	4	-2.39468	0.0040301	0.014216	0.616241	428	3	-2.2998	0.98972	0.98974	0.999992	18773	0	-2.2998	0.014216	1.84722
429	STRAP	4	-2.39387	0.0040377	0.014237	0.616241	429	4	-1.0201	0.99596	0.996	0.999992	18933	0	-1.0201	0.014237	1.84658
430	HNRNPR	4	-2.39387	0.0040377	0.014237	0.616241	430	4	-1.1077	0.99596	0.996	0.999992	18932	0	-1.1077	0.014237	1.84658
431	LOC391003	4	-2.39387	0.0040377	0.014237	0.616241	431	4	-0.82895	0.99596	0.996	0.999992	18934	0	-0.82895	0.014237	1.84658
432	BANP	4	-2.38993	0.0040745	0.014362	0.616241	432	3	-2.0826	0.93966	0.93964	0.999992	17686	0	-2.0826	0.014362	1.84279
433	RAB38	4	-2.389	0.0040832	0.014394	0.616241	433	4	-1.0691	0.99592	0.99595	0.999992	18931	0	-1.0691	0.014394	1.84182
434	ASXL1	4	-2.38529	0.0041182	0.014509	0.616241	434	2	-1.0148	0.47453	0.505	0.999992	9357	1	-1.0148	0.014509	1.83836
435	PREB	4	-2.38529	0.0041182	0.014509	0.616241	435	3	-2.0755	0.88028	0.8798	0.999992	16551	0	-2.0755	0.014509	1.83836
436	RPLP0	4	-2.38064	0.0041626	0.014665	0.616241	436	4	-0.91618	0.99584	0.99587	0.999992	18930	0	-0.91618	0.014665	1.83372
437	ZNF281	4	-2.37786	0.0041893	0.014747	0.616241	437	2	-1.2555	0.81598	0.81559	0.999992	15273	0	-1.2555	0.014747	1.8313
438	NLRP3	4	-2.37786	0.0041893	0.014747	0.616241	438	2	-1.3334	0.73552	0.73502	0.999992	13736	0	-1.3334	0.014747	1.8313
439	ABCE1	4	-2.37689	0.0041987	0.014782	0.616241	439	2	-1.8205	0.17845	0.27935	0.999992	5316	1	-1.8205	0.014782	1.83027
440	C7orf26	4	-2.37689	0.0041987	0.014782	0.616241	440	3	-1.4011	0.95333	0.95321	0.999992	17960	0	-1.4011	0.014782	1.83027
441	ZCCHC11	4	-2.37689	0.0041987	0.014782	0.616241	441	2	-0.41942	0.47501	0.50537	0.999992	9365	1	-0.41942	0.014782	1.83027
442	KLHL17	4	-2.37689	0.0041987	0.014782	0.616241	442	1	0.21872	0.70423	0.70354	0.999992	13148	0	0.21872	0.014782	1.83027
443	VGLL2	4	-2.37689	0.0041987	0.014782	0.616241	443	1	0.51243	0.014791	0.039375	0.881193	846	2	0.51243	0.014782	1.83027
444	C10orf10	4	-2.37689	0.0041987	0.014782	0.616241	444	2	-0.2919	0.39127	0.44888	0.999992	8320	1	-0.2919	0.014782	1.83027
445	CDH15	4	-2.37689	0.0041987	0.014782	0.616241	445	3	-1.4135	0.021806	0.055565	0.906156	1169	1	-1.4135	0.014782	1.83027
446	CFC1	4	-2.37457	0.0042211	0.014856	0.616241	446	3	-1.4877	0.97183	0.9718	0.999992	18346	0	-1.4877	0.014856	1.8281
447	FTH1	4	-2.37385	0.0042281	0.01488	0.616241	447	4	-1.4253	0.99577	0.9958	0.999992	18929	0	-1.4253	0.01488	1.8274
448	FNDC3A	4	-2.37385	0.0042281	0.01488	0.616241	448	4	-0.72067	0.99577	0.9958	0.999992	18928	0	-0.72067	0.01488	1.8274
449	MFAP1	4	-2.37138	0.0042523	0.01496	0.616241	449	3	-2.1767	0.98359	0.98361	0.999992	18619	0	-2.1767	0.01496	1.82507
450	ATP5H	4	-2.37138	0.0042523	0.01496	0.616241	450	3	-2.1808	0.98359	0.98361	0.999992	18616	0	-2.1808	0.01496	1.82507
451	SLC30A5	4	-2.37138	0.0042523	0.01496	0.616241	451	3	-1.4274	0.97993	0.98	0.999992	18536	0	-1.4274	0.01496	1.82507
452	NOP2	4	-2.37138	0.0042523	0.01496	0.616241	452	3	-1.3719	0.96529	0.96523	0.999992	18200	0	-1.3719	0.01496	1.82507
453	JMJD6	4	-2.37138	0.0042523	0.01496	0.616241	453	3	-2.0176	0.98163	0.98166	0.999992	18571	0	-2.0176	0.01496	1.82507
454	SNAPC3	4	-2.37138	0.0042523	0.01496	0.616241	454	3	-1.2819	0.58441	0.59015	0.999992	10955	1	-1.2819	0.01496	1.82507
455	NFE4	4	-2.37138	0.0042523	0.01496	0.616241	455	3	-1.3233	0.28143	0.38282	0.999992	7186	1	-1.3233	0.01496	1.82507
456	KIF11	4	-2.37138	0.0042523	0.01496	0.616241	456	3	-1.5224	0.98733	0.98736	0.999992	18709	0	-1.5224	0.01496	1.82507
457	DAP	4	-2.37138	0.0042523	0.01496	0.616241	457	3	-1.7101	0.97249	0.97245	0.999992	18362	0	-1.7101	0.01496	1.82507
458	RPS3A	4	-2.37138	0.0042523	0.01496	0.616241	458	3	-2.2667	0.97196	0.97193	0.999992	18350	0	-2.2667	0.01496	1.82507
459	BAGE2	4	-2.36763	0.0042891	0.015083	0.617744	459	2	-1.1607	0.79066	0.79022	0.999992	14798	0	-1.1607	0.015083	1.82151
460	FARSB	3	-2.36738	0.0042916	0.011841	0.600703	460	3	-1.1241	0.99571	0.99582	0.999992	18926	0	-1.1241	0.011841	1.92661
461	DMAP1	4	-2.36645	0.0043008	0.015126	0.617744	461	4	-1.1801	0.9957	0.99573	0.999992	18923	0	-1.1801	0.015126	1.82028
462	COG2	4	-2.36645	0.0043008	0.015126	0.617744	462	4	-1.1459	0.9957	0.99573	0.999992	18924	0	-1.1459	0.015126	1.82028
463	SDHB	4	-2.36645	0.0043008	0.015126	0.617744	463	4	-1.451	0.9957	0.99573	0.999992	18925	0	-1.451	0.015126	1.82028
464	MORC1	4	-2.36126	0.0043525	0.015294	0.620641	464	4	-1.4192	0.99565	0.99568	0.999992	18922	0	-1.4192	0.015294	1.81548
465	PYGO1	4	-2.36126	0.0043525	0.015294	0.620641	465	4	-1.0062	0.99565	0.99568	0.999992	18920	0	-1.0062	0.015294	1.81548
466	PYROXD1	4	-2.36126	0.0043525	0.015294	0.620641	466	4	-0.79856	0.99565	0.99568	0.999992	18921	0	-0.79856	0.015294	1.81548
467	CFAP74	4	-2.35635	0.004402	0.015461	0.625203	467	4	-1.0174	0.9956	0.99563	0.999992	18919	0	-1.0174	0.015461	1.81076
468	COX11	4	-2.3548	0.0044177	0.01551	0.625203	468	3	-1.3786	0.95521	0.95511	0.999992	17996	0	-1.3786	0.01551	1.80939
469	FBXO11	4	-2.35303	0.0044358	0.015571	0.625203	469	3	-1.445	0.83772	0.83706	0.999992	15710	0	-1.445	0.015571	1.80768
470	GPR65	4	-2.35253	0.0044409	0.015586	0.625203	470	2	-0.75815	0.18222	0.28418	0.999992	5398	2	-0.75815	0.015586	1.80727
471	TRIM22	4	-2.35253	0.0044409	0.015586	0.625203	471	2	-1.1541	0.93175	0.93152	0.999992	17550	0	-1.1541	0.015586	1.80727
472	UBIAD1	4	-2.35142	0.0044523	0.01562	0.625203	472	4	-1.1247	0.99555	0.99558	0.999992	18918	0	-1.1247	0.01562	1.80632
473	TADA1	4	-2.35033	0.0044634	0.015664	0.625203	473	3	-1.3077	0.94667	0.94663	0.999992	17832	0	-1.3077	0.015664	1.8051
474	ZBBX	4	-2.34597	0.0045085	0.015826	0.625203	474	3	-1.5743	0.92665	0.92644	0.999992	17454	0	-1.5743	0.015826	1.80063
475	LRRD1	4	-2.34597	0.0045085	0.015826	0.625203	475	2	-0.97597	0.70985	0.70917	0.999992	13239	0	-0.97597	0.015826	1.80063
476	HNRNPL	4	-2.34319	0.0045374	0.015923	0.625203	476	3	-2.2484	0.35894	0.42848	0.999992	7980	1	-2.2484	0.015923	1.79798
477	CRYBA2	4	-2.33946	0.0045766	0.016048	0.625203	477	4	-0.96615	0.99542	0.99546	0.999992	18916	0	-0.96615	0.016048	1.79458
478	TELO2	4	-2.33828	0.004589	0.016091	0.625203	478	3	-1.4861	0.82746	0.82688	0.999992	15504	0	-1.4861	0.016091	1.79342
479	SBDS	4	-2.3367	0.0046057	0.016137	0.625203	479	3	-1.359	0.18189	0.28376	0.999992	5385	1	-1.359	0.016137	1.79218
480	SPRYD4	4	-2.33577	0.0046156	0.016179	0.625203	480	4	-0.80051	0.99538	0.99542	0.999992	18915	0	-0.80051	0.016179	1.79105
481	MTHFD1	4	-2.33495	0.0046243	0.016209	0.625203	481	4	-1.0759	0.99538	0.99541	0.999992	18914	0	-1.0759	0.016209	1.79024
482	MIS18A	4	-2.33357	0.0046391	0.016256	0.625203	482	4	-2.2011	0.99536	0.9954	0.999992	18913	0	-2.2011	0.016256	1.78899
483	TEAD1	4	-2.33086	0.0046681	0.016353	0.625203	483	3	-1.6046	0.81054	0.81012	0.999992	15174	0	-1.6046	0.016353	1.7864
484	MPC2	4	-2.33086	0.0046681	0.016353	0.625203	484	3	-1.349	0.87044	0.87001	0.999992	16346	0	-1.349	0.016353	1.7864
485	SF3B1	4	-2.33086	0.0046681	0.016353	0.625203	485	3	-1.5725	0.41151	0.46194	0.999992	8576	1	-1.5725	0.016353	1.7864
486	ZFP42	4	-2.32911	0.0046869	0.01642	0.625203	486	3	-1.2939	0.86348	0.86306	0.999992	16214	0	-1.2939	0.01642	1.78463
487	EXOC4	4	-2.32881	0.0046902	0.016434	0.625203	487	2	-0.81146	0.90014	0.89976	0.999992	16915	0	-0.81146	0.016434	1.78426
488	SSX4	4	-2.32881	0.0046902	0.016434	0.625203	488	2	-0.16077	0.20381	0.31162	0.999992	5915	2	-0.16077	0.016434	1.78426
489	PTCHD2	4	-2.32881	0.0046902	0.016434	0.625203	489	1	0.33524	0.23817	0.35516	0.999992	6670	1	0.33524	0.016434	1.78426
490	PLEKHA7	4	-2.32881	0.0046902	0.016434	0.625203	490	1	0.26182	0.29912	0.39274	0.999992	7357	1	0.26182	0.016434	1.78426
491	ZFX	4	-2.32881	0.0046902	0.016434	0.625203	491	2	-0.21887	0.12853	0.21541	0.989465	4156	2	-0.21887	0.016434	1.78426
492	ANXA2R	4	-2.32881	0.0046902	0.016434	0.625203	492	2	-1.3372	0.9738	0.97373	0.999992	18392	0	-1.3372	0.016434	1.78426
493	MCM2	4	-2.32881	0.0046902	0.016434	0.625203	493	1	-0.074789	0.62302	0.62442	0.999992	11623	1	-0.074789	0.016434	1.78426
494	CROCC	4	-2.32706	0.0047091	0.016508	0.625203	494	4	-0.90118	0.99529	0.99533	0.999992	18912	0	-0.90118	0.016508	1.78231
495	DLEU7	4	-2.32679	0.004712	0.016519	0.625203	495	3	-1.6124	0.11172	0.19383	0.982471	3755	1	-1.6124	0.016519	1.78202
496	C7	4	-2.32679	0.004712	0.016519	0.625203	496	2	-1.2142	0.29265	0.38908	0.999992	7295	1	-1.2142	0.016519	1.78202
497	WDR1	4	-2.32679	0.004712	0.016519	0.625203	497	3	-1.9603	0.062568	0.12945	0.953575	2587	1	-1.9603	0.016519	1.78202
498	HRH3	4	-2.32679	0.004712	0.016519	0.625203	498	2	-1.1074	0.6595	0.65898	0.999992	12330	1	-1.1074	0.016519	1.78202
499	KDM5D	4	-2.32679	0.004712	0.016519	0.625203	499	2	-1.019	0.75771	0.7573	0.999992	14156	0	-1.019	0.016519	1.78202
500	OGFR	4	-2.32504	0.0047311	0.01659	0.626649	500	4	-0.77659	0.99527	0.9953	0.999992	18911	0	-0.77659	0.01659	1.78015
501	CENPE	4	-2.32255	0.0047583	0.016679	0.627514	501	4	-1.0853	0.99524	0.99527	0.999992	18909	0	-1.0853	0.016679	1.77783
502	SCGB1D2	4	-2.32255	0.0047583	0.016679	0.627514	502	4	-0.78795	0.99524	0.99527	0.999992	18910	0	-0.78795	0.016679	1.77783
503	SLC25A5	4	-2.31946	0.0047923	0.0168	0.630035	503	4	-1.0067	0.99521	0.99523	0.999992	18908	0	-1.0067	0.0168	1.77469
504	KLHL9	4	-2.31736	0.0048155	0.016878	0.630035	504	4	-1.1711	0.99518	0.99521	0.999992	18907	0	-1.1711	0.016878	1.77268
505	ZEB1	4	-2.31102	0.0048863	0.01712	0.630035	505	3	-1.5579	0.2305	0.34558	0.999992	6497	1	-1.5579	0.01712	1.7665
506	NDUFS8	4	-2.31102	0.0048863	0.01712	0.630035	506	3	-1.4077	0.9787	0.97873	0.999992	18505	0	-1.4077	0.01712	1.7665
507	ITGB5	4	-2.31052	0.0048919	0.017135	0.630035	507	4	-1.2084	0.99511	0.99514	0.999992	18906	0	-1.2084	0.017135	1.76612
508	IL16	4	-2.30682	0.0049338	0.017283	0.630035	508	4	-1.0038	0.99507	0.9951	0.999992	18905	0	-1.0038	0.017283	1.76238
509	C11orf88	4	-2.30549	0.0049489	0.01733	0.630035	509	1	0.45286	0.60694	0.6098	0.999992	11355	1	0.45286	0.01733	1.7612
510	DPAGT1	4	-2.30435	0.0049619	0.017371	0.630035	510	4	-1.2989	0.99504	0.99507	0.999992	18902	0	-1.2989	0.017371	1.76018
511	CFLAR	4	-2.30435	0.0049619	0.017371	0.630035	511	4	-0.86205	0.99504	0.99507	0.999992	18904	0	-0.86205	0.017371	1.76018
512	BTBD7	4	-2.30435	0.0049619	0.017371	0.630035	512	4	-0.86769	0.99504	0.99507	0.999992	18903	0	-0.86769	0.017371	1.76018
513	ZBTB11	4	-2.29885	0.0050252	0.017574	0.630035	513	3	-1.389	0.90838	0.90811	0.999992	17080	0	-1.389	0.017574	1.75513
514	YRDC	4	-2.29885	0.0050252	0.017574	0.630035	514	3	-1.5643	0.95046	0.95041	0.999992	17900	0	-1.5643	0.017574	1.75513
515	KIF5A	4	-2.29885	0.0050252	0.017574	0.630035	515	3	-1.3289	0.98733	0.98736	0.999992	18715	0	-1.3289	0.017574	1.75513
516	DDX23	4	-2.29715	0.0050449	0.017649	0.630035	516	4	-0.85874	0.99496	0.995	0.999992	18901	0	-0.85874	0.017649	1.75328
517	FAM169A	4	-2.29715	0.0050449	0.017649	0.630035	517	4	-1.2944	0.99496	0.995	0.999992	18900	0	-1.2944	0.017649	1.75328
518	ATP5D	4	-2.29415	0.0050798	0.017767	0.630035	518	3	-1.4745	0.96715	0.96709	0.999992	18234	0	-1.4745	0.017767	1.75039
519	BORA	4	-2.29415	0.0050798	0.017767	0.630035	519	3	-1.4448	0.79247	0.79205	0.999992	14845	0	-1.4448	0.017767	1.75039
520	FBXL15	4	-2.29415	0.0050798	0.017767	0.630035	520	2	-1.8986	0.046765	0.10853	0.946818	2184	1	-1.8986	0.017767	1.75039
521	POP4	4	-2.29415	0.0050798	0.017767	0.630035	521	2	-1.1809	0.96879	0.96874	0.999992	18270	0	-1.1809	0.017767	1.75039
522	MRPS36	4	-2.29415	0.0050798	0.017767	0.630035	522	3	-2.118	0.67571	0.67512	0.999992	12616	0	-2.118	0.017767	1.75039
523	NOP14	4	-2.29415	0.0050798	0.017767	0.630035	523	2	-0.62766	0.19568	0.30138	0.999992	5709	2	-0.62766	0.017767	1.75039
524	CDCA3	4	-2.29415	0.0050798	0.017767	0.630035	524	3	-1.2838	0.45891	0.49406	0.999992	9141	1	-1.2838	0.017767	1.75039
525	TMEM236	4	-2.29415	0.0050798	0.017767	0.630035	525	3	-1.495	0.9381	0.93807	0.999992	17653	0	-1.495	0.017767	1.75039
526	ANAPC2	4	-2.29415	0.0050798	0.017767	0.630035	526	2	-1.0171	0.87692	0.87648	0.999992	16477	0	-1.0171	0.017767	1.75039
527	CHMP2B	4	-2.29415	0.0050798	0.017767	0.630035	527	2	-1.3229	0.15794	0.25317	0.994774	4842	1	-1.3229	0.017767	1.75039
528	MRPL44	4	-2.29415	0.0050798	0.017767	0.630035	528	2	-1.6011	0.58441	0.59015	0.999992	11004	1	-1.6011	0.017767	1.75039
529	FBXW11	4	-2.29415	0.0050798	0.017767	0.630035	529	3	-1.557	0.78	0.77956	0.999992	14577	0	-1.557	0.017767	1.75039
530	RTKN	4	-2.29415	0.0050798	0.017767	0.630035	530	3	-2.24	0.86742	0.86697	0.999992	16285	0	-2.24	0.017767	1.75039
531	CEBPZ	3	-2.28962	0.0051331	0.014155	0.616241	531	3	-1.9227	0.98678	0.98692	0.999992	18695	0	-1.9227	0.014155	1.84909
532	FBXO9	4	-2.28915	0.0051387	0.017959	0.635653	532	3	-1.3224	0.63469	0.63514	0.999992	11848	1	-1.3224	0.017959	1.74572
533	POLR1A	3	-2.28025	0.0052451	0.014451	0.616241	533	3	-2.9335	0.99475	0.99487	0.999992	18895	0	-2.9335	0.014451	1.8401
534	ZBTB8OS	3	-2.28025	0.0052451	0.014451	0.616241	534	3	-1.1973	0.99475	0.99487	0.999992	18897	0	-1.1973	0.014451	1.8401
535	LRPPRC	3	-2.28025	0.0052451	0.014451	0.616241	535	3	-1.8264	0.99475	0.99487	0.999992	18896	0	-1.8264	0.014451	1.8401
536	THAP1	3	-2.28025	0.0052451	0.014451	0.616241	536	3	-1.5963	0.99475	0.99487	0.999992	18894	0	-1.5963	0.014451	1.8401
537	PHLDB2	4	-2.27997	0.0052484	0.018326	0.638119	537	4	-1.1858	0.99475	0.9948	0.999992	18893	0	-1.1858	0.018326	1.73693
538	NKX2-2	4	-2.27908	0.0052592	0.018363	0.638119	538	1	-0.1044	0.90563	0.90533	0.999992	17022	0	-0.1044	0.018363	1.73606
539	RB1CC1	4	-2.27908	0.0052592	0.018363	0.638119	539	2	-0.42496	0.18553	0.28846	0.999992	5471	2	-0.42496	0.018363	1.73606
540	SOX6	4	-2.27908	0.0052592	0.018363	0.638119	540	2	-0.37687	0.27625	0.37985	0.999992	7138	1	-0.37687	0.018363	1.73606
541	SSX3	4	-2.27908	0.0052592	0.018363	0.638119	541	2	-0.37109	0.94815	0.94812	0.999992	17855	0	-0.37109	0.018363	1.73606
542	DIRAS2	4	-2.27908	0.0052592	0.018363	0.638119	542	2	-0.79213	0.25706	0.36931	0.999992	6931	1	-0.79213	0.018363	1.73606
543	IL17RC	4	-2.27908	0.0052592	0.018363	0.638119	543	1	0.4085	0.093079	0.16957	0.97996	3301	2	0.4085	0.018363	1.73606
544	DPF2	4	-2.27908	0.0052592	0.018363	0.638119	544	3	-1.219	0.98934	0.98939	0.999992	18760	0	-1.219	0.018363	1.73606
545	LY6G5B	4	-2.27908	0.0052592	0.018363	0.638119	545	2	-0.83587	0.96635	0.96629	0.999992	18217	0	-0.83587	0.018363	1.73606
546	RANBP3L	4	-2.27908	0.0052592	0.018363	0.638119	546	1	0.24692	0.2027	0.31029	0.999992	5888	2	0.24692	0.018363	1.73606
547	ATP1A1	4	-2.27479	0.0053114	0.01854	0.642646	547	4	-1.478	0.99469	0.99474	0.999992	18891	0	-1.478	0.01854	1.73189
548	KRTAP10-4	4	-2.27182	0.0053478	0.018661	0.642646	548	4	-0.82021	0.99465	0.9947	0.999992	18887	0	-0.82021	0.018661	1.72907
549	DDX6	4	-2.27182	0.0053478	0.018661	0.642646	549	4	-0.92985	0.99465	0.9947	0.999992	18888	0	-0.92985	0.018661	1.72907
550	SRSF6	4	-2.27182	0.0053478	0.018661	0.642646	550	4	-1.0506	0.99465	0.9947	0.999992	18889	0	-1.0506	0.018661	1.72907
551	RANBP9	4	-2.27182	0.0053478	0.018661	0.642646	551	4	-0.96348	0.99465	0.9947	0.999992	18890	0	-0.96348	0.018661	1.72907
552	RRM1	4	-2.2655	0.0054262	0.018881	0.645634	552	3	-1.181	0.88789	0.88755	0.999992	16683	0	-1.181	0.018881	1.72398
553	CEP295	4	-2.2655	0.0054262	0.018881	0.645634	553	3	-1.2924	0.98882	0.98887	0.999992	18751	0	-1.2924	0.018881	1.72398
554	OR5D16	4	-2.2655	0.0054262	0.018881	0.645634	554	3	-1.3787	0.85945	0.85898	0.999992	16132	0	-1.3787	0.018881	1.72398
555	SNX19	4	-2.26239	0.0054652	0.018984	0.645634	555	2	-1.2244	0.63856	0.63875	0.999992	11932	1	-1.2244	0.018984	1.72161
556	CYP1A1	4	-2.26239	0.0054652	0.018984	0.645634	556	3	-1.6692	0.37734	0.43998	0.999992	8164	1	-1.6692	0.018984	1.72161
557	LIAS	4	-2.26239	0.0054652	0.018984	0.645634	557	3	-1.485	0.65575	0.65522	0.999992	12265	1	-1.485	0.018984	1.72161
558	ARHGEF19	4	-2.26006	0.0054947	0.019052	0.646213	558	3	-1.4071	0.99164	0.9917	0.999992	18816	0	-1.4071	0.019052	1.72006
559	MARCHF4	4	-2.25805	0.0055201	0.019113	0.646213	559	3	-1.4329	0.89655	0.89626	0.999992	16843	0	-1.4329	0.019113	1.71867
560	SPEG	4	-2.25561	0.0055512	0.019185	0.646213	560	3	-1.4136	0.61047	0.61289	0.999992	11421	1	-1.4136	0.019185	1.71704
561	CEP19	4	-2.25419	0.0055694	0.019229	0.646213	561	2	-0.24538	0.27693	0.38023	0.999992	7146	1	-0.24538	0.019229	1.71604
562	CHST1	4	-2.25399	0.005572	0.019234	0.646213	562	3	-1.3653	0.97789	0.97794	0.999992	18491	0	-1.3653	0.019234	1.71593
563	COX5B	4	-2.25399	0.005572	0.019234	0.646213	563	3	-1.5772	0.67504	0.67445	0.999992	12610	0	-1.5772	0.019234	1.71593
564	TNFSF13B	4	-2.25271	0.0055884	0.019272	0.646213	564	3	-1.2935	0.98313	0.98316	0.999992	18605	0	-1.2935	0.019272	1.71507
565	GLT8D2	4	-2.24607	0.0056745	0.01948	0.646807	565	2	-1.2722	0.37153	0.43634	0.999992	8111	1	-1.2722	0.01948	1.71041
566	PGD	4	-2.24607	0.0056745	0.01948	0.646807	566	2	-0.92548	0.72713	0.72661	0.999992	13582	0	-0.92548	0.01948	1.71041
567	PPIL1	4	-2.24598	0.0056757	0.019484	0.646807	567	3	-1.3109	0.95587	0.95579	0.999992	18005	0	-1.3109	0.019484	1.71032
568	FAM160B1	4	-2.24598	0.0056757	0.019484	0.646807	568	3	-1.3945	0.66654	0.66602	0.999992	12465	0	-1.3945	0.019484	1.71032
569	NUBP2	4	-2.23665	0.005799	0.019789	0.646807	569	2	-1.1784	0.39917	0.45399	0.999992	8428	1	-1.1784	0.019789	1.70358
570	AGL	4	-2.23665	0.005799	0.019789	0.646807	570	3	-1.4063	0.86589	0.86546	0.999992	16260	0	-1.4063	0.019789	1.70358
571	DLEC1	4	-2.23665	0.005799	0.019789	0.646807	571	2	-1.2163	0.70423	0.70354	0.999992	13145	0	-1.2163	0.019789	1.70358
572	PRMT1	4	-2.23665	0.005799	0.019789	0.646807	572	2	-1.0887	0.77655	0.77611	0.999992	14503	0	-1.0887	0.019789	1.70358
573	RPP30	4	-2.23612	0.005806	0.019803	0.646807	573	3	-1.7482	0.52309	0.54075	0.999992	10034	1	-1.7482	0.019803	1.70327
574	LARP7	4	-2.23612	0.005806	0.019803	0.646807	574	3	-1.2102	0.85435	0.85381	0.999992	16029	0	-1.2102	0.019803	1.70327
575	VPS25	4	-2.23612	0.005806	0.019803	0.646807	575	3	-1.2143	0.25279	0.36694	0.999992	6888	1	-1.2143	0.019803	1.70327
576	SDF2L1	4	-2.23612	0.005806	0.019803	0.646807	576	3	-1.3391	0.45207	0.48929	0.999992	9048	1	-1.3391	0.019803	1.70327
577	PSMC3	4	-2.23612	0.005806	0.019803	0.646807	577	3	-1.5141	0.73984	0.73932	0.999992	13816	0	-1.5141	0.019803	1.70327
578	FBN2	3	-2.23143	0.0058691	0.016083	0.625203	578	2	-1.9295	0.9143	0.9144	0.999992	17177	0	-1.9295	0.016083	1.79363
579	CR1L	4	-2.22544	0.0059506	0.020163	0.646807	579	3	-1.5169	0.97655	0.97654	0.999992	18453	0	-1.5169	0.020163	1.69544
580	SKI	4	-2.22526	0.005953	0.020167	0.646807	580	2	-1.3056	0.078735	0.15093	0.965093	2984	1	-1.3056	0.020167	1.69536
581	C2CD3	4	-2.2244	0.0059648	0.020195	0.646807	581	3	-1.4941	0.95346	0.95335	0.999992	17962	0	-1.4941	0.020195	1.69476
582	ADAMTSL4	4	-2.22121	0.0060088	0.020305	0.646807	582	2	-0.39011	0.37836	0.44061	0.999992	8175	1	-0.39011	0.020305	1.6924
583	WRB	4	-2.22121	0.0060088	0.020305	0.646807	583	2	-0.61322	0.44548	0.48481	0.999992	8977	1	-0.61322	0.020305	1.6924
584	CPEB4	4	-2.22121	0.0060088	0.020305	0.646807	584	2	-0.34012	0.90375	0.90342	0.999992	16987	0	-0.34012	0.020305	1.6924
585	ATP6V0B	4	-2.22121	0.0060088	0.020305	0.646807	585	2	-1.3633	0.98609	0.9861	0.999992	18681	0	-1.3633	0.020305	1.6924
586	OLFML3	4	-2.22121	0.0060088	0.020305	0.646807	586	2	-0.24148	0.22693	0.34101	0.999992	6421	2	-0.24148	0.020305	1.6924
587	CHP2	4	-2.22121	0.0060088	0.020305	0.646807	587	1	-0.18037	0.93816	0.93812	0.999992	17655	0	-0.18037	0.020305	1.6924
588	CDKN2C	4	-2.22121	0.0060088	0.020305	0.646807	588	2	-1.0916	0.87952	0.87905	0.999992	16535	0	-1.0916	0.020305	1.6924
589	CDCA8	4	-2.22121	0.0060088	0.020305	0.646807	589	2	-0.33206	0.69167	0.69108	0.999992	12900	0	-0.33206	0.020305	1.6924
590	CYP24A1	4	-2.22121	0.0060088	0.020305	0.646807	590	2	-0.49529	0.82876	0.82814	0.999992	15535	0	-0.49529	0.020305	1.6924
591	TNFRSF8	4	-2.22121	0.0060088	0.020305	0.646807	591	1	0.18902	0.21573	0.32693	0.999992	6183	2	0.18902	0.020305	1.6924
592	XKRY2	4	-2.22121	0.0060088	0.020305	0.646807	592	1	0.4899	0.094957	0.172	0.980672	3335	2	0.4899	0.020305	1.6924
593	KCNA1	4	-2.22121	0.0060088	0.020305	0.646807	593	2	-0.67104	0.34782	0.42156	0.999992	7871	1	-0.67104	0.020305	1.6924
594	FAM81B	4	-2.21674	0.006071	0.020461	0.649609	594	2	-1.3008	0.6783	0.67768	0.999992	12655	0	-1.3008	0.020461	1.68907
595	TAS2R38	4	-2.21444	0.0061032	0.020541	0.651076	595	3	-1.5473	0.78	0.77956	0.999992	14586	0	-1.5473	0.020541	1.68738
596	RBM39	4	-2.20778	0.0061976	0.020761	0.65673	596	3	-1.3513	0.8348	0.8342	0.999992	15648	0	-1.3513	0.020761	1.68275
597	TBL1Y	4	-2.20703	0.0062083	0.020788	0.65673	597	3	-1.3467	0.92489	0.92469	0.999992	17405	0	-1.3467	0.020788	1.68219
598	OR51B6	4	-2.20334	0.0062613	0.020902	0.658351	598	3	-1.4512	0.53705	0.55143	0.999992	10266	1	-1.4512	0.020902	1.67981
599	AATF	4	-2.20312	0.0062644	0.020908	0.658351	599	3	-1.4948	0.98049	0.98053	0.999992	18549	0	-1.4948	0.020908	1.67969
600	TAMM41	3	-2.19561	0.0063737	0.017409	0.630035	600	3	-1.1092	0.99363	0.99376	0.999992	18861	0	-1.1092	0.017409	1.75923
601	SPDYE2B	3	-2.18784	0.0064887	0.017698	0.630035	601	2	-3.0537	0.94424	0.94445	0.999992	17789	0	-3.0537	0.017698	1.75208
602	SNRPF	3	-2.18784	0.0064887	0.017698	0.630035	602	2	-1.65	0.91568	0.91573	0.999992	17209	0	-1.65	0.017698	1.75208
603	CSN1S1	4	-2.18633	0.0065114	0.021516	0.667033	603	3	-1.3807	0.6043	0.6075	0.999992	11308	1	-1.3807	0.021516	1.66724
604	C5	4	-2.18485	0.0065336	0.021566	0.667033	604	3	-1.2483	0.63764	0.63787	0.999992	11917	1	-1.2483	0.021566	1.66623
605	FAM98B	4	-2.17766	0.0066426	0.021827	0.667033	605	2	-0.67922	0.21529	0.32638	0.999992	6175	1	-0.67922	0.021827	1.66101
606	YAE1D1	4	-2.17766	0.0066426	0.021827	0.667033	606	2	-0.88962	0.39567	0.45175	0.999992	8379	1	-0.88962	0.021827	1.66101
607	POLG2	4	-2.17766	0.0066426	0.021827	0.667033	607	3	-1.4566	0.88929	0.88896	0.999992	16711	0	-1.4566	0.021827	1.66101
608	SUCLA2	4	-2.17766	0.0066426	0.021827	0.667033	608	3	-1.8671	0.94779	0.94775	0.999992	17844	0	-1.8671	0.021827	1.66101
609	STAT3	4	-2.17766	0.0066426	0.021827	0.667033	609	2	-0.97418	0.17945	0.28063	0.999992	5339	1	-0.97418	0.021827	1.66101
610	CBX3	4	-2.17766	0.0066426	0.021827	0.667033	610	3	-1.7899	0.98064	0.98067	0.999992	18555	0	-1.7899	0.021827	1.66101
611	EIF5	4	-2.17766	0.0066426	0.021827	0.667033	611	3	-1.4264	0.0054143	0.016944	0.803614	401	1	-1.4264	0.016944	1.77098
612	SMEK1	4	-2.17766	0.0066426	0.021827	0.667033	612	3	-1.3566	0.93909	0.93907	0.999992	17668	0	-1.3566	0.021827	1.66101
613	RPS18	4	-2.17766	0.0066426	0.021827	0.667033	613	3	-1.3887	0.98336	0.98338	0.999992	18612	0	-1.3887	0.021827	1.66101
614	PDS5A	4	-2.17766	0.0066426	0.021827	0.667033	614	3	-1.3499	0.87692	0.87648	0.999992	16467	0	-1.3499	0.021827	1.66101
615	WDR18	4	-2.17766	0.0066426	0.021827	0.667033	615	2	-1.0018	0.87551	0.87506	0.999992	16442	0	-1.0018	0.021827	1.66101
616	ANHX	4	-2.17766	0.0066426	0.021827	0.667033	616	2	-1.3643	0.8139	0.8135	0.999992	15240	0	-1.3643	0.021827	1.66101
617	MRPL39	4	-2.17766	0.0066426	0.021827	0.667033	617	3	-1.3541	0.95472	0.95459	0.999992	17982	0	-1.3541	0.021827	1.66101
618	USP17L22	4	-2.17674	0.0066567	0.021861	0.667033	618	3	-1.5393	0.79473	0.79433	0.999992	14881	0	-1.5393	0.021861	1.66033
619	CDC37	4	-2.16853	0.0067838	0.022162	0.667033	619	2	-0.87482	0.74778	0.74732	0.999992	13978	0	-0.87482	0.022162	1.65439
620	C14orf1	4	-2.16853	0.0067838	0.022162	0.667033	620	1	0.053049	0.70423	0.70354	0.999992	13146	0	0.053049	0.022162	1.65439
621	MESP1	4	-2.16853	0.0067838	0.022162	0.667033	621	2	-0.082724	0.37601	0.4391	0.999992	8157	1	-0.082724	0.022162	1.65439
622	SUV420H1	4	-2.16853	0.0067838	0.022162	0.667033	622	3	-1.0355	0.94918	0.94912	0.999992	17880	0	-1.0355	0.022162	1.65439
623	CDCA5	4	-2.16853	0.0067838	0.022162	0.667033	623	2	-0.77223	0.87044	0.87001	0.999992	16347	0	-0.77223	0.022162	1.65439
624	ONECUT1	4	-2.16853	0.0067838	0.022162	0.667033	624	3	-1.1937	0.93758	0.93754	0.999992	17643	0	-1.1937	0.022162	1.65439
625	IFFO1	4	-2.16853	0.0067838	0.022162	0.667033	625	1	0.71929	0.10442	0.18421	0.980672	3579	2	0.71929	0.022162	1.65439
626	SC5D	4	-2.16853	0.0067838	0.022162	0.667033	626	1	-0.14204	0.32475	0.40771	0.999992	7617	1	-0.14204	0.022162	1.65439
627	GINS4	4	-2.16853	0.0067838	0.022162	0.667033	627	2	-0.21574	0.021168	0.054123	0.9046	1138	1	-0.21574	0.022162	1.65439
628	SH3BGRL3	4	-2.16736	0.006802	0.022196	0.667033	628	3	-1.4597	0.36017	0.42926	0.999992	7988	1	-1.4597	0.022196	1.65373
629	GFM2	4	-2.16736	0.006802	0.022196	0.667033	629	3	-1.4444	0.96303	0.96295	0.999992	18154	0	-1.4444	0.022196	1.65373
630	TTC31	4	-2.15727	0.006962	0.022568	0.677161	630	3	-1.3353	0.58285	0.58881	0.999992	10941	1	-1.3353	0.022568	1.64651
631	TMEM232	4	-2.15137	0.0070572	0.02279	0.682726	631	3	-1.4376	0.15744	0.25253	0.994774	4830	1	-1.4376	0.02279	1.64226
632	PPCDC	4	-2.14784	0.0071147	0.022919	0.683045	632	3	-1.3116	0.10068	0.1794	0.980672	3479	1	-1.3116	0.022919	1.6398
633	TAOK3	4	-2.145	0.0071615	0.023038	0.683045	633	3	-1.3642	0.97286	0.97282	0.999992	18371	0	-1.3642	0.023038	1.63756
634	HEATR1	4	-2.145	0.0071615	0.023038	0.683045	634	2	-0.71738	0.66966	0.66914	0.999992	12511	0	-0.71738	0.023038	1.63756
635	WDR76	4	-2.145	0.0071615	0.023038	0.683045	635	2	-0.96502	0.74062	0.74013	0.999992	13829	0	-0.96502	0.023038	1.63756
636	AHNAK2	4	-2.145	0.0071615	0.023038	0.683045	636	3	-1.587	0.91836	0.91814	0.999992	17282	0	-1.587	0.023038	1.63756
637	STK11	4	-2.145	0.0071615	0.023038	0.683045	637	2	-1.1487	0.64507	0.64499	0.999992	12053	1	-1.1487	0.023038	1.63756
638	SAP18	3	-2.14395	0.0071788	0.019523	0.646807	638	2	-1.7998	0.7922	0.79236	0.999992	14831	0	-1.7998	0.019523	1.70945
639	AGAP11	4	-2.13907	0.0072599	0.023271	0.683045	639	3	-1.3342	0.63764	0.63787	0.999992	11915	1	-1.3342	0.023271	1.63318
640	MRPS27	4	-2.13655	0.0073021	0.023371	0.683045	640	3	-1.2917	0.96392	0.96388	0.999992	18172	0	-1.2917	0.023371	1.63132
641	NAA50	4	-2.13655	0.0073021	0.023371	0.683045	641	3	-1.2407	0.93966	0.93964	0.999992	17699	0	-1.2407	0.023371	1.63132
642	CHMP4C	4	-2.13655	0.0073021	0.023371	0.683045	642	3	-1.3343	0.94095	0.94088	0.999992	17721	0	-1.3343	0.023371	1.63132
643	PIGZ	4	-2.13557	0.0073187	0.023419	0.683045	643	2	-0.98006	0.78899	0.78858	0.999992	14761	0	-0.98006	0.023419	1.63043
644	PAMR1	4	-2.13557	0.0073187	0.023419	0.683045	644	2	-1.1285	0.17726	0.27786	0.999992	5286	1	-1.1285	0.023419	1.63043
645	GPR158	4	-2.13557	0.0073187	0.023419	0.683045	645	3	-1.4721	0.39428	0.45083	0.999992	8357	1	-1.4721	0.023419	1.63043
646	ANKEF1	4	-2.1299	0.0074148	0.023646	0.683045	646	2	-1.1337	0.9299	0.92969	0.999992	17517	0	-1.1337	0.023646	1.62624
647	SERPINA11	4	-2.12972	0.0074178	0.023655	0.683045	647	3	-1.2381	0.98882	0.98887	0.999992	18752	0	-1.2381	0.023655	1.62608
648	CCDC18	3	-2.12656	0.0074721	0.020266	0.646807	648	3	-0.87571	0.99253	0.99264	0.999992	18836	0	-0.87571	0.020266	1.69323
649	NPAS4	3	-2.1249	0.0075006	0.020354	0.647296	649	2	-1.8616	0.79695	0.79703	0.999992	14924	0	-1.8616	0.020354	1.69135
650	MPHOSPH6	4	-2.1217	0.0075562	0.023991	0.683045	650	3	-1.3681	0.8315	0.83089	0.999992	15592	0	-1.3681	0.023991	1.61995
651	RPGRIP1L	4	-2.1217	0.0075562	0.023991	0.683045	651	3	-1.4675	0.98961	0.98963	0.999992	18770	0	-1.4675	0.023991	1.61995
652	TCEB2	4	-2.1217	0.0075562	0.023991	0.683045	652	3	-1.4763	0.98941	0.98944	0.999992	18765	0	-1.4763	0.023991	1.61995
653	FETUB	4	-2.1207	0.0075735	0.024031	0.683045	653	3	-1.3537	0.96755	0.96749	0.999992	18238	0	-1.3537	0.024031	1.61923
654	GCN1L1	4	-2.1207	0.0075735	0.024031	0.683045	654	3	-1.2582	0.64132	0.64142	0.999992	11971	1	-1.2582	0.024031	1.61923
655	TCEA3	4	-2.1207	0.0075735	0.024031	0.683045	655	3	-1.2434	0.92538	0.92518	0.999992	17414	0	-1.2434	0.024031	1.61923
656	SNX8	4	-2.1207	0.0075735	0.024031	0.683045	656	3	-1.2938	0.84453	0.84387	0.999992	15840	0	-1.2938	0.024031	1.61923
657	C1orf100	4	-2.11422	0.0076874	0.024275	0.683045	657	2	-0.28657	0.41313	0.46305	0.999992	8592	1	-0.28657	0.024275	1.61484
658	TMEM179B	4	-2.11422	0.0076874	0.024275	0.683045	658	3	-0.8532	0.81213	0.81173	0.999992	15203	0	-0.8532	0.024275	1.61484
659	LSM5	4	-2.11422	0.0076874	0.024275	0.683045	659	2	-0.59526	0.75228	0.75192	0.999992	14052	0	-0.59526	0.024275	1.61484
660	SUPT20H	4	-2.11422	0.0076874	0.024275	0.683045	660	3	-1.5419	0.96956	0.96951	0.999992	18289	0	-1.5419	0.024275	1.61484
661	CRYBA4	4	-2.11422	0.0076874	0.024275	0.683045	661	1	0.39509	0.16688	0.26455	0.998083	5057	2	0.39509	0.024275	1.61484
662	NDST3	4	-2.11422	0.0076874	0.024275	0.683045	662	1	-0.42158	0.95561	0.95552	0.999992	18003	0	-0.42158	0.024275	1.61484
663	VIMP	4	-2.11422	0.0076874	0.024275	0.683045	663	2	-0.69549	0.97973	0.97979	0.999992	18532	0	-0.69549	0.024275	1.61484
664	ARID3C	4	-2.11422	0.0076874	0.024275	0.683045	664	1	0.23357	0.8167	0.81628	0.999992	15287	0	0.23357	0.024275	1.61484
665	C14orf142	4	-2.11422	0.0076874	0.024275	0.683045	665	3	-1.3948	0.86495	0.86453	0.999992	16243	0	-1.3948	0.024275	1.61484
666	USPL1	4	-2.11422	0.0076874	0.024275	0.683045	666	3	-0.54128	0.96845	0.96839	0.999992	18255	0	-0.54128	0.024275	1.61484
667	GOSR2	4	-2.11422	0.0076874	0.024275	0.683045	667	2	-0.99946	0.96542	0.96537	0.999992	18201	0	-0.99946	0.024275	1.61484
668	TP53	4	-2.11422	0.0076874	0.024275	0.683045	668	3	-1.5148	0.96927	0.96921	0.999992	18283	0	-1.5148	0.024275	1.61484
669	SNRNP35	4	-2.11422	0.0076874	0.024275	0.683045	669	1	-0.30231	0.91741	0.91723	0.999992	17262	0	-0.30231	0.024275	1.61484
670	KLHL15	4	-2.11422	0.0076874	0.024275	0.683045	670	2	-0.69006	0.84621	0.84558	0.999992	15880	0	-0.69006	0.024275	1.61484
671	POU6F1	4	-2.11422	0.0076874	0.024275	0.683045	671	2	-0.69814	0.43699	0.47905	0.999992	8877	1	-0.69814	0.024275	1.61484
672	TMEM53	4	-2.11422	0.0076874	0.024275	0.683045	672	1	0.38782	0.23327	0.34899	0.999992	6564	1	0.38782	0.024275	1.61484
673	RPL18	4	-2.11422	0.0076874	0.024275	0.683045	673	2	-1.1261	0.58441	0.59015	0.999992	10953	1	-1.1261	0.024275	1.61484
674	BHLHE41	4	-2.11422	0.0076874	0.024275	0.683045	674	1	0.18484	0.06935	0.13851	0.956128	2760	1	0.18484	0.024275	1.61484
675	MLLT10	4	-2.11124	0.0077403	0.024409	0.683045	675	3	-1.4669	0.97629	0.97627	0.999992	18446	0	-1.4669	0.024409	1.61245
676	BAMBI	4	-2.11124	0.0077403	0.024409	0.683045	676	3	-1.1889	0.93254	0.93231	0.999992	17564	0	-1.1889	0.024409	1.61245
677	RWDD1	4	-2.11124	0.0077403	0.024409	0.683045	677	3	-1.1973	0.99354	0.99358	0.999992	18857	0	-1.1973	0.024409	1.61245
678	ZNF426	4	-2.11124	0.0077403	0.024409	0.683045	678	3	-1.2461	0.040438	0.096595	0.936831	1957	1	-1.2461	0.024409	1.61245
679	TNPO1	4	-2.11124	0.0077403	0.024409	0.683045	679	3	-1.1973	0.92489	0.92469	0.999992	17403	0	-1.1973	0.024409	1.61245
680	CLNS1A	4	-2.11014	0.00776	0.024452	0.683248	680	2	-1.0879	0.89484	0.89452	0.999992	16815	0	-1.0879	0.024452	1.61169
681	WDR26	4	-2.10556	0.0078422	0.024642	0.687555	681	3	-1.2761	0.98915	0.98919	0.999992	18758	0	-1.2761	0.024642	1.60832
682	DDX27	4	-2.09916	0.0079587	0.024907	0.688226	682	3	-1.7069	0.87692	0.87648	0.999992	16481	0	-1.7069	0.024907	1.60368
683	SMOC2	4	-2.09916	0.0079587	0.024907	0.688226	683	3	-1.2531	0.25783	0.3697	0.999992	6946	1	-1.2531	0.024907	1.60368
684	TEX261	4	-2.09916	0.0079587	0.024907	0.688226	684	3	-1.333	0.53011	0.54606	0.999992	10150	1	-1.333	0.024907	1.60368
685	NOL6	3	-2.09692	0.0079998	0.021663	0.667033	685	1	-0.23244	0.56519	0.56537	0.999992	10663	0	-0.23244	0.021663	1.66428
686	BTBD16	4	-2.09654	0.0080068	0.025024	0.688226	686	3	-1.3829	0.96995	0.96989	0.999992	18301	0	-1.3829	0.025024	1.60164
687	NMT1	4	-2.09654	0.0080068	0.025024	0.688226	687	3	-2.1488	0.46916	0.50119	0.999992	9276	1	-2.1488	0.025024	1.60164
688	SSB	4	-2.09654	0.0080068	0.025024	0.688226	688	3	-1.3033	0.92806	0.92785	0.999992	17477	0	-1.3033	0.025024	1.60164
689	RAB12	4	-2.09654	0.0080068	0.025024	0.688226	689	3	-1.4048	0.92538	0.92518	0.999992	17417	0	-1.4048	0.025024	1.60164
690	GPR151	4	-2.09654	0.0080068	0.025024	0.688226	690	3	-1.3238	0.88989	0.88956	0.999992	16732	0	-1.3238	0.025024	1.60164
691	VANGL1	3	-2.09326	0.0080676	0.021845	0.667033	691	3	-1.1746	0.99193	0.99205	0.999992	18825	0	-1.1746	0.021845	1.66065
692	IFI44L	4	-2.09291	0.008074	0.025177	0.688226	692	3	-1.2986	0.80661	0.80623	0.999992	15096	0	-1.2986	0.025177	1.599
693	RIC1	4	-2.09185	0.0080937	0.025229	0.688226	693	3	-1.2895	0.77142	0.77103	0.999992	14409	0	-1.2895	0.025229	1.5981
694	COPS3	4	-2.08887	0.0081495	0.025363	0.688226	694	3	-1.5123	0.97772	0.97776	0.999992	18488	0	-1.5123	0.025363	1.5958
695	MLKL	4	-2.08887	0.0081495	0.025363	0.688226	695	3	-1.4342	0.69439	0.6938	0.999992	12946	0	-1.4342	0.025363	1.5958
696	DHX35	4	-2.086	0.0082035	0.025494	0.688226	696	3	-1.368	0.82488	0.82433	0.999992	15447	0	-1.368	0.025494	1.59356
697	NFYC	4	-2.08561	0.0082108	0.025508	0.688226	697	2	-0.46497	0.033216	0.080884	0.927706	1661	2	-0.46497	0.025508	1.59332
698	NUP98	4	-2.08255	0.0082689	0.02564	0.688226	698	3	-1.2945	0.98348	0.9835	0.999992	18615	0	-1.2945	0.02564	1.59108
699	GOLGA8K	4	-2.08255	0.0082689	0.02564	0.688226	699	3	-1.4491	0.98452	0.98453	0.999992	18651	0	-1.4491	0.02564	1.59108
700	AIFM1	4	-2.08255	0.0082689	0.02564	0.688226	700	3	-1.5273	0.7845	0.78406	0.999992	14679	0	-1.5273	0.02564	1.59108
701	RPL21	4	-2.08255	0.0082689	0.02564	0.688226	701	3	-1.221	0.98413	0.98414	0.999992	18639	0	-1.221	0.02564	1.59108
702	MS4A10	4	-2.07856	0.0083453	0.025827	0.688226	702	2	-1.1434	0.6254	0.62661	0.999992	11669	1	-1.1434	0.025827	1.58793
703	MTRF1L	4	-2.07856	0.0083453	0.025827	0.688226	703	3	-1.3797	0.55522	0.56584	0.999992	10524	1	-1.3797	0.025827	1.58793
704	MYBPHL	4	-2.07856	0.0083453	0.025827	0.688226	704	2	-1.1736	0.54608	0.55849	0.999992	10394	1	-1.1736	0.025827	1.58793
705	BAAT	4	-2.07856	0.0083453	0.025827	0.688226	705	2	-1.0801	0.88929	0.88896	0.999992	16714	0	-1.0801	0.025827	1.58793
706	PAX6	4	-2.06886	0.0085338	0.026273	0.688226	706	2	-1.0274	0.46466	0.498	0.999992	9213	1	-1.0274	0.026273	1.58049
707	TUSC2	4	-2.06886	0.0085338	0.026273	0.688226	707	2	-0.90577	0.53788	0.55206	0.999992	10280	1	-0.90577	0.026273	1.58049
708	TTC23L	4	-2.06886	0.0085338	0.026273	0.688226	708	2	-1.8121	0.96499	0.96494	0.999992	18189	0	-1.8121	0.026273	1.58049
709	ZNF737	4	-2.0652	0.008606	0.026448	0.688226	709	3	-1.5244	0.9259	0.92571	0.999992	17428	0	-1.5244	0.026448	1.57761
710	RTFDC1	4	-2.0652	0.008606	0.026448	0.688226	710	3	-2.2663	0.51697	0.53604	0.999992	9947	1	-2.2663	0.026448	1.57761
711	CCDC90B	4	-2.0652	0.008606	0.026448	0.688226	711	3	-1.0688	0.97399	0.97391	0.999992	18399	0	-1.0688	0.026448	1.57761
712	CCDC84	4	-2.0652	0.008606	0.026448	0.688226	712	3	-1.3398	0.99099	0.99105	0.999992	18796	0	-1.3398	0.026448	1.57761
713	OR5T1	4	-2.0652	0.008606	0.026448	0.688226	713	3	-1.7659	0.89642	0.89612	0.999992	16841	0	-1.7659	0.026448	1.57761
714	ZNF235	4	-2.0652	0.008606	0.026448	0.688226	714	3	-1.2798	0.88637	0.88604	0.999992	16662	0	-1.2798	0.026448	1.57761
715	UQCRB	4	-2.0652	0.008606	0.026448	0.688226	715	3	-1.2155	0.98359	0.98361	0.999992	18617	0	-1.2155	0.026448	1.57761
716	TINF2	4	-2.0652	0.008606	0.026448	0.688226	716	3	-1.1741	0.95225	0.95214	0.999992	17939	0	-1.1741	0.026448	1.57761
717	INTS7	4	-2.0652	0.008606	0.026448	0.688226	717	3	-1.2817	0.060934	0.1273	0.953575	2544	1	-1.2817	0.026448	1.57761
718	LAS1L	4	-2.0652	0.008606	0.026448	0.688226	718	3	-1.5796	0.69541	0.69476	0.999992	12970	0	-1.5796	0.026448	1.57761
719	DDX21	4	-2.0652	0.008606	0.026448	0.688226	719	3	-2.3172	0.98733	0.98736	0.999992	18705	0	-2.3172	0.026448	1.57761
720	PMPCA	4	-2.0652	0.008606	0.026448	0.688226	720	3	-1.8401	0.96845	0.96839	0.999992	18265	0	-1.8401	0.026448	1.57761
721	SDCBP	4	-2.0652	0.008606	0.026448	0.688226	721	3	-1.2628	0.97196	0.97193	0.999992	18349	0	-1.2628	0.026448	1.57761
722	CMTR1	4	-2.0652	0.008606	0.026448	0.688226	722	3	-1.9491	0.98733	0.98736	0.999992	18712	0	-1.9491	0.026448	1.57761
723	SLC38A6	4	-2.0652	0.008606	0.026448	0.688226	723	3	-1.0879	0.72065	0.72008	0.999992	13457	0	-1.0879	0.026448	1.57761
724	ADSL	4	-2.0652	0.008606	0.026448	0.688226	724	3	-1.9121	0.97249	0.97245	0.999992	18357	0	-1.9121	0.026448	1.57761
725	SMCO3	4	-2.06339	0.008642	0.026538	0.688226	725	1	0.17179	0.18246	0.28449	0.999992	5404	2	0.17179	0.026538	1.57613
726	C17orf98	4	-2.06339	0.008642	0.026538	0.688226	726	1	0.51755	0.20478	0.31291	0.999992	5934	2	0.51755	0.026538	1.57613
727	CHORDC1	4	-2.06339	0.008642	0.026538	0.688226	727	3	-0.93651	0.96303	0.96295	0.999992	18151	0	-0.93651	0.026538	1.57613
728	FRG2B	4	-2.06339	0.008642	0.026538	0.688226	728	3	-1.3005	0.81036	0.80994	0.999992	15166	0	-1.3005	0.026538	1.57613
729	GPI	4	-2.06339	0.008642	0.026538	0.688226	729	1	-0.84333	0.63211	0.63279	0.999992	11791	1	-0.84333	0.026538	1.57613
730	CYP26A1	4	-2.06339	0.008642	0.026538	0.688226	730	2	-0.67308	0.66851	0.66802	0.999992	12497	0	-0.67308	0.026538	1.57613
731	TMEM95	4	-2.06339	0.008642	0.026538	0.688226	731	1	0.5643	0.025656	0.064277	0.908365	1348	2	0.5643	0.026538	1.57613
732	ZBTB37	4	-2.06339	0.008642	0.026538	0.688226	732	2	-0.62236	0.914	0.91379	0.999992	17170	0	-0.62236	0.026538	1.57613
733	BUD31	4	-2.06339	0.008642	0.026538	0.688226	733	1	-0.33058	0.55292	0.564	0.999992	10485	1	-0.33058	0.026538	1.57613
734	ADAM20	4	-2.06339	0.008642	0.026538	0.688226	734	1	-0.038584	0.58285	0.58881	0.999992	10942	1	-0.038584	0.026538	1.57613
735	LIMS1	4	-2.05212	0.0088691	0.027074	0.691514	735	3	-1.2485	0.22049	0.33292	0.999992	6286	1	-1.2485	0.027074	1.56745
736	PDCD2	4	-2.04617	0.0089914	0.027343	0.691514	736	3	-1.5056	0.98163	0.98166	0.999992	18574	0	-1.5056	0.027343	1.56315
737	COPE	4	-2.04617	0.0089914	0.027343	0.691514	737	3	-1.7476	0.10139	0.18033	0.980672	3495	1	-1.7476	0.027343	1.56315
738	SRSF1	4	-2.04617	0.0089914	0.027343	0.691514	738	3	-1.6541	0.93966	0.93964	0.999992	17706	0	-1.6541	0.027343	1.56315
739	SIN3A	4	-2.04617	0.0089914	0.027343	0.691514	739	3	-1.1445	0.78357	0.78316	0.999992	14660	0	-1.1445	0.027343	1.56315
740	BET1	4	-2.04617	0.0089914	0.027343	0.691514	740	3	-1.2131	0.65286	0.65239	0.999992	12211	1	-1.2131	0.027343	1.56315
741	YTHDF2	4	-2.04617	0.0089914	0.027343	0.691514	741	3	-1.1292	0.58861	0.59376	0.999992	11044	1	-1.1292	0.027343	1.56315
742	SEC61B	4	-2.03847	0.0091523	0.027721	0.691514	742	3	-1.1849	0.54743	0.55955	0.999992	10411	1	-1.1849	0.027721	1.55719
743	GOLGA8R	4	-2.03847	0.0091523	0.027721	0.691514	743	3	-1.2134	0.76677	0.7664	0.999992	14324	0	-1.2134	0.027721	1.55719
744	RPEL1	4	-2.03847	0.0091523	0.027721	0.691514	744	3	-1.1693	0.89406	0.89374	0.999992	16797	0	-1.1693	0.027721	1.55719
745	ANKRD2	4	-2.03847	0.0091523	0.027721	0.691514	745	3	-1.1893	0.15885	0.25432	0.994774	4866	1	-1.1893	0.027721	1.55719
746	PUM2	4	-2.03798	0.0091627	0.02775	0.691514	746	2	-1.1572	0.47887	0.50815	0.999992	9414	1	-1.1572	0.02775	1.55674
747	RNH1	4	-2.03798	0.0091627	0.02775	0.691514	747	3	-2.0244	0.98824	0.98827	0.999992	18736	0	-2.0244	0.02775	1.55674
748	CERS5	4	-2.03798	0.0091627	0.02775	0.691514	748	3	-2.0388	0.69877	0.69811	0.999992	13038	0	-2.0388	0.02775	1.55674
749	ELL	4	-2.03798	0.0091627	0.02775	0.691514	749	2	-0.73773	0.14516	0.23687	0.992829	4529	1	-0.73773	0.02775	1.55674
750	TPTE2	4	-2.03798	0.0091627	0.02775	0.691514	750	2	-1.1219	0.63035	0.63116	0.999992	11758	1	-1.1219	0.02775	1.55674
751	LSM8	4	-2.03798	0.0091627	0.02775	0.691514	751	3	-1.3683	0.90089	0.90052	0.999992	16927	0	-1.3683	0.02775	1.55674
752	COPS5	4	-2.03798	0.0091627	0.02775	0.691514	752	2	-1.1637	0.98492	0.98494	0.999992	18660	0	-1.1637	0.02775	1.55674
753	GNL3	4	-2.03798	0.0091627	0.02775	0.691514	753	3	-1.9152	0.62697	0.62802	0.999992	11698	1	-1.9152	0.02775	1.55674
754	NELFE	4	-2.03798	0.0091627	0.02775	0.691514	754	3	-1.3698	0.97702	0.97705	0.999992	18466	0	-1.3698	0.02775	1.55674
755	WDR25	4	-2.03798	0.0091627	0.02775	0.691514	755	2	-1.1367	0.39599	0.45194	0.999992	8383	1	-1.1367	0.02775	1.55674
756	ATP5J2-PTCD1	4	-2.03798	0.0091627	0.02775	0.691514	756	2	-1.9496	0.686	0.68544	0.999992	12824	0	-1.9496	0.02775	1.55674
757	NOP56	4	-2.03798	0.0091627	0.02775	0.691514	757	3	-1.2341	0.98703	0.98706	0.999992	18701	0	-1.2341	0.02775	1.55674
758	NUP35	4	-2.03798	0.0091627	0.02775	0.691514	758	2	-1.151	0.46712	0.49976	0.999992	9250	1	-1.151	0.02775	1.55674
759	GGPS1	4	-2.03798	0.0091627	0.02775	0.691514	759	2	-0.82021	0.71357	0.71287	0.999992	13326	0	-0.82021	0.02775	1.55674
760	SORCS2	4	-2.03798	0.0091627	0.02775	0.691514	760	3	-1.428	0.26826	0.37539	0.999992	7056	1	-1.428	0.02775	1.55674
761	RPA3	4	-2.03798	0.0091627	0.02775	0.691514	761	2	-1.8267	0.87044	0.87001	0.999992	16343	0	-1.8267	0.02775	1.55674
762	ZNF830	4	-2.03798	0.0091627	0.02775	0.691514	762	3	-1.2964	0.47307	0.50397	0.999992	9338	1	-1.2964	0.02775	1.55674
763	HIPK1	4	-2.03798	0.0091627	0.02775	0.691514	763	2	-1.2547	0.87497	0.87452	0.999992	16432	0	-1.2547	0.02775	1.55674
764	NUCB1	4	-2.03561	0.0092127	0.027868	0.693553	764	3	-1.3145	0.91024	0.91	0.999992	17115	0	-1.3145	0.027868	1.55489
765	KLHL42	4	-2.03306	0.009267	0.028002	0.69596	765	3	-1.1913	0.92119	0.92101	0.999992	17336	0	-1.1913	0.028002	1.55281
766	LIX1L	4	-2.02385	0.0094656	0.028465	0.697556	766	3	-1.2569	0.54356	0.55653	0.999992	10358	1	-1.2569	0.028465	1.54569
767	ANKRD52	4	-2.02379	0.009467	0.028467	0.697556	767	3	-1.5139	0.98089	0.98092	0.999992	18562	0	-1.5139	0.028467	1.54566
768	YPEL5	4	-2.02379	0.009467	0.028467	0.697556	768	3	-1.2084	0.71357	0.71287	0.999992	13328	0	-1.2084	0.028467	1.54566
769	URB1	4	-2.02379	0.009467	0.028467	0.697556	769	3	-1.1863	0.95225	0.95214	0.999992	17938	0	-1.1863	0.028467	1.54566
770	KCNK2	4	-2.02379	0.009467	0.028467	0.697556	770	2	-0.20696	0.64662	0.64643	0.999992	12098	1	-0.20696	0.028467	1.54566
771	ENOPH1	4	-2.02379	0.009467	0.028467	0.697556	771	1	-0.064384	0.60673	0.6096	0.999992	11351	1	-0.064384	0.028467	1.54566
772	PPM1G	4	-2.02379	0.009467	0.028467	0.697556	772	1	0.018473	0.024765	0.06228	0.907976	1298	2	0.018473	0.028467	1.54566
773	RFX1	4	-2.02379	0.009467	0.028467	0.697556	773	1	0.27523	0.086049	0.1604	0.973993	3142	2	0.27523	0.028467	1.54566
774	STEAP3	4	-2.02379	0.009467	0.028467	0.697556	774	1	0.053359	0.3852	0.44502	0.999992	8249	1	0.053359	0.028467	1.54566
775	OR52E4	4	-2.02379	0.009467	0.028467	0.697556	775	2	-0.42393	0.25706	0.36931	0.999992	6930	1	-0.42393	0.028467	1.54566
776	ANAPC15	4	-2.02379	0.009467	0.028467	0.697556	776	3	-1.2591	0.18156	0.28334	0.999992	5378	1	-1.2591	0.028467	1.54566
777	UTP18	4	-2.02097	0.0095286	0.028607	0.700086	777	3	-1.286	0.9945	0.99455	0.999992	18882	0	-1.286	0.028607	1.54353
778	TMEM41B	4	-2.01951	0.0095608	0.0287	0.701457	778	3	-1.4821	0.88858	0.88825	0.999992	16694	0	-1.4821	0.0287	1.54212
779	KIAA1524	4	-2.01629	0.0096319	0.028861	0.703924	779	3	-1.2985	0.99454	0.99458	0.999992	18884	0	-1.2985	0.028861	1.53969
780	SSR3	4	-2.01424	0.0096774	0.028977	0.703924	780	3	-1.2581	0.89543	0.89512	0.999992	16820	0	-1.2581	0.028977	1.53795
781	DIAPH1	4	-2.01424	0.0096774	0.028977	0.703924	781	3	-1.2531	0.20517	0.31341	0.999992	5942	1	-1.2531	0.028977	1.53795
782	PGP	4	-2.01424	0.0096774	0.028977	0.703924	782	3	-1.1528	0.89717	0.89687	0.999992	16861	0	-1.1528	0.028977	1.53795
783	ARL15	4	-2.0127	0.0097119	0.029074	0.703924	783	2	-0.42576	0.040731	0.097195	0.936831	1970	2	-0.42576	0.029074	1.5365
784	FERMT2	4	-2.00966	0.0097801	0.029241	0.703924	784	3	-1.4375	0.97289	0.97284	0.999992	18372	0	-1.4375	0.029241	1.53401
785	UFC1	4	-2.00959	0.0097817	0.029243	0.703924	785	3	-1.2695	0.8363	0.83565	0.999992	15680	0	-1.2695	0.029243	1.53398
786	SRSF7	4	-2.00959	0.0097817	0.029243	0.703924	786	3	-1.3319	0.92863	0.92843	0.999992	17493	0	-1.3319	0.029243	1.53398
787	RAF1	4	-2.00959	0.0097817	0.029243	0.703924	787	3	-1.1572	0.51018	0.53087	0.999992	9853	1	-1.1572	0.029243	1.53398
788	MMS19	4	-2.00959	0.0097817	0.029243	0.703924	788	3	-1.1139	0.7336	0.73314	0.999992	13700	0	-1.1139	0.029243	1.53398
789	LNPEP	4	-2.00959	0.0097817	0.029243	0.703924	789	3	-1.1741	0.66753	0.66703	0.999992	12485	0	-1.1741	0.029243	1.53398
790	SNRPB	4	-2.00959	0.0097817	0.029243	0.703924	790	3	-1.4979	0.87743	0.87699	0.999992	16488	0	-1.4979	0.029243	1.53398
791	HDAC8	4	-2.00483	0.0098895	0.029495	0.708557	791	3	-1.149	0.9259	0.92571	0.999992	17426	0	-1.149	0.029495	1.53025
792	CERS1	4	-2.00301	0.0099309	0.029593	0.708557	792	1	0.067877	0.3283	0.40985	0.999992	7655	1	0.067877	0.029593	1.52881
793	PKMYT1	4	-2.00301	0.0099309	0.029593	0.708557	793	3	-1.6832	0.86558	0.86515	0.999992	16256	0	-1.6832	0.029593	1.52881
794	TMEM82	4	-2.00087	0.00998	0.029706	0.708557	794	3	-1.3069	0.74577	0.7453	0.999992	13928	0	-1.3069	0.029706	1.52716
795	C1QL2	4	-2.00087	0.00998	0.029706	0.708557	795	2	-1.1258	0.89371	0.89339	0.999992	16786	0	-1.1258	0.029706	1.52716
796	GPR89A	4	-2.00087	0.00998	0.029706	0.708557	796	2	-0.85866	0.44215	0.48256	0.999992	8935	1	-0.85866	0.029706	1.52716
797	DENR	4	-2.00087	0.00998	0.029706	0.708557	797	2	-1.2336	0.9854	0.98539	0.999992	18668	0	-1.2336	0.029706	1.52716
798	ANKDD1B	4	-2.00032	0.0099926	0.029732	0.708557	798	3	-1.3858	0.90066	0.9003	0.999992	16926	0	-1.3858	0.029732	1.52678
799	NUP88	2	-2.00001	0.0099997	0.01897	0.645634	799	2	-1.3744	0.99	0.98983	0.999992	18781	0	-1.3744	0.01897	1.72193
800	PPCS	4	-1.99469	0.010123	0.030016	0.713555	800	3	-1.1776	0.74921	0.74881	0.999992	14002	0	-1.1776	0.030016	1.52265
801	C8orf48	4	-1.99469	0.010123	0.030016	0.713555	801	3	-1.1019	0.98793	0.98796	0.999992	18733	0	-1.1019	0.030016	1.52265
802	RPL34	2	-1.99379	0.010144	0.019244	0.646213	802	2	-2.0465	0.98986	0.98969	0.999992	18777	0	-2.0465	0.019244	1.7157
803	ERN1	3	-1.99362	0.010148	0.027186	0.691514	803	1	-0.16174	0.047981	0.089835	0.935708	2212	1	-0.16174	0.027186	1.56565
804	KIAA1467	4	-1.98742	0.010294	0.030429	0.719156	804	2	-0.82783	0.79513	0.79475	0.999992	14892	0	-0.82783	0.030429	1.51671
805	RPAP2	4	-1.98729	0.010297	0.03044	0.719156	805	3	-1.0976	0.80205	0.80162	0.999992	15013	0	-1.0976	0.03044	1.51656
806	EARS2	4	-1.98729	0.010297	0.03044	0.719156	806	3	-1.1133	0.85303	0.85246	0.999992	16003	0	-1.1133	0.03044	1.51656
807	NDUFV1	4	-1.98729	0.010297	0.03044	0.719156	807	3	-1.1409	0.97357	0.9735	0.999992	18390	0	-1.1409	0.03044	1.51656
808	FBLIM1	4	-1.98535	0.010343	0.030539	0.719726	808	3	-1.3915	0.81763	0.81717	0.999992	15304	0	-1.3915	0.030539	1.51515
809	PRPH2	4	-1.98535	0.010343	0.030539	0.719726	809	3	-1.5215	0.081125	0.15405	0.967887	3038	1	-1.5215	0.030539	1.51515
810	TARS2	4	-1.98014	0.010468	0.030856	0.720392	810	2	-1.2967	0.86558	0.86515	0.999992	16258	0	-1.2967	0.030856	1.51066
811	ARHGAP32	4	-1.97593	0.01057	0.031081	0.720392	811	2	-0.7668	0.35119	0.42369	0.999992	7906	1	-0.7668	0.031081	1.50751
812	CHCHD4	4	-1.97453	0.010604	0.031161	0.720392	812	3	-1.2606	0.15307	0.24696	0.994774	4727	1	-1.2606	0.031161	1.50639
813	ALMS1	4	-1.97453	0.010604	0.031161	0.720392	813	3	-1.1709	0.63972	0.63988	0.999992	11947	1	-1.1709	0.031161	1.50639
814	APOPT1	4	-1.97257	0.010652	0.031284	0.720392	814	1	0.94116	0.031563	0.077276	0.922417	1589	3	0.94116	0.031284	1.50468
815	NCOA7	4	-1.97257	0.010652	0.031284	0.720392	815	1	0.24385	0.26156	0.37171	0.999992	6985	1	0.24385	0.031284	1.50468
816	TMLHE	4	-1.97257	0.010652	0.031284	0.720392	816	1	-0.24774	0.25361	0.3674	0.999992	6897	1	-0.24774	0.031284	1.50468
817	TRIM64	4	-1.97257	0.010652	0.031284	0.720392	817	2	-0.66061	0.4953	0.51996	0.999992	9628	1	-0.66061	0.031284	1.50468
818	UBN2	4	-1.97257	0.010652	0.031284	0.720392	818	2	-1.0885	0.9279	0.92767	0.999992	17475	0	-1.0885	0.031284	1.50468
819	PPP1R13B	4	-1.97257	0.010652	0.031284	0.720392	819	3	-0.71068	0.9865	0.98651	0.999992	18686	0	-0.71068	0.031284	1.50468
820	PKN2	4	-1.97257	0.010652	0.031284	0.720392	820	2	-0.54735	0.31399	0.40146	0.999992	7504	1	-0.54735	0.031284	1.50468
821	SHISA2	4	-1.97257	0.010652	0.031284	0.720392	821	2	-0.76384	0.8743	0.87387	0.999992	16418	0	-0.76384	0.031284	1.50468
822	RECK	4	-1.97257	0.010652	0.031284	0.720392	822	1	0.063137	0.45235	0.48947	0.999992	9051	1	0.063137	0.031284	1.50468
823	SCGB3A2	4	-1.97257	0.010652	0.031284	0.720392	823	1	0.062919	0.43793	0.47966	0.999992	8888	1	0.062919	0.031284	1.50468
824	CLEC4A	4	-1.97257	0.010652	0.031284	0.720392	824	1	0.36872	0.37906	0.44107	0.999992	8184	1	0.36872	0.031284	1.50468
825	MYO3A	4	-1.97257	0.010652	0.031284	0.720392	825	1	-0.18493	0.73308	0.73264	0.999992	13686	0	-0.18493	0.031284	1.50468
826	SPERT	4	-1.97257	0.010652	0.031284	0.720392	826	2	-0.56739	0.93373	0.93357	0.999992	17576	0	-0.56739	0.031284	1.50468
827	FBXL5	4	-1.97257	0.010652	0.031284	0.720392	827	2	-0.55513	0.84384	0.84315	0.999992	15834	0	-0.55513	0.031284	1.50468
828	ERCC6L	4	-1.97257	0.010652	0.031284	0.720392	828	1	-0.1792	0.36102	0.42978	0.999992	8001	1	-0.1792	0.031284	1.50468
829	DYNC1LI1	4	-1.97013	0.010712	0.031407	0.722361	829	3	-1.2613	0.89931	0.899	0.999992	16899	0	-1.2613	0.031407	1.50297
830	ASNS	4	-1.96473	0.010846	0.031723	0.728008	830	2	-0.98902	0.79247	0.79205	0.999992	14833	0	-0.98902	0.031723	1.49863
831	DHRS4	4	-1.96465	0.010848	0.031729	0.728008	831	3	-1.1459	0.95974	0.95966	0.999992	18083	0	-1.1459	0.031729	1.49854
832	LRRC47	4	-1.96202	0.010914	0.031876	0.730519	832	3	-1.3562	0.96811	0.96805	0.999992	18248	0	-1.3562	0.031876	1.49654
833	ASUN	4	-1.95837	0.011006	0.032078	0.733493	833	3	-1.1608	0.39391	0.45059	0.999992	8353	1	-1.1608	0.032078	1.49379
834	RETSAT	4	-1.95691	0.011043	0.032174	0.733493	834	2	-1.1131	0.30914	0.39863	0.999992	7458	1	-1.1131	0.032174	1.49249
835	FMNL2	4	-1.95691	0.011043	0.032174	0.733493	835	3	-1.4032	0.88989	0.88956	0.999992	16725	0	-1.4032	0.032174	1.49249
836	UBFD1	4	-1.95691	0.011043	0.032174	0.733493	836	2	-1.1377	0.90683	0.90657	0.999992	17049	0	-1.1377	0.032174	1.49249
837	EIF1AD	4	-1.95648	0.011054	0.032198	0.733493	837	3	-1.4127	0.98733	0.98736	0.999992	18720	0	-1.4127	0.032198	1.49217
838	FAM46A	4	-1.95133	0.011186	0.032507	0.734098	838	3	-1.1593	0.98793	0.98796	0.999992	18729	0	-1.1593	0.032507	1.48802
839	C11orf30	4	-1.95133	0.011186	0.032507	0.734098	839	3	-1.4551	0.99273	0.99278	0.999992	18838	0	-1.4551	0.032507	1.48802
840	WDFY3	4	-1.95133	0.011186	0.032507	0.734098	840	3	-1.1844	0.98599	0.98598	0.999992	18679	0	-1.1844	0.032507	1.48802
841	EGFL6	4	-1.95016	0.011216	0.032577	0.734098	841	2	-0.88171	0.64977	0.64945	0.999992	12153	1	-0.88171	0.032577	1.48709
842	GID4	4	-1.94792	0.011274	0.032697	0.734098	842	2	-1.1344	0.968	0.96795	0.999992	18247	0	-1.1344	0.032697	1.48549
843	PTK2	4	-1.94658	0.011309	0.032784	0.734098	843	2	-1.1762	0.8651	0.86468	0.999992	16247	0	-1.1762	0.032784	1.48434
844	SGIP1	4	-1.94508	0.011348	0.032872	0.734098	844	3	-1.3557	0.56508	0.57395	0.999992	10661	1	-1.3557	0.032872	1.48317
845	GIGYF2	4	-1.94508	0.011348	0.032872	0.734098	845	3	-1.2358	0.81444	0.81403	0.999992	15250	0	-1.2358	0.032872	1.48317
846	CD1E	4	-1.94355	0.011388	0.032963	0.734098	846	2	-1.0128	0.27256	0.3778	0.999992	7093	1	-1.0128	0.032963	1.48197
847	GRHL2	4	-1.94032	0.011473	0.033152	0.734098	847	3	-1.3017	0.63764	0.63787	0.999992	11912	1	-1.3017	0.033152	1.47949
848	ALG8	4	-1.94032	0.011473	0.033152	0.734098	848	3	-1.2648	0.95845	0.9584	0.999992	18049	0	-1.2648	0.033152	1.47949
849	AMHR2	4	-1.94032	0.011473	0.033152	0.734098	849	3	-1.0936	0.72522	0.72469	0.999992	13543	0	-1.0936	0.033152	1.47949
850	IFITM3	4	-1.94021	0.011476	0.033156	0.734098	850	2	-0.62144	0.21084	0.3207	0.999992	6073	2	-0.62144	0.033156	1.47944
851	ACSM1	4	-1.94021	0.011476	0.033156	0.734098	851	1	0.13475	0.71131	0.71062	0.999992	13267	0	0.13475	0.033156	1.47944
852	TMCO1	4	-1.9358	0.011593	0.03342	0.734098	852	3	-1.375	0.63552	0.63589	0.999992	11862	1	-1.375	0.03342	1.47599
853	NOMO3	4	-1.9358	0.011593	0.03342	0.734098	853	2	-1.0498	0.77234	0.77195	0.999992	14418	0	-1.0498	0.03342	1.47599
854	PARN	4	-1.9358	0.011593	0.03342	0.734098	854	3	-1.3498	0.92195	0.92176	0.999992	17354	0	-1.3498	0.03342	1.47599
855	B3GNT6	4	-1.9358	0.011593	0.03342	0.734098	855	2	-0.89895	0.46628	0.49918	0.999992	9239	1	-0.89895	0.03342	1.47599
856	IDH1	4	-1.93375	0.011648	0.033538	0.734098	856	3	-1.1325	0.86987	0.86946	0.999992	16329	0	-1.1325	0.033538	1.47446
857	PDAP1	4	-1.93304	0.011667	0.033579	0.734098	857	3	-1.0943	0.85591	0.8554	0.999992	16059	0	-1.0943	0.033579	1.47393
858	ARAF	4	-1.93052	0.011735	0.033731	0.734098	858	3	-1.318	0.95989	0.9598	0.999992	18086	0	-1.318	0.033731	1.47197
859	RSRC1	4	-1.92852	0.011789	0.033868	0.734098	859	3	-1.2422	0.60253	0.60594	0.999992	11276	1	-1.2422	0.033868	1.47021
860	PHB	4	-1.92852	0.011789	0.033868	0.734098	860	3	-1.3597	0.58441	0.59015	0.999992	10948	1	-1.3597	0.033868	1.47021
861	PCP4L1	4	-1.9268	0.011836	0.03397	0.734098	861	2	-0.98563	0.81328	0.81289	0.999992	15224	0	-0.98563	0.03397	1.4689
862	CDC45	4	-1.92442	0.011901	0.034106	0.734098	862	2	-1.1611	0.40383	0.45701	0.999992	8480	1	-1.1611	0.034106	1.46717
863	ZDHHC6	4	-1.92361	0.011923	0.03416	0.734098	863	2	-1.1398	0.96995	0.96989	0.999992	18303	0	-1.1398	0.03416	1.46648
864	CLDN25	4	-1.9234	0.011929	0.034181	0.734098	864	3	-1.1794	0.85495	0.85444	0.999992	16040	0	-1.1794	0.034181	1.46622
865	CCDC51	4	-1.9234	0.011929	0.034181	0.734098	865	3	-1.6124	0.88028	0.8798	0.999992	16554	0	-1.6124	0.034181	1.46622
866	USP6	4	-1.92252	0.011953	0.034234	0.734098	866	2	-0.58504	0.15522	0.24971	0.994774	4773	2	-0.58504	0.034234	1.46554
867	SMG7	4	-1.92017	0.012018	0.034385	0.734098	867	2	-1.2031	0.90197	0.90161	0.999992	16955	0	-1.2031	0.034385	1.46363
868	ANKRD32	4	-1.9188	0.012056	0.034464	0.734098	868	3	-1.7026	0.69368	0.69308	0.999992	12932	0	-1.7026	0.034464	1.46263
869	SIRT1	4	-1.9188	0.012056	0.034464	0.734098	869	3	-1.2694	0.31189	0.40028	0.999992	7484	1	-1.2694	0.034464	1.46263
870	RPS17	4	-1.9188	0.012056	0.034464	0.734098	870	3	-1.2138	0.16172	0.25796	0.994774	4945	1	-1.2138	0.034464	1.46263
871	C8orf37	4	-1.9188	0.012056	0.034464	0.734098	871	3	-1.0956	0.89091	0.89058	0.999992	16746	0	-1.0956	0.034464	1.46263
872	SPAG11A	4	-1.91485	0.012166	0.034717	0.734098	872	3	-1.3314	0.92665	0.92644	0.999992	17447	0	-1.3314	0.034717	1.45946
873	RPL36AL	4	-1.91485	0.012166	0.034717	0.734098	873	3	-1.4094	0.68961	0.689	0.999992	12865	0	-1.4094	0.034717	1.45946
874	LMAN1L	4	-1.91485	0.012166	0.034717	0.734098	874	3	-1.1495	0.96879	0.96874	0.999992	18272	0	-1.1495	0.034717	1.45946
875	PTGES3	4	-1.91485	0.012166	0.034717	0.734098	875	3	-1.4558	0.86013	0.85965	0.999992	16148	0	-1.4558	0.034717	1.45946
876	PTH2	4	-1.91286	0.012222	0.03484	0.734098	876	1	0.24028	0.103	0.18235	0.980672	3545	1	0.24028	0.03484	1.45792
877	ASTN2	4	-1.91286	0.012222	0.03484	0.734098	877	1	0.50895	0.38128	0.44249	0.999992	8206	1	0.50895	0.03484	1.45792
878	DHX9	4	-1.91286	0.012222	0.03484	0.734098	878	2	-0.88774	0.67504	0.67445	0.999992	12607	0	-0.88774	0.03484	1.45792
879	INTU	4	-1.91286	0.012222	0.03484	0.734098	879	2	-0.68345	0.65647	0.65596	0.999992	12278	1	-0.68345	0.03484	1.45792
880	APOA1	4	-1.91286	0.012222	0.03484	0.734098	880	2	-0.56966	0.60022	0.60392	0.999992	11236	1	-0.56966	0.03484	1.45792
881	PIGM	4	-1.91286	0.012222	0.03484	0.734098	881	2	-0.61485	0.98205	0.98207	0.999992	18579	0	-0.61485	0.03484	1.45792
882	GLUD1	4	-1.91286	0.012222	0.03484	0.734098	882	1	0.55391	0.18202	0.28392	0.999992	5393	2	0.55391	0.03484	1.45792
883	TDGF1	4	-1.91286	0.012222	0.03484	0.734098	883	2	-0.84685	0.95164	0.95153	0.999992	17921	0	-0.84685	0.03484	1.45792
884	MVD	4	-1.91286	0.012222	0.03484	0.734098	884	2	-0.14757	0.063446	0.13062	0.953575	2604	2	-0.14757	0.03484	1.45792
885	SNX15	4	-1.91286	0.012222	0.03484	0.734098	885	1	0.39267	0.6187	0.6204	0.999992	11551	1	0.39267	0.03484	1.45792
886	ASPA	4	-1.91286	0.012222	0.03484	0.734098	886	1	-0.16249	0.82967	0.82903	0.999992	15557	0	-0.16249	0.03484	1.45792
887	RIF1	4	-1.91286	0.012222	0.03484	0.734098	887	1	-0.28452	0.95399	0.95388	0.999992	17970	0	-0.28452	0.03484	1.45792
888	GLOD4	4	-1.91286	0.012222	0.03484	0.734098	888	2	-0.72111	0.082561	0.15595	0.970475	3067	1	-0.72111	0.03484	1.45792
889	C7orf49	4	-1.91286	0.012222	0.03484	0.734098	889	1	-0.25454	0.90359	0.90326	0.999992	16981	0	-0.25454	0.03484	1.45792
890	CBX2	4	-1.91286	0.012222	0.03484	0.734098	890	2	-0.67259	0.87821	0.87777	0.999992	16497	0	-0.67259	0.03484	1.45792
891	CLOCK	4	-1.91286	0.012222	0.03484	0.734098	891	1	-0.47623	0.66921	0.6687	0.999992	12507	0	-0.47623	0.03484	1.45792
892	SLFN5	4	-1.91286	0.012222	0.03484	0.734098	892	2	0.25669	0.02555	0.06402	0.908365	1341	2	0.25669	0.03484	1.45792
893	CBR4	4	-1.91286	0.012222	0.03484	0.734098	893	2	-0.51503	0.95046	0.95041	0.999992	17904	0	-0.51503	0.03484	1.45792
894	IKZF2	4	-1.91286	0.012222	0.03484	0.734098	894	1	-0.052504	0.86768	0.86724	0.999992	16292	0	-0.052504	0.03484	1.45792
895	SPG11	4	-1.9125	0.012232	0.034872	0.734098	895	3	-1.0943	0.96547	0.96541	0.999992	18203	0	-1.0943	0.034872	1.45752
896	PCDHB12	4	-1.9125	0.012232	0.034872	0.734098	896	3	-1.1647	0.2437	0.36196	0.999992	6801	1	-1.1647	0.034872	1.45752
897	DCTN4	4	-1.91169	0.012255	0.034924	0.734098	897	3	-1.2687	0.99247	0.99253	0.999992	18834	0	-1.2687	0.034924	1.45688
898	MURC	4	-1.90844	0.012347	0.035134	0.734098	898	3	-1.1319	0.93613	0.93603	0.999992	17619	0	-1.1319	0.035134	1.45427
899	MAGEA10-MAGEA5	4	-1.90844	0.012347	0.035134	0.734098	899	3	-1.2549	0.91233	0.91214	0.999992	17146	0	-1.2549	0.035134	1.45427
900	RPS19	3	-1.9056	0.012428	0.032897	0.734098	900	2	-1.8702	0.87826	0.87838	0.999992	16506	0	-1.8702	0.032897	1.48284
901	NAE1	4	-1.90375	0.012481	0.035433	0.734098	901	3	-1.131	0.9831	0.98312	0.999992	18603	0	-1.131	0.035433	1.45059
902	TMEM2	4	-1.90375	0.012481	0.035433	0.734098	902	3	-1.3038	0.80617	0.80579	0.999992	15086	0	-1.3038	0.035433	1.45059
903	C17orf67	4	-1.90375	0.012481	0.035433	0.734098	903	3	-1.067	0.83723	0.83656	0.999992	15698	0	-1.067	0.035433	1.45059
904	ARL2	4	-1.90375	0.012481	0.035433	0.734098	904	3	-1.7694	0.76158	0.7612	0.999992	14234	0	-1.7694	0.035433	1.45059
905	FAM25C	4	-1.90375	0.012481	0.035433	0.734098	905	3	-1.0676	0.96529	0.96523	0.999992	18193	0	-1.0676	0.035433	1.45059
906	CLCC1	4	-1.90375	0.012481	0.035433	0.734098	906	3	-1.1969	0.81988	0.8194	0.999992	15357	0	-1.1969	0.035433	1.45059
907	PCDHGA6	4	-1.90066	0.01257	0.035643	0.734098	907	2	-1.718	0.35246	0.42445	0.999992	7918	1	-1.718	0.035643	1.44803
908	EXOSC9	4	-1.90066	0.01257	0.035643	0.734098	908	2	-1.5709	0.59144	0.59623	0.999992	11095	1	-1.5709	0.035643	1.44803
909	GMPS	4	-1.90066	0.01257	0.035643	0.734098	909	2	-1.7233	0.97081	0.97076	0.999992	18325	0	-1.7233	0.035643	1.44803
910	NACA	4	-1.90066	0.01257	0.035643	0.734098	910	2	-1.808	0.80661	0.80623	0.999992	15098	0	-1.808	0.035643	1.44803
911	RPS25	4	-1.90066	0.01257	0.035643	0.734098	911	3	-1.8156	0.97112	0.97108	0.999992	18330	0	-1.8156	0.035643	1.44803
912	RPIA	4	-1.90066	0.01257	0.035643	0.734098	912	2	-1.1923	0.686	0.68544	0.999992	12791	0	-1.1923	0.035643	1.44803
913	NUB1	4	-1.90066	0.01257	0.035643	0.734098	913	2	-0.83759	0.23529	0.35157	0.999992	6610	1	-0.83759	0.035643	1.44803
914	PSMD3	4	-1.90066	0.01257	0.035643	0.734098	914	2	-1.8609	0.90683	0.90657	0.999992	17044	0	-1.8609	0.035643	1.44803
915	WIPF1	4	-1.90066	0.01257	0.035643	0.734098	915	2	-1.2561	0.92377	0.92364	0.999992	17377	0	-1.2561	0.035643	1.44803
916	ZNHIT6	4	-1.90066	0.01257	0.035643	0.734098	916	2	-1.0964	0.011244	0.030998	0.865442	680	1	-1.0964	0.030998	1.50867
917	ESCO2	4	-1.90066	0.01257	0.035643	0.734098	917	2	-0.76306	0.52732	0.54391	0.999992	10104	1	-0.76306	0.035643	1.44803
918	JUNB	4	-1.90066	0.01257	0.035643	0.734098	918	3	-2.0096	0.9915	0.99155	0.999992	18811	0	-2.0096	0.035643	1.44803
919	COX17	4	-1.90066	0.01257	0.035643	0.734098	919	3	-1.8804	0.99362	0.99365	0.999992	18858	0	-1.8804	0.035643	1.44803
920	ARPC3	4	-1.90066	0.01257	0.035643	0.734098	920	2	-0.69867	0.21472	0.32565	0.999992	6159	1	-0.69867	0.035643	1.44803
921	SPRED2	4	-1.90066	0.01257	0.035643	0.734098	921	2	-0.66426	0.17281	0.27218	0.999992	5191	1	-0.66426	0.035643	1.44803
922	DGKH	4	-1.90066	0.01257	0.035643	0.734098	922	3	-1.3038	0.7755	0.77508	0.999992	14481	0	-1.3038	0.035643	1.44803
923	PROCR	4	-1.90066	0.01257	0.035643	0.734098	923	2	-0.46323	0.13461	0.22325	0.991879	4296	2	-0.46323	0.035643	1.44803
924	HMGA1	4	-1.90066	0.01257	0.035643	0.734098	924	3	-1.1543	0.68347	0.6829	0.999992	12752	0	-1.1543	0.035643	1.44803
925	SPATS2	4	-1.89997	0.01259	0.035688	0.734245	925	3	-1.2635	0.75854	0.7581	0.999992	14176	0	-1.2635	0.035688	1.44748
926	SYT7	4	-1.89702	0.012676	0.035894	0.737672	926	3	-1.1646	0.90589	0.90558	0.999992	17028	0	-1.1646	0.035894	1.44498
927	HIF1AN	4	-1.8949	0.012738	0.036029	0.737807	927	3	-1.1608	0.78849	0.78807	0.999992	14752	0	-1.1608	0.036029	1.44335
928	GAL3ST4	4	-1.89381	0.01277	0.03611	0.737807	928	3	-1.096	0.92949	0.92928	0.999992	17509	0	-1.096	0.03611	1.44237
929	C11orf74	4	-1.88971	0.012891	0.036394	0.737807	929	1	-0.22809	0.40022	0.45469	0.999992	8440	1	-0.22809	0.036394	1.43897
930	ALG1	4	-1.88904	0.012911	0.036441	0.737807	930	3	-1.0685	0.90393	0.90359	0.999992	16990	0	-1.0685	0.036441	1.43841
931	SPAG5	4	-1.88904	0.012911	0.036441	0.737807	931	3	-1.0834	0.85635	0.85585	0.999992	16069	0	-1.0834	0.036441	1.43841
932	IDI1	4	-1.88904	0.012911	0.036441	0.737807	932	3	-1.0183	0.97609	0.97607	0.999992	18441	0	-1.0183	0.036441	1.43841
933	LOC102724862	4	-1.88904	0.012911	0.036441	0.737807	933	3	-1.5658	0.88989	0.88956	0.999992	16728	0	-1.5658	0.036441	1.43841
934	GPR89B	4	-1.88904	0.012911	0.036441	0.737807	934	3	-1.1358	0.96477	0.96473	0.999992	18188	0	-1.1358	0.036441	1.43841
935	MED21	4	-1.88904	0.012911	0.036441	0.737807	935	3	-1.2736	0.75405	0.75368	0.999992	14076	0	-1.2736	0.036441	1.43841
936	TMEM132A	4	-1.88904	0.012911	0.036441	0.737807	936	3	-1.1121	0.98079	0.98082	0.999992	18559	0	-1.1121	0.036441	1.43841
937	TOMM22	4	-1.88904	0.012911	0.036441	0.737807	937	3	-1.2348	0.0056211	0.017457	0.823848	404	1	-1.2348	0.017457	1.75803
938	CTAGE9	4	-1.88904	0.012911	0.036441	0.737807	938	3	-1.1289	0.96901	0.96894	0.999992	18279	0	-1.1289	0.036441	1.43841
939	ZBTB9	4	-1.88904	0.012911	0.036441	0.737807	939	3	-1.2592	0.76396	0.76357	0.999992	14279	0	-1.2592	0.036441	1.43841
940	PELO	4	-1.88904	0.012911	0.036441	0.737807	940	3	-1.0431	0.94831	0.94828	0.999992	17861	0	-1.0431	0.036441	1.43841
941	FCRL4	4	-1.88432	0.013052	0.036775	0.743795	941	3	-1.2934	0.54399	0.55687	0.999992	10366	1	-1.2934	0.036775	1.43445
942	HSD17B4	4	-1.88276	0.013099	0.036884	0.744026	942	3	-1.0964	0.98692	0.98694	0.999992	18699	0	-1.0964	0.036884	1.43316
943	GRIK1	4	-1.87952	0.013197	0.03709	0.744026	943	3	-1.0619	0.71316	0.71245	0.999992	13312	0	-1.0619	0.03709	1.43074
944	SIT1	4	-1.87952	0.013197	0.03709	0.744026	944	3	-1.081	0.11488	0.19776	0.982471	3837	1	-1.081	0.03709	1.43074
945	TUBB	3	-1.8789	0.013216	0.034862	0.734098	945	3	-1.0631	0.98678	0.98692	0.999992	18694	0	-1.0631	0.034862	1.45765
946	RPL12	3	-1.8789	0.013216	0.034862	0.734098	946	3	-1.8702	0.98678	0.98692	0.999992	18696	0	-1.8702	0.034862	1.45765
947	HAVCR2	4	-1.87844	0.01323	0.037172	0.744026	947	2	-0.76165	0.51141	0.5318	0.999992	9865	1	-0.76165	0.037172	1.42978
948	RPL39	4	-1.87844	0.01323	0.037172	0.744026	948	2	-1.5415	0.65647	0.65596	0.999992	12277	1	-1.5415	0.037172	1.42978
949	NFU1	4	-1.87488	0.013339	0.037439	0.744026	949	3	-1.338	0.97249	0.97245	0.999992	18363	0	-1.338	0.037439	1.42668
950	RPS14	2	-1.87238	0.013416	0.025246	0.688226	950	2	-1.3666	0.98658	0.98646	0.999992	18689	0	-1.3666	0.025246	1.59781
951	C15orf52	4	-1.87034	0.013479	0.037747	0.744026	951	3	-1.0806	0.64908	0.64881	0.999992	12147	1	-1.0806	0.037747	1.42312
952	INIP	4	-1.87034	0.013479	0.037747	0.744026	952	3	-1.0727	0.9418	0.94172	0.999992	17739	0	-1.0727	0.037747	1.42312
953	TFE3	4	-1.87034	0.013479	0.037747	0.744026	953	3	-1.1538	0.98981	0.98983	0.999992	18775	0	-1.1538	0.037747	1.42312
954	EFCC1	4	-1.87034	0.013479	0.037747	0.744026	954	3	-1.2077	0.99107	0.99112	0.999992	18797	0	-1.2077	0.037747	1.42312
955	PARP12	4	-1.86944	0.013507	0.03782	0.744026	955	3	-0.89201	0.35319	0.42491	0.999992	7926	1	-0.89201	0.03782	1.42228
956	NPPC	4	-1.86944	0.013507	0.03782	0.744026	956	1	0.34747	0.15495	0.24935	0.994774	4765	2	0.34747	0.03782	1.42228
957	RHOXF2	4	-1.86944	0.013507	0.03782	0.744026	957	3	-0.83806	0.55539	0.56597	0.999992	10527	1	-0.83806	0.03782	1.42228
958	ME2	4	-1.86944	0.013507	0.03782	0.744026	958	2	-0.75483	0.95209	0.95198	0.999992	17934	0	-0.75483	0.03782	1.42228
959	UBL7	4	-1.86944	0.013507	0.03782	0.744026	959	2	-0.71809	0.8468	0.84618	0.999992	15890	0	-0.71809	0.03782	1.42228
960	FAM71C	4	-1.86944	0.013507	0.03782	0.744026	960	1	-0.058732	0.70138	0.70069	0.999992	13085	0	-0.058732	0.03782	1.42228
961	IFT88	4	-1.86944	0.013507	0.03782	0.744026	961	1	0.46944	0.55556	0.56612	0.999992	10530	1	0.46944	0.03782	1.42228
962	DGKI	4	-1.86944	0.013507	0.03782	0.744026	962	2	-0.41308	0.23673	0.35337	0.999992	6636	1	-0.41308	0.03782	1.42228
963	UBR4	4	-1.86944	0.013507	0.03782	0.744026	963	2	-0.37464	0.9462	0.94613	0.999992	17819	0	-0.37464	0.03782	1.42228
964	MARS2	4	-1.86944	0.013507	0.03782	0.744026	964	3	-1.4228	0.686	0.68544	0.999992	12785	0	-1.4228	0.03782	1.42228
965	EPM2A	4	-1.86944	0.013507	0.03782	0.744026	965	2	-0.72503	0.59358	0.5981	0.999992	11124	1	-0.72503	0.03782	1.42228
966	FRRS1	4	-1.86944	0.013507	0.03782	0.744026	966	3	-0.89354	0.98336	0.98338	0.999992	18608	0	-0.89354	0.03782	1.42228
967	HIST1H2AB	4	-1.86944	0.013507	0.03782	0.744026	967	3	-1.0141	0.1102	0.19189	0.981668	3731	1	-1.0141	0.03782	1.42228
968	HOXB6	4	-1.86944	0.013507	0.03782	0.744026	968	1	0.01573	0.19088	0.29525	0.999992	5600	1	0.01573	0.03782	1.42228
969	PRKRIP1	4	-1.86918	0.013515	0.037838	0.744026	969	2	-0.65024	0.23304	0.34872	0.999992	6558	2	-0.65024	0.037838	1.42207
970	U2SURP	4	-1.86918	0.013515	0.037838	0.744026	970	2	-0.62815	0.0070679	0.020978	0.842817	465	1	-0.62815	0.020978	1.67824
971	RPL7L1	4	-1.86918	0.013515	0.037838	0.744026	971	2	-1.1995	0.95655	0.95647	0.999992	18019	0	-1.1995	0.037838	1.42207
972	OSCAR	4	-1.86659	0.013596	0.03802	0.745311	972	3	-1.2271	0.51973	0.53813	0.999992	9983	1	-1.2271	0.03802	1.41999
973	ALDH1B1	4	-1.86659	0.013596	0.03802	0.745311	973	3	-1.3693	0.80518	0.8048	0.999992	15069	0	-1.3693	0.03802	1.41999
974	ZC3H14	4	-1.86659	0.013596	0.03802	0.745311	974	3	-1.1044	0.92132	0.92112	0.999992	17341	0	-1.1044	0.03802	1.41999
975	CYCS	4	-1.86509	0.013643	0.038137	0.746562	975	2	-1.7225	0.94544	0.94534	0.999992	17811	0	-1.7225	0.038137	1.41865
976	ERRFI1	4	-1.86471	0.013655	0.038162	0.746562	976	3	-1.4031	0.97923	0.97927	0.999992	18516	0	-1.4031	0.038162	1.41837
977	PYURF	4	-1.85846	0.013853	0.038639	0.751235	977	3	-1.0712	0.38211	0.44302	0.999992	8214	1	-1.0712	0.038639	1.41297
978	TMEM127	4	-1.85821	0.013861	0.038661	0.751235	978	3	-1.1041	0.99293	0.99299	0.999992	18846	0	-1.1041	0.038661	1.41273
979	TOMM70A	4	-1.85752	0.013883	0.038711	0.751235	979	2	-1.0724	0.87692	0.87648	0.999992	16468	0	-1.0724	0.038711	1.41217
980	PBX1	4	-1.85752	0.013883	0.038711	0.751235	980	2	-1.0964	0.97981	0.97988	0.999992	18534	0	-1.0964	0.038711	1.41217
981	TXNL4B	4	-1.85752	0.013883	0.038711	0.751235	981	3	-1.1427	0.69218	0.69157	0.999992	12908	0	-1.1427	0.038711	1.41217
982	CCDC47	4	-1.85752	0.013883	0.038711	0.751235	982	2	-1.1178	0.90622	0.90592	0.999992	17033	0	-1.1178	0.038711	1.41217
983	ACAD10	4	-1.85752	0.013883	0.038711	0.751235	983	2	-0.87796	0.72499	0.72447	0.999992	13535	0	-0.87796	0.038711	1.41217
984	RFWD2	4	-1.85692	0.013902	0.038755	0.751235	984	3	-1.16	0.66485	0.66427	0.999992	12439	1	-1.16	0.038755	1.41167
985	MAEA	4	-1.85692	0.013902	0.038755	0.751235	985	3	-1.1016	0.99183	0.9919	0.999992	18823	0	-1.1016	0.038755	1.41167
986	CDC5L	4	-1.85375	0.014004	0.038988	0.752695	986	3	-1.4296	0.93966	0.93964	0.999992	17703	0	-1.4296	0.038988	1.40907
987	ARL9	4	-1.85375	0.014004	0.038988	0.752695	987	3	-1.0403	0.084263	0.15813	0.972443	3101	1	-1.0403	0.038988	1.40907
988	TTC32	4	-1.85375	0.014004	0.038988	0.752695	988	3	-1.1434	0.45322	0.49006	0.999992	9066	1	-1.1434	0.038988	1.40907
989	DDX18	4	-1.85375	0.014004	0.038988	0.752695	989	3	-1.0632	0.95225	0.95214	0.999992	17942	0	-1.0632	0.038988	1.40907
990	PDCD6IP	4	-1.85004	0.014124	0.039268	0.754426	990	3	-1.303	0.94334	0.94323	0.999992	17769	0	-1.303	0.039268	1.40596
991	GGNBP2	4	-1.84955	0.01414	0.039304	0.754426	991	2	-1.2263	0.21708	0.32861	0.999992	6219	1	-1.2263	0.039304	1.40556
992	ATP6V1A	4	-1.84881	0.014164	0.039356	0.754426	992	3	-1.2208	0.49315	0.5184	0.999992	9596	1	-1.2208	0.039356	1.40499
993	RAB3GAP1	4	-1.84881	0.014164	0.039356	0.754426	993	3	-1.1978	0.14516	0.23687	0.992829	4552	1	-1.1978	0.039356	1.40499
994	RBM8A	4	-1.8467	0.014233	0.039521	0.754426	994	3	-1.4843	0.48776	0.51456	0.999992	9524	1	-1.4843	0.039521	1.40317
995	TAS2R5	4	-1.84612	0.014252	0.039575	0.754426	995	1	-0.31614	0.89233	0.892	0.999992	16761	0	-0.31614	0.039575	1.40258
996	PARK7	4	-1.84612	0.014252	0.039575	0.754426	996	1	0.098624	0.72713	0.72661	0.999992	13585	0	0.098624	0.039575	1.40258
997	RAMP1	4	-1.84548	0.014273	0.039624	0.754426	997	3	-1.0446	0.76822	0.76783	0.999992	14348	0	-1.0446	0.039624	1.40204
998	SNRPE	4	-1.84548	0.014273	0.039624	0.754426	998	3	-1.6774	0.97748	0.97751	0.999992	18479	0	-1.6774	0.039624	1.40204
999	ALYREF	4	-1.84427	0.014313	0.039714	0.754426	999	2	-0.66056	0.10139	0.18033	0.980672	3494	1	-0.66056	0.039714	1.40106
1000	CACHD1	4	-1.84427	0.014313	0.039714	0.754426	1000	2	-1.055	0.17661	0.27703	0.999992	5281	1	-1.055	0.039714	1.40106
1001	CEPT1	4	-1.84297	0.014356	0.039824	0.754426	1001	2	-1.2165	0.97511	0.97506	0.999992	18424	0	-1.2165	0.039824	1.39986
1002	CIAO1	4	-1.83983	0.01446	0.040077	0.754426	1002	3	-1.0524	0.78513	0.78469	0.999992	14686	0	-1.0524	0.040077	1.3971
1003	HOXD8	4	-1.83983	0.01446	0.040077	0.754426	1003	3	-1.112	0.82967	0.82903	0.999992	15552	0	-1.112	0.040077	1.3971
1004	AGK	4	-1.83878	0.014495	0.040166	0.754426	1004	2	-1.1513	0.89316	0.89283	0.999992	16779	0	-1.1513	0.040166	1.39614
1005	ICE1	4	-1.83878	0.014495	0.040166	0.754426	1005	3	-1.2844	0.83178	0.83116	0.999992	15596	0	-1.2844	0.040166	1.39614
1006	EFTUD1	4	-1.83878	0.014495	0.040166	0.754426	1006	2	-1.16	0.58441	0.59015	0.999992	10993	1	-1.16	0.040166	1.39614
1007	IST1	4	-1.83878	0.014495	0.040166	0.754426	1007	2	-1.2274	0.5582	0.56828	0.999992	10566	1	-1.2274	0.040166	1.39614
1008	SMG1	4	-1.83476	0.01463	0.040475	0.754426	1008	3	-1.7333	0.97728	0.97731	0.999992	18474	0	-1.7333	0.040475	1.39281
1009	UCHL5	4	-1.83476	0.01463	0.040475	0.754426	1009	3	-1.4044	0.55061	0.56213	0.999992	10456	1	-1.4044	0.040475	1.39281
1010	PIWIL4	4	-1.83476	0.01463	0.040475	0.754426	1010	3	-1.6421	0.99012	0.99014	0.999992	18785	0	-1.6421	0.040475	1.39281
1011	MRPL32	4	-1.83476	0.01463	0.040475	0.754426	1011	3	-1.1117	0.95957	0.95949	0.999992	18078	0	-1.1117	0.040475	1.39281
1012	RAD17	4	-1.83476	0.01463	0.040475	0.754426	1012	3	-1.3768	0.66485	0.66427	0.999992	12436	1	-1.3768	0.040475	1.39281
1013	SYNPO	4	-1.83292	0.014692	0.040617	0.754426	1013	2	-0.93659	0.6706	0.67008	0.999992	12532	0	-0.93659	0.040617	1.39129
1014	RHBDD2	4	-1.83292	0.014692	0.040617	0.754426	1014	2	-1.1539	0.8823	0.88185	0.999992	16586	0	-1.1539	0.040617	1.39129
1015	TMEM61	4	-1.83112	0.014753	0.04076	0.754426	1015	2	-1.1475	0.9831	0.98312	0.999992	18604	0	-1.1475	0.04076	1.38977
1016	ENTPD3	4	-1.82892	0.014828	0.040942	0.754426	1016	2	-1.0615	0.89446	0.89415	0.999992	16804	0	-1.0615	0.040942	1.38783
1017	SNX16	4	-1.82848	0.014843	0.040972	0.754426	1017	1	-0.11463	0.37685	0.43966	0.999992	8161	1	-0.11463	0.040972	1.38751
1018	MFSD1	4	-1.82848	0.014843	0.040972	0.754426	1018	2	-0.43275	0.95101	0.95093	0.999992	17913	0	-0.43275	0.040972	1.38751
1019	RASAL1	4	-1.82848	0.014843	0.040972	0.754426	1019	1	-0.16776	0.83617	0.83552	0.999992	15678	0	-0.16776	0.040972	1.38751
1020	PMCH	4	-1.82848	0.014843	0.040972	0.754426	1020	1	-0.18683	0.31653	0.40295	0.999992	7536	1	-0.18683	0.040972	1.38751
1021	KARS	4	-1.82848	0.014843	0.040972	0.754426	1021	3	-1.1047	0.9854	0.98539	0.999992	18670	0	-1.1047	0.040972	1.38751
1022	PSMC1	4	-1.82848	0.014843	0.040972	0.754426	1022	2	-0.78429	0.87692	0.87648	0.999992	16475	0	-0.78429	0.040972	1.38751
1023	CTAGE5	4	-1.82848	0.014843	0.040972	0.754426	1023	1	0.38658	0.47137	0.50275	0.999992	9311	1	0.38658	0.040972	1.38751
1024	FAM180B	4	-1.82848	0.014843	0.040972	0.754426	1024	2	-0.21016	0.47228	0.5034	0.999992	9321	1	-0.21016	0.040972	1.38751
1025	CCDC166	4	-1.82848	0.014843	0.040972	0.754426	1025	1	0.03775	0.52866	0.54496	0.999992	10129	1	0.03775	0.040972	1.38751
1026	ZNF398	4	-1.82848	0.014843	0.040972	0.754426	1026	1	-0.12456	0.86429	0.86388	0.999992	16233	0	-0.12456	0.040972	1.38751
1027	DPH6	4	-1.82848	0.014843	0.040972	0.754426	1027	3	-1.2301	0.71172	0.71103	0.999992	13282	0	-1.2301	0.040972	1.38751
1028	RILP	4	-1.82848	0.014843	0.040972	0.754426	1028	1	-0.037341	0.2514	0.36614	0.999992	6870	1	-0.037341	0.040972	1.38751
1029	DAZAP2	4	-1.82848	0.014843	0.040972	0.754426	1029	2	-0.46775	0.78	0.77956	0.999992	14572	0	-0.46775	0.040972	1.38751
1030	CCER1	4	-1.82848	0.014843	0.040972	0.754426	1030	2	-0.5514	0.35246	0.42445	0.999992	7917	1	-0.5514	0.040972	1.38751
1031	SLITRK2	4	-1.82848	0.014843	0.040972	0.754426	1031	1	0.52103	0.14911	0.24193	0.994774	4626	2	0.52103	0.040972	1.38751
1032	DDX28	4	-1.82848	0.014843	0.040972	0.754426	1032	1	-0.58458	0.25706	0.36931	0.999992	6934	1	-0.58458	0.040972	1.38751
1033	ANAPC5	4	-1.82848	0.014843	0.040972	0.754426	1033	3	-1.0423	0.95164	0.95153	0.999992	17925	0	-1.0423	0.040972	1.38751
1034	SLC16A12	4	-1.82658	0.014908	0.041137	0.75673	1034	3	-1.0399	0.55351	0.5645	0.999992	10498	1	-1.0399	0.041137	1.38577
1035	ZNF592	4	-1.82385	0.015002	0.041361	0.759395	1035	2	-0.80467	0.76482	0.76444	0.999992	14292	0	-0.80467	0.041361	1.38341
1036	REST	4	-1.82385	0.015002	0.041361	0.759395	1036	2	-1.0902	0.71357	0.71287	0.999992	13319	0	-1.0902	0.041361	1.38341
1037	C15orf43	4	-1.81821	0.015198	0.041785	0.765586	1037	3	-1.0326	0.79042	0.78998	0.999992	14795	0	-1.0326	0.041785	1.37898
1038	OXR1	4	-1.81619	0.015269	0.04195	0.766292	1038	3	-1.0504	0.50993	0.53071	0.999992	9850	1	-1.0504	0.04195	1.37727
1039	SORD	4	-1.81539	0.015297	0.042017	0.766292	1039	2	-0.83952	0.48007	0.50899	0.999992	9425	1	-0.83952	0.042017	1.37657
1040	TMEM106C	4	-1.81539	0.015297	0.042017	0.766292	1040	2	-0.50403	0.15543	0.24996	0.994774	4777	2	-0.50403	0.042017	1.37657
1041	DDX50	4	-1.81539	0.015297	0.042017	0.766292	1041	2	-1.1588	0.9702	0.97014	0.999992	18308	0	-1.1588	0.042017	1.37657
1042	UBL4A	4	-1.81468	0.015322	0.04208	0.766704	1042	3	-1.1101	0.98628	0.98628	0.999992	18684	0	-1.1101	0.04208	1.37592
1043	GCLC	4	-1.81352	0.015363	0.042167	0.767567	1043	3	-1.0291	0.10763	0.18848	0.980672	3666	1	-1.0291	0.042167	1.37503
1044	TBC1D21	4	-1.81256	0.015397	0.042231	0.767986	1044	3	-1.0865	0.73079	0.73029	0.999992	13649	0	-1.0865	0.042231	1.37437
1045	CDC42BPA	4	-1.81208	0.015414	0.042277	0.768052	1045	2	-1.0451	0.8466	0.84597	0.999992	15885	0	-1.0451	0.042277	1.3739
1046	NUDT8	4	-1.81082	0.015459	0.042378	0.768052	1046	2	-0.40938	0.80603	0.80566	0.999992	15085	0	-0.40938	0.042378	1.37286
1047	EXT2	4	-1.81062	0.015466	0.042397	0.768052	1047	2	-0.83873	0.69837	0.69772	0.999992	13031	0	-0.83873	0.042397	1.37266
1048	FEN1	3	-1.80995	0.01549	0.040533	0.754426	1048	3	-1.0939	0.98451	0.98468	0.999992	18650	0	-1.0939	0.040533	1.39219
1049	SPZ1	4	-1.80866	0.015536	0.042564	0.768052	1049	1	1.0485	0.00715	0.021181	0.842817	469	3	1.0485	0.021181	1.67405
1050	LRIT2	4	-1.80866	0.015536	0.042564	0.768052	1050	1	-0.27012	0.26032	0.37105	0.999992	6973	1	-0.27012	0.042564	1.37096
1051	EEF2	3	-1.80824	0.015551	0.040663	0.754426	1051	3	-1.4093	0.98445	0.98461	0.999992	18647	0	-1.4093	0.040663	1.3908
1052	OLFML2B	4	-1.80785	0.015565	0.042632	0.768052	1052	2	-1.0223	0.89371	0.89339	0.999992	16789	0	-1.0223	0.042632	1.37026
1053	METRNL	4	-1.80785	0.015565	0.042632	0.768052	1053	2	-1.0419	0.2478	0.36422	0.999992	6835	1	-1.0419	0.042632	1.37026
1054	TPP2	4	-1.80785	0.015565	0.042632	0.768052	1054	2	-0.25024	0.02692	0.067043	0.913495	1393	2	-0.25024	0.042632	1.37026
1055	PSMD14	3	-1.80768	0.015571	0.04072	0.754426	1055	2	-0.6552	0.69713	0.69717	0.999992	13005	0	-0.6552	0.04072	1.39019
1056	SKIV2L2	3	-1.80768	0.015571	0.04072	0.754426	1056	2	-0.83193	0.00087584	0.0024982	0.62729	92	1	-0.83193	0.0024982	2.60237
1057	C19orf53	4	-1.8061	0.015628	0.042777	0.768052	1057	3	-1.0362	0.14516	0.23687	0.992829	4545	1	-1.0362	0.042777	1.36879
1058	VPS28	4	-1.8061	0.015628	0.042777	0.768052	1058	3	-1.0356	0.98872	0.98879	0.999992	18750	0	-1.0356	0.042777	1.36879
1059	PRPF18	4	-1.8061	0.015628	0.042777	0.768052	1059	3	-0.94602	0.18352	0.28586	0.999992	5420	1	-0.94602	0.042777	1.36879
1060	CTR9	4	-1.8061	0.015628	0.042777	0.768052	1060	3	-1.0674	0.89371	0.89339	0.999992	16784	0	-1.0674	0.042777	1.36879
1061	LAMA5	4	-1.80582	0.015638	0.042797	0.768052	1061	1	0.26363	0.62627	0.62739	0.999992	11689	1	0.26363	0.042797	1.36859
1062	NCAPG2	4	-1.80582	0.015638	0.042797	0.768052	1062	3	-1.1471	0.99411	0.99416	0.999992	18873	0	-1.1471	0.042797	1.36859
1063	UGT2A2	3	-1.79885	0.015891	0.041513	0.761459	1063	3	-0.98953	0.98411	0.98427	0.999992	18638	0	-0.98953	0.041513	1.38182
1064	ANAPC4	4	-1.79849	0.015904	0.043392	0.772502	1064	3	-1.128	0.96457	0.96453	0.999992	18184	0	-1.128	0.043392	1.36259
1065	LRP10	4	-1.79849	0.015904	0.043392	0.772502	1065	3	-1.1617	0.9907	0.99073	0.999992	18794	0	-1.1617	0.043392	1.36259
1066	CNOT1	4	-1.79849	0.015904	0.043392	0.772502	1066	3	-1.0352	0.99381	0.99385	0.999992	18868	0	-1.0352	0.043392	1.36259
1067	MAP2K4	4	-1.79849	0.015904	0.043392	0.772502	1067	3	-1.1738	0.95521	0.95511	0.999992	17995	0	-1.1738	0.043392	1.36259
1068	TLR8	4	-1.79849	0.015904	0.043392	0.772502	1068	3	-1.1555	0.99455	0.9946	0.999992	18885	0	-1.1555	0.043392	1.36259
1069	EGR4	4	-1.79702	0.015958	0.04353	0.772502	1069	3	-1.1004	0.48595	0.51327	0.999992	9503	1	-1.1004	0.04353	1.36121
1070	CTC1	4	-1.79702	0.015958	0.04353	0.772502	1070	2	-0.6124	0.27133	0.37711	0.999992	7085	1	-0.6124	0.04353	1.36121
1071	CRYM	4	-1.79702	0.015958	0.04353	0.772502	1071	2	-0.68778	0.19507	0.30062	0.999992	5696	1	-0.68778	0.04353	1.36121
1072	RHO	4	-1.79702	0.015958	0.04353	0.772502	1072	2	-0.94672	0.57173	0.57944	0.999992	10767	1	-0.94672	0.04353	1.36121
1073	PGLS	4	-1.79702	0.015958	0.04353	0.772502	1073	3	-1.2532	0.94831	0.94828	0.999992	17858	0	-1.2532	0.04353	1.36121
1074	KIAA2026	4	-1.79702	0.015958	0.04353	0.772502	1074	2	-0.86424	0.39304	0.45002	0.999992	8339	1	-0.86424	0.04353	1.36121
1075	WDR12	4	-1.79702	0.015958	0.04353	0.772502	1075	3	-1.1004	0.99144	0.99149	0.999992	18807	0	-1.1004	0.04353	1.36121
1076	LDHB	4	-1.79591	0.015999	0.043618	0.773085	1076	3	-1.086	0.84172	0.841	0.999992	15792	0	-1.086	0.043618	1.36033
1077	POLR2A	3	-1.79539	0.016018	0.041818	0.765586	1077	3	-2.3172	0.98398	0.98414	0.999992	18633	0	-2.3172	0.041818	1.37864
1078	HOXA10	4	-1.79369	0.016081	0.043832	0.773085	1078	3	-1.2991	0.30241	0.39467	0.999992	7390	1	-1.2991	0.043832	1.35821
1079	SAXO1	4	-1.79369	0.016081	0.043832	0.773085	1079	3	-1.0843	0.91581	0.9156	0.999992	17213	0	-1.0843	0.043832	1.35821
1080	RPL8	2	-1.78885	0.016261	0.03037	0.719156	1080	1	-0.81277	0.23287	0.24595	0.994774	6551	1	-0.81277	0.03037	1.51756
1081	ATG10	4	-1.78811	0.016289	0.044304	0.773085	1081	3	-1.2991	0.55668	0.56702	0.999992	10549	1	-1.2991	0.044304	1.35356
1082	DEPDC4	4	-1.78811	0.016289	0.044304	0.773085	1082	3	-1.1427	0.90807	0.90781	0.999992	17070	0	-1.1427	0.044304	1.35356
1083	TTL	4	-1.78672	0.016341	0.044423	0.773085	1083	2	-0.65502	0.26457	0.37337	0.999992	7015	1	-0.65502	0.044423	1.35239
1084	ZCWPW2	4	-1.78672	0.016341	0.044423	0.773085	1084	2	-1.0712	0.77688	0.77643	0.999992	14508	0	-1.0712	0.044423	1.35239
1085	TRAF6	4	-1.78608	0.016365	0.044474	0.773085	1085	3	-1.128	0.99242	0.99249	0.999992	18833	0	-1.128	0.044474	1.35189
1086	ENTPD8	4	-1.78412	0.016439	0.044647	0.773085	1086	3	-1.2917	0.76899	0.76859	0.999992	14359	0	-1.2917	0.044647	1.35021
1087	DHX33	4	-1.78325	0.016472	0.04473	0.773085	1087	3	-0.97205	0.9854	0.98539	0.999992	18671	0	-0.97205	0.04473	1.3494
1088	GSTA1	4	-1.78157	0.016536	0.044857	0.773085	1088	2	-0.2576	0.68815	0.68753	0.999992	12840	0	-0.2576	0.044857	1.34817
1089	NELFCD	4	-1.78157	0.016536	0.044857	0.773085	1089	3	-1.4021	0.79436	0.79395	0.999992	14875	0	-1.4021	0.044857	1.34817
1090	GPD2	4	-1.78157	0.016536	0.044857	0.773085	1090	1	-0.11221	0.90404	0.9037	0.999992	16993	0	-0.11221	0.044857	1.34817
1091	SMN1	4	-1.78157	0.016536	0.044857	0.773085	1091	3	-0.9597	0.686	0.68544	0.999992	12829	0	-0.9597	0.044857	1.34817
1092	TMPPE	4	-1.78157	0.016536	0.044857	0.773085	1092	2	-0.73075	0.9262	0.92602	0.999992	17433	0	-0.73075	0.044857	1.34817
1093	PAPD4	4	-1.78157	0.016536	0.044857	0.773085	1093	2	-0.76067	0.78736	0.78695	0.999992	14730	0	-0.76067	0.044857	1.34817
1094	DPH7	4	-1.78157	0.016536	0.044857	0.773085	1094	2	-0.99583	0.93966	0.93964	0.999992	17704	0	-0.99583	0.044857	1.34817
1095	ITPR3	4	-1.78157	0.016536	0.044857	0.773085	1095	1	0.5821	0.047252	0.10918	0.946818	2197	2	0.5821	0.044857	1.34817
1096	CYP4B1	4	-1.78157	0.016536	0.044857	0.773085	1096	1	0.019123	0.7256	0.72508	0.999992	13554	0	0.019123	0.044857	1.34817
1097	CHD5	4	-1.78157	0.016536	0.044857	0.773085	1097	2	-0.70333	0.64099	0.6411	0.999992	11964	1	-0.70333	0.044857	1.34817
1098	TCP10	4	-1.78157	0.016536	0.044857	0.773085	1098	1	0.22459	0.5176	0.53653	0.999992	9956	1	0.22459	0.044857	1.34817
1099	ZC3H12A	4	-1.78157	0.016536	0.044857	0.773085	1099	2	0.2366	0.027897	0.069195	0.913495	1433	2	0.2366	0.044857	1.34817
1100	AFF4	4	-1.78157	0.016536	0.044857	0.773085	1100	1	0.20972	0.10883	0.19007	0.980672	3692	2	0.20972	0.044857	1.34817
1101	PLEKHA4	4	-1.78157	0.016536	0.044857	0.773085	1101	1	-0.10548	0.2399	0.35729	0.999992	6718	1	-0.10548	0.044857	1.34817
1102	S100A7L2	4	-1.78157	0.016536	0.044857	0.773085	1102	1	-0.077914	0.23851	0.35559	0.999992	6683	1	-0.077914	0.044857	1.34817
1103	ABAT	4	-1.78157	0.016536	0.044857	0.773085	1103	1	-0.2249	0.76221	0.76186	0.999992	14247	0	-0.2249	0.044857	1.34817
1104	REEP3	4	-1.78157	0.016536	0.044857	0.773085	1104	3	-1.1745	0.85533	0.85481	0.999992	16047	0	-1.1745	0.044857	1.34817
1105	SDHC	4	-1.78157	0.016536	0.044857	0.773085	1105	2	-0.41827	0.81988	0.8194	0.999992	15346	0	-0.41827	0.044857	1.34817
1106	CD8A	4	-1.78157	0.016536	0.044857	0.773085	1106	2	-0.9387	0.61879	0.62049	0.999992	11554	1	-0.9387	0.044857	1.34817
1107	ZNF729	4	-1.78157	0.016536	0.044857	0.773085	1107	2	-1.112	0.96652	0.96646	0.999992	18221	0	-1.112	0.044857	1.34817
1108	ALG10B	4	-1.78157	0.016536	0.044857	0.773085	1108	1	0.04173	0.27772	0.38069	0.999992	7155	1	0.04173	0.044857	1.34817
1109	PLEKHG4	4	-1.78057	0.016574	0.044945	0.773209	1109	3	-0.99232	0.7328	0.73236	0.999992	13683	0	-0.99232	0.044945	1.34732
1110	KRT18	4	-1.78057	0.016574	0.044945	0.773209	1110	3	-1.4132	0.58441	0.59015	0.999992	10977	1	-1.4132	0.044945	1.34732
1111	ROBO2	4	-1.77885	0.01664	0.045091	0.773263	1111	3	-1.0971	0.6706	0.67008	0.999992	12531	0	-1.0971	0.045091	1.34591
1112	LATS2	4	-1.77715	0.016705	0.045237	0.773263	1112	2	-0.97602	0.68984	0.68923	0.999992	12871	0	-0.97602	0.045237	1.34451
1113	THOC2	4	-1.77715	0.016705	0.045237	0.773263	1113	2	-0.96541	0.89727	0.89697	0.999992	16862	0	-0.96541	0.045237	1.34451
1114	PTHLH	4	-1.77715	0.016705	0.045237	0.773263	1114	3	-1.2419	0.86208	0.86166	0.999992	16178	0	-1.2419	0.045237	1.34451
1115	TRAPPC4	4	-1.77715	0.016705	0.045237	0.773263	1115	2	-1.6757	0.98733	0.98736	0.999992	18706	0	-1.6757	0.045237	1.34451
1116	UBQLN3	4	-1.77715	0.016705	0.045237	0.773263	1116	3	-1.2309	0.42278	0.46946	0.999992	8701	1	-1.2309	0.045237	1.34451
1117	BTG3	4	-1.77622	0.016741	0.045312	0.773263	1117	3	-1.1243	0.52699	0.54367	0.999992	10101	1	-1.1243	0.045312	1.34379
1118	KCTD10	4	-1.77622	0.016741	0.045312	0.773263	1118	3	-1.1191	0.98818	0.98821	0.999992	18735	0	-1.1191	0.045312	1.34379
1119	ZMPSTE24	4	-1.77622	0.016741	0.045312	0.773263	1119	3	-1.0251	0.86495	0.86453	0.999992	16244	0	-1.0251	0.045312	1.34379
1120	AP2M1	4	-1.77307	0.016863	0.045583	0.776126	1120	3	-1.267	0.29924	0.39281	0.999992	7359	1	-1.267	0.045583	1.3412
1121	KIN	4	-1.77093	0.016946	0.045789	0.776126	1121	3	-1.2876	0.94051	0.94043	0.999992	17713	0	-1.2876	0.045789	1.33924
1122	SP140L	4	-1.77093	0.016946	0.045789	0.776126	1122	2	-0.90749	0.34374	0.41912	0.999992	7829	1	-0.90749	0.045789	1.33924
1123	FNDC9	4	-1.77075	0.016953	0.045805	0.776126	1123	3	-1.2995	0.58679	0.59217	0.999992	11015	1	-1.2995	0.045805	1.33909
1124	KIF1A	4	-1.77075	0.016953	0.045805	0.776126	1124	3	-1.0187	0.74651	0.74605	0.999992	13942	0	-1.0187	0.045805	1.33909
1125	SKP2	4	-1.77075	0.016953	0.045805	0.776126	1125	3	-1.2526	0.95888	0.95882	0.999992	18061	0	-1.2526	0.045805	1.33909
1126	EFNB2	4	-1.77075	0.016953	0.045805	0.776126	1126	3	-1.2662	0.89692	0.89661	0.999992	16853	0	-1.2662	0.045805	1.33909
1127	CHAMP1	4	-1.76889	0.017026	0.045982	0.777271	1127	3	-1.0742	0.98256	0.98258	0.999992	18591	0	-1.0742	0.045982	1.33741
1128	TFR2	4	-1.76779	0.017069	0.046076	0.777271	1128	2	-1.0468	0.5639	0.57297	0.999992	10645	1	-1.0468	0.046076	1.33653
1129	CCDC65	4	-1.76779	0.017069	0.046076	0.777271	1129	2	-1.0863	0.9855	0.9855	0.999992	18672	0	-1.0863	0.046076	1.33653
1130	EME2	4	-1.76779	0.017069	0.046076	0.777271	1130	2	-0.15754	0.011018	0.03046	0.865442	667	2	-0.15754	0.03046	1.51627
1131	RRP36	4	-1.76779	0.017069	0.046076	0.777271	1131	2	-1.2625	0.38863	0.44718	0.999992	8285	1	-1.2625	0.046076	1.33653
1132	GALNT10	3	-1.76726	0.01709	0.044467	0.773085	1132	3	-1.0677	0.98291	0.98305	0.999992	18597	0	-1.0677	0.044467	1.35196
1133	RPS12	4	-1.76708	0.017097	0.046141	0.777677	1133	3	-1.5767	0.75906	0.75863	0.999992	14185	0	-1.5767	0.046141	1.33591
1134	GAB2	4	-1.76407	0.017216	0.046411	0.777873	1134	3	-1.2487	0.84172	0.841	0.999992	15791	0	-1.2487	0.046411	1.33338
1135	INPP4B	4	-1.76148	0.017319	0.046647	0.777873	1135	3	-1.0005	0.46194	0.49611	0.999992	9179	1	-1.0005	0.046647	1.33118
1136	METAP2	4	-1.7586	0.017434	0.046907	0.777873	1136	3	-1.1984	0.92538	0.92518	0.999992	17415	0	-1.1984	0.046907	1.32876
1137	SDHD	4	-1.7586	0.017434	0.046907	0.777873	1137	3	-1.1555	0.87475	0.8743	0.999992	16427	0	-1.1555	0.046907	1.32876
1138	NSMCE2	4	-1.7586	0.017434	0.046907	0.777873	1138	3	-1.1168	0.79247	0.79205	0.999992	14836	0	-1.1168	0.046907	1.32876
1139	SETD1A	3	-1.75848	0.017439	0.045356	0.773324	1139	2	-1.266	0.78405	0.7842	0.999992	14663	0	-1.266	0.045356	1.34337
1140	LOC388813	4	-1.75671	0.01751	0.047066	0.777873	1140	2	-0.3963	0.82323	0.82274	0.999992	15417	0	-0.3963	0.047066	1.32729
1141	ZNF232	4	-1.75671	0.01751	0.047066	0.777873	1141	3	-0.93003	0.33553	0.41421	0.999992	7740	1	-0.93003	0.047066	1.32729
1142	KIAA1715	4	-1.75671	0.01751	0.047066	0.777873	1142	2	-0.35071	0.8868	0.88645	0.999992	16672	0	-0.35071	0.047066	1.32729
1143	MAN1A1	4	-1.75671	0.01751	0.047066	0.777873	1143	1	0.87572	0.051431	0.1147	0.946997	2310	2	0.87572	0.047066	1.32729
1144	ELP2	4	-1.75572	0.01755	0.047152	0.777873	1144	3	-0.9828	0.2775	0.38055	0.999992	7151	1	-0.9828	0.047152	1.3265
1145	UBP1	4	-1.75478	0.017588	0.047249	0.777873	1145	3	-0.9769	0.46153	0.49584	0.999992	9173	1	-0.9769	0.047249	1.32561
1146	AQP12B	4	-1.75419	0.017612	0.047298	0.777873	1146	3	-1.0043	0.77442	0.77398	0.999992	14463	0	-1.0043	0.047298	1.32516
1147	SERPINB8	4	-1.75362	0.017635	0.047345	0.777873	1147	3	-1.0417	0.97357	0.9735	0.999992	18389	0	-1.0417	0.047345	1.32473
1148	CXCL8	4	-1.7523	0.017689	0.047455	0.777873	1148	2	-0.57587	0.96419	0.96417	0.999992	18174	0	-0.57587	0.047455	1.32372
1149	SLC25A43	4	-1.7523	0.017689	0.047455	0.777873	1149	1	-0.13212	0.64324	0.64326	0.999992	12019	1	-0.13212	0.047455	1.32372
1150	LGR4	4	-1.75183	0.017708	0.0475	0.777873	1150	3	-1.0918	0.737	0.73648	0.999992	13763	0	-1.0918	0.0475	1.32331
1151	TMEM214	4	-1.75041	0.017766	0.047643	0.777873	1151	1	0.28079	0.20648	0.31513	0.999992	5983	1	0.28079	0.047643	1.322
1152	CAPN9	4	-1.74635	0.017933	0.04803	0.777873	1152	2	-0.9016	0.028961	0.071543	0.913495	1489	1	-0.9016	0.04803	1.31849
1153	GLE1	4	-1.74635	0.017933	0.04803	0.777873	1153	2	-0.6425	0.43444	0.47734	0.999992	8847	1	-0.6425	0.04803	1.31849
1154	DDX52	4	-1.74635	0.017933	0.04803	0.777873	1154	3	-1.7821	0.98645	0.98645	0.999992	18685	0	-1.7821	0.04803	1.31849
1155	SCRN3	4	-1.74635	0.017933	0.04803	0.777873	1155	2	-1.5073	0.18492	0.28769	0.999992	5455	1	-1.5073	0.04803	1.31849
1156	CT45A5	4	-1.74635	0.017933	0.04803	0.777873	1156	2	-1.1997	0.88065	0.88018	0.999992	16561	0	-1.1997	0.04803	1.31849
1157	DHFR	4	-1.74635	0.017933	0.04803	0.777873	1157	2	-1.7912	0.93966	0.93964	0.999992	17674	0	-1.7912	0.04803	1.31849
1158	TUBA1B	4	-1.74635	0.017933	0.04803	0.777873	1158	2	-1.4605	0.556	0.56647	0.999992	10536	1	-1.4605	0.04803	1.31849
1159	TTC4	4	-1.74635	0.017933	0.04803	0.777873	1159	2	-0.94426	0.42489	0.47086	0.999992	8730	1	-0.94426	0.04803	1.31849
1160	COQ5	4	-1.74635	0.017933	0.04803	0.777873	1160	2	-1.006	0.55466	0.56542	0.999992	10516	1	-1.006	0.04803	1.31849
1161	MAD2L1	4	-1.74635	0.017933	0.04803	0.777873	1161	3	-1.0797	0.38675	0.44599	0.999992	8267	1	-1.0797	0.04803	1.31849
1162	RNF19A	4	-1.74635	0.017933	0.04803	0.777873	1162	2	-0.56655	0.34339	0.41891	0.999992	7825	1	-0.56655	0.04803	1.31849
1163	PPIL2	4	-1.74635	0.017933	0.04803	0.777873	1163	2	-0.9827	0.97183	0.9718	0.999992	18341	0	-0.9827	0.04803	1.31849
1164	EIF4ENIF1	4	-1.74635	0.017933	0.04803	0.777873	1164	2	-1.0949	0.35155	0.42389	0.999992	7907	1	-1.0949	0.04803	1.31849
1165	MTERF4	4	-1.74635	0.017933	0.04803	0.777873	1165	2	-0.8253	0.73984	0.73932	0.999992	13803	0	-0.8253	0.04803	1.31849
1166	CENPI	4	-1.74635	0.017933	0.04803	0.777873	1166	2	-1.5111	0.002101	0.007566	0.70681	202	1	-1.5111	0.007566	2.12113
1167	UBL4B	4	-1.74635	0.017933	0.04803	0.777873	1167	3	-1.2283	0.70482	0.70413	0.999992	13159	0	-1.2283	0.04803	1.31849
1168	NCAPG	4	-1.74635	0.017933	0.04803	0.777873	1168	2	-1.1513	0.99054	0.99057	0.999992	18788	0	-1.1513	0.04803	1.31849
1169	NAA20	4	-1.74635	0.017933	0.04803	0.777873	1169	3	-1.6503	0.82358	0.82308	0.999992	15421	0	-1.6503	0.04803	1.31849
1170	UBE2I	4	-1.74635	0.017933	0.04803	0.777873	1170	3	-1.5554	0.98733	0.98736	0.999992	18713	0	-1.5554	0.04803	1.31849
1171	DCTN1	4	-1.74635	0.017933	0.04803	0.777873	1171	2	-1.1608	0.11305	0.19554	0.982471	3790	1	-1.1608	0.04803	1.31849
1172	DHX40	4	-1.74635	0.017933	0.04803	0.777873	1172	2	-0.61565	0.10777	0.18867	0.980672	3672	1	-0.61565	0.04803	1.31849
1173	FUT7	4	-1.74635	0.017933	0.04803	0.777873	1173	2	-0.78824	0.46628	0.49918	0.999992	9241	1	-0.78824	0.04803	1.31849
1174	LRRN3	4	-1.74635	0.017933	0.04803	0.777873	1174	2	-1.182	0.42222	0.46908	0.999992	8692	1	-1.182	0.04803	1.31849
1175	CCNT1	4	-1.74635	0.017933	0.04803	0.777873	1175	3	-1.2779	0.53011	0.54606	0.999992	10159	1	-1.2779	0.04803	1.31849
1176	EXOSC4	4	-1.74635	0.017933	0.04803	0.777873	1176	2	-1.4288	0.64382	0.64381	0.999992	12034	1	-1.4288	0.04803	1.31849
1177	TUBA1C	4	-1.73883	0.018246	0.048747	0.777873	1177	3	-1.2575	0.2727	0.37789	0.999992	7097	1	-1.2575	0.048747	1.31205
1178	YARS2	4	-1.73883	0.018246	0.048747	0.777873	1178	3	-0.81035	0.16172	0.25796	0.994774	4947	1	-0.81035	0.048747	1.31205
1179	ACLY	4	-1.73883	0.018246	0.048747	0.777873	1179	3	-1.1855	0.89794	0.89767	0.999992	16874	0	-1.1855	0.048747	1.31205
1180	HMMR	4	-1.73883	0.018246	0.048747	0.777873	1180	3	-1.3527	0.20903	0.31838	0.999992	6033	1	-1.3527	0.048747	1.31205
1181	TBCE	4	-1.73883	0.018246	0.048747	0.777873	1181	3	-1.0554	0.78995	0.78953	0.999992	14783	0	-1.0554	0.048747	1.31205
1182	PSMB7	4	-1.73883	0.018246	0.048747	0.777873	1182	3	-1.9506	0.65213	0.65166	0.999992	12197	1	-1.9506	0.048747	1.31205
1183	PWP2	4	-1.73883	0.018246	0.048747	0.777873	1183	3	-1.5315	0.94588	0.94581	0.999992	17815	0	-1.5315	0.048747	1.31205
1184	TXN	4	-1.73883	0.018246	0.048747	0.777873	1184	3	-0.87424	0.58441	0.59015	0.999992	10995	1	-0.87424	0.048747	1.31205
1185	RPP21	4	-1.73883	0.018246	0.048747	0.777873	1185	3	-1.1975	0.98733	0.98736	0.999992	18718	0	-1.1975	0.048747	1.31205
1186	RPSA	4	-1.73883	0.018246	0.048747	0.777873	1186	3	-1.853	0.94992	0.94985	0.999992	17892	0	-1.853	0.048747	1.31205
1187	MVK	4	-1.73883	0.018246	0.048747	0.777873	1187	3	-1.0168	0.66698	0.66648	0.999992	12478	0	-1.0168	0.048747	1.31205
1188	WDR38	4	-1.73883	0.018246	0.048747	0.777873	1188	3	-1.7765	0.98467	0.98467	0.999992	18656	0	-1.7765	0.048747	1.31205
1189	DAD1	4	-1.73883	0.018246	0.048747	0.777873	1189	3	-2.4566	0.686	0.68544	0.999992	12804	0	-2.4566	0.048747	1.31205
1190	DCPS	4	-1.73883	0.018246	0.048747	0.777873	1190	3	-1.6433	0.98609	0.9861	0.999992	18682	0	-1.6433	0.048747	1.31205
1191	MRPL23	4	-1.73883	0.018246	0.048747	0.777873	1191	3	-1.0723	0.33429	0.41348	0.999992	7725	1	-1.0723	0.048747	1.31205
1192	AURKAIP1	4	-1.73883	0.018246	0.048747	0.777873	1192	3	-0.84331	0.35747	0.42755	0.999992	7968	1	-0.84331	0.048747	1.31205
1193	TRIAP1	4	-1.73883	0.018246	0.048747	0.777873	1193	3	-1.8471	0.24132	0.35906	0.999992	6750	1	-1.8471	0.048747	1.31205
1194	CLEC18C	4	-1.73883	0.018246	0.048747	0.777873	1194	3	-0.81035	0.98669	0.98669	0.999992	18692	0	-0.81035	0.048747	1.31205
1195	FAM179B	4	-1.72965	0.018636	0.049652	0.777873	1195	1	0.20974	0.21536	0.32648	0.999992	6179	2	0.20974	0.049652	1.30406
1196	SLC19A3	4	-1.72965	0.018636	0.049652	0.777873	1196	1	-0.35374	0.66485	0.66427	0.999992	12438	1	-0.35374	0.049652	1.30406
1197	CRYGA	4	-1.72965	0.018636	0.049652	0.777873	1197	2	-0.30586	0.82113	0.82064	0.999992	15379	0	-0.30586	0.049652	1.30406
1198	FRMD1	4	-1.72965	0.018636	0.049652	0.777873	1198	2	-0.13646	0.42886	0.47353	0.999992	8781	1	-0.13646	0.049652	1.30406
1199	TAS2R50	4	-1.72965	0.018636	0.049652	0.777873	1199	1	-0.30151	0.30964	0.39894	0.999992	7461	1	-0.30151	0.049652	1.30406
1200	CCDC71L	4	-1.72965	0.018636	0.049652	0.777873	1200	2	-0.45395	0.92074	0.92055	0.999992	17327	0	-0.45395	0.049652	1.30406
1201	EXOC3	4	-1.72965	0.018636	0.049652	0.777873	1201	1	-0.012362	0.85991	0.85943	0.999992	16141	0	-0.012362	0.049652	1.30406
1202	DRD1	4	-1.72965	0.018636	0.049652	0.777873	1202	2	-0.41857	0.82812	0.82751	0.999992	15512	0	-0.41857	0.049652	1.30406
1203	DPH5	4	-1.72965	0.018636	0.049652	0.777873	1203	2	-1.0162	0.7552	0.7548	0.999992	14110	0	-1.0162	0.049652	1.30406
1204	PPM1M	4	-1.72965	0.018636	0.049652	0.777873	1204	1	0.31143	0.18888	0.29267	0.999992	5544	2	0.31143	0.049652	1.30406
1205	WNK1	4	-1.72965	0.018636	0.049652	0.777873	1205	3	-0.69624	0.83804	0.83738	0.999992	15722	0	-0.69624	0.049652	1.30406
1206	ARL14	4	-1.72965	0.018636	0.049652	0.777873	1206	2	-0.12748	0.75989	0.7595	0.999992	14204	0	-0.12748	0.049652	1.30406
1207	ERI1	4	-1.72965	0.018636	0.049652	0.777873	1207	2	-0.71674	0.97165	0.97161	0.999992	18336	0	-0.71674	0.049652	1.30406
1208	TMOD3	4	-1.72965	0.018636	0.049652	0.777873	1208	1	0.086175	0.72797	0.72748	0.999992	13601	0	0.086175	0.049652	1.30406
1209	STK10	4	-1.72965	0.018636	0.049652	0.777873	1209	2	-0.35155	0.16049	0.2564	0.994774	4915	1	-0.35155	0.049652	1.30406
1210	ZNF706	4	-1.72965	0.018636	0.049652	0.777873	1210	1	0.11066	0.071439	0.14129	0.95864	2809	1	0.11066	0.049652	1.30406
1211	TOP1	4	-1.72965	0.018636	0.049652	0.777873	1211	2	-0.63407	0.91807	0.91785	0.999992	17277	0	-0.63407	0.049652	1.30406
1212	SAPCD1	4	-1.72965	0.018636	0.049652	0.777873	1212	1	0.51791	0.38211	0.44302	0.999992	8213	1	0.51791	0.049652	1.30406
1213	BNC1	4	-1.72965	0.018636	0.049652	0.777873	1213	1	0.43771	0.51201	0.53222	0.999992	9879	1	0.43771	0.049652	1.30406
1214	PDZD8	4	-1.72965	0.018636	0.049652	0.777873	1214	1	0.10465	0.21583	0.32705	0.999992	6187	1	0.10465	0.049652	1.30406
1215	FBXL12	4	-1.72965	0.018636	0.049652	0.777873	1215	1	0.42929	0.16268	0.25916	0.995655	4969	2	0.42929	0.049652	1.30406
1216	UGGT2	4	-1.72965	0.018636	0.049652	0.777873	1216	1	-0.36649	0.45375	0.49043	0.999992	9072	1	-0.36649	0.049652	1.30406
1217	CYP2C8	4	-1.72965	0.018636	0.049652	0.777873	1217	2	-0.28231	0.13029	0.21767	0.990283	4193	1	-0.28231	0.049652	1.30406
1218	B3GNT9	4	-1.72965	0.018636	0.049652	0.777873	1218	2	-0.42841	0.90901	0.90875	0.999992	17090	0	-0.42841	0.049652	1.30406
1219	FBXO4	4	-1.72965	0.018636	0.049652	0.777873	1219	1	-0.1791	0.45731	0.49291	0.999992	9119	1	-0.1791	0.049652	1.30406
1220	C19orf25	4	-1.72965	0.018636	0.049652	0.777873	1220	1	-0.37635	0.97415	0.97408	0.999992	18403	0	-0.37635	0.049652	1.30406
1221	METTL15	4	-1.7282	0.018698	0.049781	0.778029	1221	3	-1.0307	0.082074	0.15529	0.9693	3059	1	-1.0307	0.049781	1.30294
1222	LRRN1	4	-1.72816	0.0187	0.049784	0.778029	1222	3	-1.2447	0.98238	0.9824	0.999992	18588	0	-1.2447	0.049784	1.30291
1223	UTP14C	4	-1.72816	0.0187	0.049784	0.778029	1223	2	-0.57985	0.3081	0.398	0.999992	7448	1	-0.57985	0.049784	1.30291
1224	NCAPH2	4	-1.72695	0.018752	0.0499	0.778569	1224	2	-1.143	0.92863	0.92843	0.999992	17491	0	-1.143	0.0499	1.3019
1225	LPIN1	4	-1.72695	0.018752	0.0499	0.778569	1225	2	-0.73483	0.18941	0.29338	0.999992	5564	1	-0.73483	0.0499	1.3019
1226	RPP38	4	-1.726	0.018793	0.049994	0.778761	1226	3	-1.0055	0.93683	0.93677	0.999992	17634	0	-1.0055	0.049994	1.30108
1227	ASAP2	4	-1.726	0.018793	0.049994	0.778761	1227	3	-0.97506	0.84089	0.84017	0.999992	15781	0	-0.97506	0.049994	1.30108
1228	STATH	4	-1.7251	0.018832	0.05009	0.77961	1228	2	-0.39929	0.021576	0.055044	0.9046	1156	2	-0.39929	0.05009	1.30025
1229	LCE1D	4	-1.72393	0.018883	0.050202	0.780724	1229	3	-1.0479	0.96392	0.96388	0.999992	18169	0	-1.0479	0.050202	1.29928
1230	PSMC2	4	-1.72241	0.018949	0.050355	0.782472	1230	2	-1.1096	0.89844	0.89813	0.999992	16885	0	-1.1096	0.050355	1.29796
1231	RNF121	4	-1.72106	0.019008	0.050485	0.782993	1231	3	-1.0926	0.89295	0.89262	0.999992	16771	0	-1.0926	0.050485	1.29684
1232	KIF3A	4	-1.72047	0.019034	0.050553	0.782993	1232	2	-0.96301	0.9299	0.92969	0.999992	17516	0	-0.96301	0.050553	1.29625
1233	FTSJ1	4	-1.72047	0.019034	0.050553	0.782993	1233	2	-0.88573	0.88433	0.88392	0.999992	16625	0	-0.88573	0.050553	1.29625
1234	IL17RA	4	-1.72047	0.019034	0.050553	0.782993	1234	2	-0.99845	0.36893	0.43472	0.999992	8086	1	-0.99845	0.050553	1.29625
1235	ESF1	4	-1.71835	0.019127	0.050763	0.784671	1235	3	-1.1992	0.43322	0.47651	0.999992	8831	1	-1.1992	0.050763	1.29445
1236	OMA1	4	-1.71815	0.019136	0.050784	0.784671	1236	3	-1.0043	0.43322	0.47651	0.999992	8833	1	-1.0043	0.050784	1.29427
1237	RPL37A	4	-1.71815	0.019136	0.050784	0.784671	1237	3	-0.97089	0.63469	0.63514	0.999992	11849	1	-0.97089	0.050784	1.29427
1238	MUC22	4	-1.7164	0.019213	0.050942	0.784967	1238	2	-1.0955	0.72968	0.72916	0.999992	13631	0	-1.0955	0.050942	1.29292
1239	SCN3B	4	-1.7164	0.019213	0.050942	0.784967	1239	2	-0.93782	0.58441	0.59015	0.999992	10962	1	-0.93782	0.050942	1.29292
1240	CABP4	4	-1.7164	0.019213	0.050942	0.784967	1240	3	-1.2347	0.99144	0.99149	0.999992	18803	0	-1.2347	0.050942	1.29292
1241	VDAC2	4	-1.71616	0.019224	0.050968	0.784967	1241	3	-1.027	0.8823	0.88185	0.999992	16588	0	-1.027	0.050968	1.2927
1242	LRRC32	4	-1.7157	0.019244	0.051023	0.78518	1242	3	-0.97738	0.38318	0.4437	0.999992	8224	1	-0.97738	0.051023	1.29223
1243	TATDN2	4	-1.71359	0.019338	0.051247	0.787371	1243	3	-1.0588	0.71067	0.70999	0.999992	13257	0	-1.0588	0.051247	1.29033
1244	RYR2	4	-1.71359	0.019338	0.051247	0.787371	1244	3	-0.94796	0.5156	0.535	0.999992	9931	1	-0.94796	0.051247	1.29033
1245	DDX59	4	-1.71211	0.019404	0.051404	0.787875	1245	3	-1.3033	0.15974	0.25543	0.994774	4890	1	-1.3033	0.051404	1.289
1246	DROSHA	4	-1.71211	0.019404	0.051404	0.787875	1246	2	-1.4862	0.93966	0.93964	0.999992	17692	0	-1.4862	0.051404	1.289
1247	ZNF714	4	-1.71211	0.019404	0.051404	0.787875	1247	2	-0.38262	0.095242	0.17237	0.980672	3344	2	-0.38262	0.051404	1.289
1248	NFAT5	4	-1.70919	0.019535	0.051689	0.789954	1248	2	-1.084	0.79066	0.79022	0.999992	14799	0	-1.084	0.051689	1.2866
1249	SCGN	4	-1.70754	0.019609	0.051837	0.789954	1249	3	-1.0725	0.47087	0.50239	0.999992	9305	1	-1.0725	0.051837	1.28536
1250	MRRF	4	-1.70754	0.019609	0.051837	0.789954	1250	1	0.26956	0.77747	0.77703	0.999992	14521	0	0.26956	0.051837	1.28536
1251	GID8	4	-1.70754	0.019609	0.051837	0.789954	1251	1	-0.014219	0.81036	0.80994	0.999992	15164	0	-0.014219	0.051837	1.28536
1252	SLC12A9	4	-1.70754	0.019609	0.051837	0.789954	1252	1	0.85237	0.022017	0.056022	0.90729	1177	3	0.85237	0.051837	1.28536
1253	ARPP19	4	-1.70754	0.019609	0.051837	0.789954	1253	1	0.41004	0.085472	0.15967	0.973993	3129	2	0.41004	0.051837	1.28536
1254	SMS	4	-1.70655	0.019654	0.051937	0.789954	1254	3	-0.98028	0.4308	0.47487	0.999992	8800	1	-0.98028	0.051937	1.28452
1255	SLC5A5	4	-1.70655	0.019654	0.051937	0.789954	1255	3	-0.98187	0.69264	0.69202	0.999992	12913	0	-0.98187	0.051937	1.28452
1256	UGT1A6	4	-1.70655	0.019654	0.051937	0.789954	1256	3	-0.94168	0.77805	0.7776	0.999992	14535	0	-0.94168	0.051937	1.28452
1257	NAT10	4	-1.70327	0.019803	0.052259	0.789954	1257	3	-1.0082	0.48513	0.51267	0.999992	9486	1	-1.0082	0.052259	1.28184
1258	MAGEE1	4	-1.70312	0.01981	0.052277	0.789954	1258	2	-0.47377	0.2058	0.31424	0.999992	5964	2	-0.47377	0.052277	1.28169
1259	SLC30A1	4	-1.70312	0.01981	0.052277	0.789954	1259	2	-0.29088	0.049999	0.11279	0.946818	2264	2	-0.29088	0.052277	1.28169
1260	TUBA1A	4	-1.70312	0.01981	0.052277	0.789954	1260	2	-1.0893	0.99059	0.99062	0.999992	18790	0	-1.0893	0.052277	1.28169
1261	IL13RA2	4	-1.70312	0.01981	0.052277	0.789954	1261	2	-0.4586	0.14516	0.23687	0.992829	4539	2	-0.4586	0.052277	1.28169
1262	SOX3	4	-1.70312	0.01981	0.052277	0.789954	1262	2	-0.65136	0.12081	0.2054	0.984624	3982	1	-0.65136	0.052277	1.28169
1263	LANCL3	4	-1.70312	0.01981	0.052277	0.789954	1263	2	-0.76507	0.80205	0.80162	0.999992	15019	0	-0.76507	0.052277	1.28169
1264	RERG	4	-1.70305	0.019813	0.052283	0.789954	1264	2	-0.54083	0.71511	0.71443	0.999992	13358	0	-0.54083	0.052283	1.28164
1265	EMILIN1	4	-1.70305	0.019813	0.052283	0.789954	1265	2	-1.0217	0.33185	0.41204	0.999992	7691	1	-1.0217	0.052283	1.28164
1266	BRCA1	4	-1.70004	0.019951	0.052608	0.790026	1266	3	-1.036	0.31739	0.40345	0.999992	7545	1	-1.036	0.052608	1.27895
1267	URB2	4	-1.70004	0.019951	0.052608	0.790026	1267	3	-1.2449	0.93966	0.93964	0.999992	17684	0	-1.2449	0.052608	1.27895
1268	KCNK7	4	-1.70004	0.019951	0.052608	0.790026	1268	3	-1.0339	0.99077	0.99082	0.999992	18795	0	-1.0339	0.052608	1.27895
1269	ADH4	4	-1.70004	0.019951	0.052608	0.790026	1269	3	-1.0396	0.62901	0.62991	0.999992	11738	1	-1.0396	0.052608	1.27895
1270	EIF3D	4	-1.6937	0.020244	0.053274	0.790026	1270	3	-0.93403	0.91741	0.91723	0.999992	17263	0	-0.93403	0.053274	1.27348
1271	NUP214	4	-1.6937	0.020244	0.053274	0.790026	1271	3	-1.4606	0.99282	0.99288	0.999992	18842	0	-1.4606	0.053274	1.27348
1272	HSPA5	4	-1.6937	0.020244	0.053274	0.790026	1272	3	-1.1347	0.98359	0.98361	0.999992	18618	0	-1.1347	0.053274	1.27348
1273	RFC3	4	-1.6937	0.020244	0.053274	0.790026	1273	3	-1.0757	0.96675	0.9667	0.999992	18224	0	-1.0757	0.053274	1.27348
1274	COQ2	4	-1.6937	0.020244	0.053274	0.790026	1274	3	-1.0718	0.74778	0.74732	0.999992	13980	0	-1.0718	0.053274	1.27348
1275	LHX1	4	-1.6937	0.020244	0.053274	0.790026	1275	3	-0.91682	0.76783	0.76746	0.999992	14338	0	-0.91682	0.053274	1.27348
1276	ADSS	4	-1.6937	0.020244	0.053274	0.790026	1276	3	-1.0511	0.98941	0.98944	0.999992	18761	0	-1.0511	0.053274	1.27348
1277	FAM204A	4	-1.69253	0.020299	0.053387	0.790026	1277	2	-0.8008	0.49584	0.52034	0.999992	9633	1	-0.8008	0.053387	1.27256
1278	TEX13B	4	-1.69253	0.020299	0.053387	0.790026	1278	2	-0.9091	0.34805	0.42171	0.999992	7876	1	-0.9091	0.053387	1.27256
1279	FAM71D	4	-1.69253	0.020299	0.053387	0.790026	1279	2	-1.0429	0.63272	0.63336	0.999992	11806	1	-1.0429	0.053387	1.27256
1280	PKLR	4	-1.69253	0.020299	0.053387	0.790026	1280	2	-0.46712	0.15193	0.24549	0.994774	4694	2	-0.46712	0.053387	1.27256
1281	MDC1	4	-1.69253	0.020299	0.053387	0.790026	1281	2	-0.74543	0.81036	0.80994	0.999992	15165	0	-0.74543	0.053387	1.27256
1282	HABP2	4	-1.69253	0.020299	0.053387	0.790026	1282	2	-0.73978	0.27317	0.37815	0.999992	7107	1	-0.73978	0.053387	1.27256
1283	ZNF432	4	-1.69253	0.020299	0.053387	0.790026	1283	2	-0.72242	0.53552	0.55025	0.999992	10240	1	-0.72242	0.053387	1.27256
1284	MAL2	4	-1.69253	0.020299	0.053387	0.790026	1284	2	-0.80041	0.68935	0.68875	0.999992	12858	0	-0.80041	0.053387	1.27256
1285	NT5C1B	4	-1.69253	0.020299	0.053387	0.790026	1285	2	-0.82861	0.52215	0.54	0.999992	10020	1	-0.82861	0.053387	1.27256
1286	HIST1H2BA	4	-1.6858	0.020616	0.054109	0.790026	1286	2	-0.74291	0.79734	0.79696	0.999992	14931	0	-0.74291	0.054109	1.26673
1287	GUCA1A	4	-1.6858	0.020616	0.054109	0.790026	1287	2	-1.1411	0.42803	0.47295	0.999992	8769	1	-1.1411	0.054109	1.26673
1288	MED6	4	-1.68529	0.02064	0.054162	0.790026	1288	3	-0.96018	0.92346	0.92332	0.999992	17374	0	-0.96018	0.054162	1.26631
1289	TIMM10	4	-1.68529	0.02064	0.054162	0.790026	1289	3	-1.5872	0.98733	0.98736	0.999992	18708	0	-1.5872	0.054162	1.26631
1290	TRIM49	4	-1.68529	0.02064	0.054162	0.790026	1290	3	-1.0047	0.77358	0.77316	0.999992	14437	0	-1.0047	0.054162	1.26631
1291	RFT1	4	-1.68529	0.02064	0.054162	0.790026	1291	3	-0.92894	0.87151	0.87113	0.999992	16361	0	-0.92894	0.054162	1.26631
1292	VWA9	4	-1.68529	0.02064	0.054162	0.790026	1292	3	-1.2526	0.79247	0.79205	0.999992	14837	0	-1.2526	0.054162	1.26631
1293	RPS16	4	-1.68529	0.02064	0.054162	0.790026	1293	3	-1.1184	0.85909	0.85861	0.999992	16123	0	-1.1184	0.054162	1.26631
1294	PIFO	4	-1.68439	0.020683	0.054254	0.790026	1294	2	-0.36342	0.069013	0.13805	0.956128	2755	2	-0.36342	0.054254	1.26557
1295	CEP135	4	-1.68439	0.020683	0.054254	0.790026	1295	2	-1.0925	0.91024	0.91	0.999992	17112	0	-1.0925	0.054254	1.26557
1296	CCDC183	4	-1.68386	0.020708	0.054314	0.790026	1296	2	-1.0531	0.69602	0.69536	0.999992	12978	0	-1.0531	0.054314	1.26509
1297	ERMN	4	-1.68386	0.020708	0.054314	0.790026	1297	2	-0.54122	0.89692	0.89661	0.999992	16849	0	-0.54122	0.054314	1.26509
1298	HMGCR	4	-1.68386	0.020708	0.054314	0.790026	1298	2	-0.63855	0.24083	0.35847	0.999992	6740	1	-0.63855	0.054314	1.26509
1299	ZPBP	4	-1.68386	0.020708	0.054314	0.790026	1299	1	0.033302	0.74189	0.74141	0.999992	13855	0	0.033302	0.054314	1.26509
1300	CAMTA2	4	-1.68386	0.020708	0.054314	0.790026	1300	3	-0.83442	0.98941	0.98944	0.999992	18764	0	-0.83442	0.054314	1.26509
1301	KCNH7	4	-1.68386	0.020708	0.054314	0.790026	1301	1	0.11494	0.21847	0.33039	0.999992	6242	2	0.11494	0.054314	1.26509
1302	CELSR1	4	-1.68386	0.020708	0.054314	0.790026	1302	2	-0.38268	0.33877	0.41616	0.999992	7766	1	-0.38268	0.054314	1.26509
1303	SLC7A4	4	-1.68386	0.020708	0.054314	0.790026	1303	1	0.70424	0.03471	0.084172	0.933241	1711	2	0.70424	0.054314	1.26509
1304	ICOS	4	-1.68386	0.020708	0.054314	0.790026	1304	2	-0.35055	0.7869	0.78651	0.999992	14723	0	-0.35055	0.054314	1.26509
1305	TYSND1	4	-1.68386	0.020708	0.054314	0.790026	1305	2	-0.4376	0.68182	0.68122	0.999992	12713	0	-0.4376	0.054314	1.26509
1306	ZBTB41	4	-1.68386	0.020708	0.054314	0.790026	1306	2	-0.55035	0.53918	0.55312	0.999992	10294	1	-0.55035	0.054314	1.26509
1307	RNASEL	4	-1.68386	0.020708	0.054314	0.790026	1307	1	-0.041208	0.12842	0.21527	0.989307	4151	1	-0.041208	0.054314	1.26509
1308	GSPT1	4	-1.68386	0.020708	0.054314	0.790026	1308	2	-0.71489	0.686	0.68544	0.999992	12773	0	-0.71489	0.054314	1.26509
1309	CEBPB	4	-1.68386	0.020708	0.054314	0.790026	1309	2	-0.62478	0.91594	0.91573	0.999992	17221	0	-0.62478	0.054314	1.26509
1310	GRP	4	-1.68386	0.020708	0.054314	0.790026	1310	1	0.061898	0.59035	0.59526	0.999992	11082	1	0.061898	0.054314	1.26509
1311	SLC25A46	4	-1.68386	0.020708	0.054314	0.790026	1311	2	-0.55002	0.95093	0.95084	0.999992	17910	0	-0.55002	0.054314	1.26509
1312	CCDC15	4	-1.68386	0.020708	0.054314	0.790026	1312	1	0.41532	0.63583	0.63618	0.999992	11872	1	0.41532	0.054314	1.26509
1313	LYST	4	-1.68386	0.020708	0.054314	0.790026	1313	1	0.38063	0.30241	0.39467	0.999992	7387	1	0.38063	0.054314	1.26509
1314	PEX13	4	-1.68164	0.020814	0.054513	0.792331	1314	3	-1.1814	0.89737	0.89708	0.999992	16867	0	-1.1814	0.054513	1.2635
1315	ACSL3	4	-1.68098	0.020846	0.054602	0.793016	1315	3	-1.0268	0.96419	0.96417	0.999992	18175	0	-1.0268	0.054602	1.26279
1316	ZNF516	4	-1.67921	0.020931	0.054776	0.79494	1316	3	-1.2715	0.0059829	0.018353	0.831226	421	1	-1.2715	0.018353	1.73629
1317	FAM155A	4	-1.67784	0.020997	0.054919	0.796402	1317	3	-1.0777	0.97249	0.97245	0.999992	18360	0	-1.0777	0.054919	1.26028
1318	SH3D19	4	-1.67741	0.021018	0.054971	0.796448	1318	3	-1.0365	0.59144	0.59623	0.999992	11098	1	-1.0365	0.054971	1.25987
1319	HNRNPK	4	-1.6771	0.021033	0.055005	0.796448	1319	2	-1.039	0.92863	0.92843	0.999992	17483	0	-1.039	0.055005	1.2596
1320	TMEM92	4	-1.6757	0.021101	0.055166	0.798169	1320	2	-1.0954	0.68374	0.68319	0.999992	12756	0	-1.0954	0.055166	1.25833
1321	FSBP	4	-1.6733	0.021218	0.055438	0.800899	1321	3	-1.0532	0.88302	0.8826	0.999992	16602	0	-1.0532	0.055438	1.25619
1322	MRPS35	4	-1.67054	0.021353	0.055727	0.801872	1322	3	-1.0079	0.96333	0.96327	0.999992	18155	0	-1.0079	0.055727	1.25393
1323	GRAP	4	-1.67022	0.021369	0.055757	0.801872	1323	3	-1.1772	0.019455	0.050252	0.90197	1063	1	-1.1772	0.050252	1.29885
1324	BUB1	4	-1.67022	0.021369	0.055757	0.801872	1324	2	-0.96552	0.80821	0.80781	0.999992	15132	0	-0.96552	0.055757	1.2537
1325	GLT6D1	4	-1.67022	0.021369	0.055757	0.801872	1325	3	-1.2316	0.97934	0.97938	0.999992	18521	0	-1.2316	0.055757	1.2537
1326	HPS5	4	-1.67022	0.021369	0.055757	0.801872	1326	3	-1.2438	0.55292	0.564	0.999992	10486	1	-1.2438	0.055757	1.2537
1327	NPAT	4	-1.67022	0.021369	0.055757	0.801872	1327	2	-1.0641	0.093752	0.17041	0.980438	3315	1	-1.0641	0.055757	1.2537
1328	MARK2	4	-1.66742	0.021507	0.056065	0.805086	1328	3	-0.98236	0.98049	0.98053	0.999992	18547	0	-0.98236	0.056065	1.25131
1329	PTPRF	4	-1.66742	0.021507	0.056065	0.805086	1329	3	-1.1129	0.70859	0.70792	0.999992	13213	0	-1.1129	0.056065	1.25131
1330	C1orf27	4	-1.66675	0.02154	0.056136	0.805507	1330	2	-0.97141	0.25279	0.36694	0.999992	6892	1	-0.97141	0.056136	1.25076
1331	C18orf32	4	-1.66551	0.021602	0.056284	0.806226	1331	2	-1.2839	0.9794	0.97944	0.999992	18522	0	-1.2839	0.056284	1.24962
1332	EBF3	4	-1.66551	0.021602	0.056284	0.806226	1332	3	-0.98854	0.4058	0.45827	0.999992	8496	1	-0.98854	0.056284	1.24962
1333	TUBG2	4	-1.66524	0.021615	0.056313	0.806226	1333	3	-0.94064	0.42489	0.47086	0.999992	8727	1	-0.94064	0.056313	1.24939
1334	MESDC2	4	-1.66376	0.021689	0.056473	0.806982	1334	3	-0.99208	0.87572	0.87528	0.999992	16449	0	-0.99208	0.056473	1.24816
1335	MAGEA12	3	-1.66344	0.021705	0.054151	0.790026	1335	1	0.1739	0.72929	0.72949	0.999992	13625	0	0.1739	0.054151	1.26639
1336	COPS8	4	-1.6613	0.021812	0.056748	0.806982	1336	3	-0.99583	0.81988	0.8194	0.999992	15355	0	-0.99583	0.056748	1.24605
1337	KPTN	4	-1.6613	0.021812	0.056748	0.806982	1337	3	-1.2462	0.9023	0.90194	0.999992	16958	0	-1.2462	0.056748	1.24605
1338	DNAJA4	4	-1.6613	0.021812	0.056748	0.806982	1338	3	-0.99422	0.70897	0.70829	0.999992	13223	0	-0.99422	0.056748	1.24605
1339	OR10J5	4	-1.6613	0.021812	0.056748	0.806982	1339	3	-0.97632	0.72296	0.72242	0.999992	13505	0	-0.97632	0.056748	1.24605
1340	TWSG1	4	-1.66091	0.021832	0.056788	0.806982	1340	2	-0.49359	0.7497	0.74929	0.999992	14012	0	-0.49359	0.056788	1.24574
1341	STRN4	4	-1.66091	0.021832	0.056788	0.806982	1341	1	0.44906	0.59478	0.59916	0.999992	11144	1	0.44906	0.056788	1.24574
1342	ACAP2	4	-1.66091	0.021832	0.056788	0.806982	1342	1	-0.10759	0.14997	0.24302	0.994774	4650	1	-0.10759	0.056788	1.24574
1343	SMG8	4	-1.66091	0.021832	0.056788	0.806982	1343	2	-0.53733	0.91558	0.91537	0.999992	17206	0	-0.53733	0.056788	1.24574
1344	SRD5A2	4	-1.66091	0.021832	0.056788	0.806982	1344	2	-0.12193	0.57038	0.57832	0.999992	10748	1	-0.12193	0.056788	1.24574
1345	DLD	4	-1.65857	0.02195	0.057035	0.807424	1345	3	-0.97765	0.96635	0.96629	0.999992	18216	0	-0.97765	0.057035	1.24386
1346	SLC33A1	4	-1.65857	0.02195	0.057035	0.807424	1346	3	-0.94687	0.93778	0.93774	0.999992	17646	0	-0.94687	0.057035	1.24386
1347	UCP2	4	-1.65714	0.022022	0.057201	0.807424	1347	3	-0.92202	0.55733	0.56756	0.999992	10556	1	-0.92202	0.057201	1.2426
1348	CCDC27	4	-1.65626	0.022067	0.0573	0.807424	1348	3	-1.0255	0.99326	0.99331	0.999992	18852	0	-1.0255	0.0573	1.24185
1349	TMEM237	4	-1.65622	0.022069	0.057301	0.807424	1349	2	-0.58465	0.64908	0.64881	0.999992	12142	1	-0.58465	0.057301	1.24184
1350	VPS45	4	-1.65622	0.022069	0.057301	0.807424	1350	2	-0.82208	0.55921	0.5691	0.999992	10579	1	-0.82208	0.057301	1.24184
1351	SLC4A9	4	-1.65622	0.022069	0.057301	0.807424	1351	3	-1.1718	0.77889	0.77844	0.999992	14558	0	-1.1718	0.057301	1.24184
1352	SRGN	4	-1.65298	0.022234	0.057689	0.807424	1352	3	-1.0281	0.99367	0.9937	0.999992	18862	0	-1.0281	0.057689	1.23891
1353	ABRACL	4	-1.65037	0.022368	0.057973	0.807424	1353	2	-0.89376	0.60798	0.6107	0.999992	11373	1	-0.89376	0.057973	1.23677
1354	FMNL3	4	-1.65037	0.022368	0.057973	0.807424	1354	3	-1.2467	0.98249	0.98251	0.999992	18590	0	-1.2467	0.057973	1.23677
1355	TRIB2	4	-1.65037	0.022368	0.057973	0.807424	1355	2	-0.7089	0.0079971	0.023215	0.842817	517	1	-0.7089	0.023215	1.63423
1356	PRTG	4	-1.65037	0.022368	0.057973	0.807424	1356	2	-0.70859	0.74246	0.74197	0.999992	13867	0	-0.70859	0.057973	1.23677
1357	ATPAF2	4	-1.65037	0.022368	0.057973	0.807424	1357	3	-1.3132	0.60286	0.60626	0.999992	11284	1	-1.3132	0.057973	1.23677
1358	AGAP2	4	-1.65037	0.022368	0.057973	0.807424	1358	2	-1.0783	0.94869	0.94866	0.999992	17868	0	-1.0783	0.057973	1.23677
1359	C19orf44	4	-1.64998	0.022388	0.058013	0.807424	1359	3	-1.0938	0.25361	0.3674	0.999992	6898	1	-1.0938	0.058013	1.23647
1360	RPL35A	4	-1.64861	0.022459	0.058172	0.807424	1360	3	-1.1773	0.93113	0.93089	0.999992	17536	0	-1.1773	0.058172	1.23529
1361	LIF	4	-1.64784	0.022499	0.05827	0.807424	1361	3	-1.042	0.62642	0.62751	0.999992	11693	1	-1.042	0.05827	1.23455
1362	TMA16	4	-1.64784	0.022499	0.05827	0.807424	1362	3	-0.91537	0.95764	0.9576	0.999992	18039	0	-0.91537	0.05827	1.23455
1363	AASS	4	-1.64365	0.022717	0.058753	0.807424	1363	3	-1.0183	0.8889	0.88855	0.999992	16705	0	-1.0183	0.058753	1.23097
1364	BMPR1A	4	-1.64254	0.022775	0.058884	0.807424	1364	3	-1.2033	0.14259	0.23353	0.992829	4472	1	-1.2033	0.058884	1.23
1365	HTR3E	4	-1.64254	0.022775	0.058884	0.807424	1365	2	-0.83529	0.27969	0.38179	0.999992	7170	1	-0.83529	0.058884	1.23
1366	MKNK2	4	-1.64254	0.022775	0.058884	0.807424	1366	2	-1.4477	0.85303	0.85246	0.999992	16002	0	-1.4477	0.058884	1.23
1367	MAGEB10	4	-1.64254	0.022775	0.058884	0.807424	1367	3	-1.1655	0.88065	0.88018	0.999992	16565	0	-1.1655	0.058884	1.23
1368	FZD6	4	-1.63996	0.022911	0.059194	0.807424	1368	3	-0.89722	0.75463	0.75425	0.999992	14098	0	-0.89722	0.059194	1.22772
1369	CACTIN	4	-1.63996	0.022911	0.059194	0.807424	1369	3	-1.1249	0.79922	0.79886	0.999992	14962	0	-1.1249	0.059194	1.22772
1370	SYNC	4	-1.63996	0.022911	0.059194	0.807424	1370	3	-0.9051	0.82612	0.82553	0.999992	15471	0	-0.9051	0.059194	1.22772
1371	TCAF1	4	-1.63996	0.022911	0.059194	0.807424	1371	3	-1.2135	0.51141	0.5318	0.999992	9872	1	-1.2135	0.059194	1.22772
1372	CCDC74A	4	-1.63996	0.022911	0.059194	0.807424	1372	3	-1.005	0.11011	0.19175	0.981515	3729	1	-1.005	0.059194	1.22772
1373	FAM104B	4	-1.63791	0.023019	0.059429	0.807424	1373	3	-0.94075	0.99028	0.9903	0.999992	18787	0	-0.94075	0.059429	1.226
1374	METTL4	4	-1.63733	0.02305	0.059498	0.807424	1374	3	-1.2687	0.88836	0.88803	0.999992	16691	0	-1.2687	0.059498	1.2255
1375	DPPA2	4	-1.63733	0.02305	0.059498	0.807424	1375	3	-0.95788	0.91925	0.91906	0.999992	17304	0	-0.95788	0.059498	1.2255
1376	C3orf17	4	-1.63661	0.023088	0.059577	0.807424	1376	3	-0.91879	0.88065	0.88018	0.999992	16563	0	-0.91879	0.059577	1.22492
1377	HOXA7	4	-1.63554	0.023145	0.059727	0.807424	1377	2	-0.67447	0.12605	0.21217	0.98903	4094	1	-0.67447	0.059727	1.22383
1378	CXCL1	4	-1.63554	0.023145	0.059727	0.807424	1378	2	-0.70301	0.73444	0.73396	0.999992	13710	0	-0.70301	0.059727	1.22383
1379	NADK	4	-1.63554	0.023145	0.059727	0.807424	1379	2	-1.043	0.64238	0.64246	0.999992	11997	1	-1.043	0.059727	1.22383
1380	BPIFB6	4	-1.63554	0.023145	0.059727	0.807424	1380	2	-0.30282	0.065287	0.13309	0.953575	2652	2	-0.30282	0.059727	1.22383
1381	CARS	4	-1.63554	0.023145	0.059727	0.807424	1381	2	-0.92516	0.94344	0.94335	0.999992	17773	0	-0.92516	0.059727	1.22383
1382	RASSF6	4	-1.63554	0.023145	0.059727	0.807424	1382	2	-0.98254	0.98419	0.98419	0.999992	18641	0	-0.98254	0.059727	1.22383
1383	TTBK2	4	-1.63554	0.023145	0.059727	0.807424	1383	3	-1.1322	0.51372	0.53351	0.999992	9901	1	-1.1322	0.059727	1.22383
1384	MRPS31	4	-1.63554	0.023145	0.059727	0.807424	1384	2	-0.79705	0.59396	0.59842	0.999992	11131	1	-0.79705	0.059727	1.22383
1385	ASB10	4	-1.63554	0.023145	0.059727	0.807424	1385	2	-0.85327	0.9376	0.93756	0.999992	17644	0	-0.85327	0.059727	1.22383
1386	PAOX	4	-1.63496	0.023176	0.059796	0.807424	1386	3	-1.1871	0.84748	0.84686	0.999992	15902	0	-1.1871	0.059796	1.22333
1387	SLC35C2	4	-1.63496	0.023176	0.059796	0.807424	1387	3	-0.94791	0.82967	0.82903	0.999992	15551	0	-0.94791	0.059796	1.22333
1388	LDHA	4	-1.63481	0.023184	0.059819	0.807424	1388	1	-0.13326	0.21186	0.32202	0.999992	6096	1	-0.13326	0.059819	1.22316
1389	TRA2B	4	-1.63481	0.023184	0.059819	0.807424	1389	3	-1.0884	0.99186	0.99194	0.999992	18824	0	-1.0884	0.059819	1.22316
1390	SMU1	4	-1.63481	0.023184	0.059819	0.807424	1390	2	-1.4192	0.98972	0.98974	0.999992	18771	0	-1.4192	0.059819	1.22316
1391	RPS10	4	-1.63481	0.023184	0.059819	0.807424	1391	2	-1.5446	0.93966	0.93964	0.999992	17695	0	-1.5446	0.059819	1.22316
1392	ACSM4	4	-1.63481	0.023184	0.059819	0.807424	1392	2	-0.41022	0.3154	0.40228	0.999992	7523	1	-0.41022	0.059819	1.22316
1393	TBL3	4	-1.63481	0.023184	0.059819	0.807424	1393	1	0.29756	0.14106	0.23159	0.992829	4437	2	0.29756	0.059819	1.22316
1394	PLEKHD1	4	-1.63481	0.023184	0.059819	0.807424	1394	1	-0.26487	0.86616	0.86573	0.999992	16263	0	-0.26487	0.059819	1.22316
1395	GTSF1L	4	-1.63481	0.023184	0.059819	0.807424	1395	2	-0.48011	0.83284	0.83222	0.999992	15616	0	-0.48011	0.059819	1.22316
1396	ZNF594	4	-1.63481	0.023184	0.059819	0.807424	1396	1	0.26923	0.58441	0.59015	0.999992	10968	1	0.26923	0.059819	1.22316
1397	LOC643802	4	-1.63481	0.023184	0.059819	0.807424	1397	1	0.11864	0.44574	0.48497	0.999992	8980	1	0.11864	0.059819	1.22316
1398	CTH	4	-1.63481	0.023184	0.059819	0.807424	1398	1	0.99579	0.015947	0.042074	0.881193	906	3	0.99579	0.042074	1.37599
1399	ANKRD36	4	-1.63481	0.023184	0.059819	0.807424	1399	1	0.6027	0.56323	0.57242	0.999992	10640	1	0.6027	0.059819	1.22316
1400	VPS53	4	-1.63481	0.023184	0.059819	0.807424	1400	3	-0.94334	0.95845	0.9584	0.999992	18052	0	-0.94334	0.059819	1.22316
1401	ANKLE2	4	-1.63481	0.023184	0.059819	0.807424	1401	2	-0.628	0.77192	0.77155	0.999992	14414	0	-0.628	0.059819	1.22316
1402	POU5F1B	4	-1.63481	0.023184	0.059819	0.807424	1402	3	-1.0878	0.97299	0.97294	0.999992	18376	0	-1.0878	0.059819	1.22316
1403	VCAM1	4	-1.63481	0.023184	0.059819	0.807424	1403	2	-0.93812	0.89717	0.89687	0.999992	16860	0	-0.93812	0.059819	1.22316
1404	QPCTL	4	-1.63481	0.023184	0.059819	0.807424	1404	2	-1.3784	0.29457	0.39016	0.999992	7314	1	-1.3784	0.059819	1.22316
1405	SIPA1L2	4	-1.63481	0.023184	0.059819	0.807424	1405	1	0.71481	0.042656	0.10132	0.936901	2056	2	0.71481	0.059819	1.22316
1406	SYT4	4	-1.63481	0.023184	0.059819	0.807424	1406	3	-0.845	0.84643	0.8458	0.999992	15881	0	-0.845	0.059819	1.22316
1407	HCFC1R1	4	-1.63481	0.023184	0.059819	0.807424	1407	2	-0.45732	0.45891	0.49406	0.999992	9142	1	-0.45732	0.059819	1.22316
1408	HTR3A	4	-1.63481	0.023184	0.059819	0.807424	1408	1	0.65098	0.14228	0.23313	0.992829	4468	2	0.65098	0.059819	1.22316
1409	PMP2	4	-1.63481	0.023184	0.059819	0.807424	1409	1	-0.28192	0.96867	0.96862	0.999992	18269	0	-0.28192	0.059819	1.22316
1410	PSME3	4	-1.63481	0.023184	0.059819	0.807424	1410	2	-0.91203	0.47262	0.50364	0.999992	9327	1	-0.91203	0.059819	1.22316
1411	RPUSD4	4	-1.63481	0.023184	0.059819	0.807424	1411	1	-0.29389	0.025172	0.063189	0.907976	1325	1	-0.29389	0.059819	1.22316
1412	EMC9	4	-1.63481	0.023184	0.059819	0.807424	1412	1	0.039333	0.53692	0.55132	0.999992	10265	1	0.039333	0.059819	1.22316
1413	RCSD1	4	-1.63481	0.023184	0.059819	0.807424	1413	1	0.83523	0.028656	0.070858	0.913495	1478	2	0.83523	0.059819	1.22316
1414	PKP3	4	-1.63481	0.023184	0.059819	0.807424	1414	1	0.21807	0.53788	0.55206	0.999992	10275	1	0.21807	0.059819	1.22316
1415	PZP	4	-1.63449	0.023201	0.059862	0.807441	1415	3	-1.0866	0.87879	0.87834	0.999992	16517	0	-1.0866	0.059862	1.22285
1416	FAM227B	4	-1.63412	0.023221	0.05991	0.807521	1416	3	-0.93573	0.8139	0.8135	0.999992	15239	0	-0.93573	0.05991	1.2225
1417	RANBP17	4	-1.63229	0.023319	0.060118	0.809757	1417	3	-1.2838	0.89349	0.89316	0.999992	16781	0	-1.2838	0.060118	1.221
1418	ZBTB7B	4	-1.62976	0.023455	0.060427	0.81226	1418	3	-1.011	0.57894	0.58546	0.999992	10873	1	-1.011	0.060427	1.21877
1419	KDF1	4	-1.62976	0.023455	0.060427	0.81226	1419	3	-1.0416	0.59767	0.60167	0.999992	11200	1	-1.0416	0.060427	1.21877
1420	SNAP91	4	-1.6296	0.023464	0.060446	0.81226	1420	2	-0.82636	0.40914	0.4604	0.999992	8540	1	-0.82636	0.060446	1.21863
1421	NXNL2	4	-1.62884	0.023505	0.060539	0.81226	1421	3	-0.90905	0.99354	0.99358	0.999992	18856	0	-0.90905	0.060539	1.21796
1422	LST1	4	-1.62869	0.023513	0.060559	0.81226	1422	3	-1.2014	0.77747	0.77703	0.999992	14525	0	-1.2014	0.060559	1.21782
1423	CRNN	4	-1.62869	0.023513	0.060559	0.81226	1423	3	-1.2603	0.6783	0.67768	0.999992	12653	0	-1.2603	0.060559	1.21782
1424	FARP1	4	-1.62615	0.023651	0.06088	0.813713	1424	2	-0.75248	0.73404	0.73357	0.999992	13705	0	-0.75248	0.06088	1.21553
1425	TMEM106B	4	-1.62615	0.023651	0.06088	0.813713	1425	2	-1.0843	0.71085	0.71018	0.999992	13262	0	-1.0843	0.06088	1.21553
1426	STK32B	4	-1.62615	0.023651	0.06088	0.813713	1426	3	-1.2838	0.68901	0.68842	0.999992	12850	0	-1.2838	0.06088	1.21553
1427	LAMTOR1	4	-1.62615	0.023651	0.06088	0.813713	1427	2	-0.96388	0.96591	0.96585	0.999992	18209	0	-0.96388	0.06088	1.21553
1428	OPRL1	4	-1.62615	0.023651	0.06088	0.813713	1428	2	-0.76442	0.1563	0.25105	0.994774	4795	1	-0.76442	0.06088	1.21553
1429	DARS	4	-1.62536	0.023694	0.060978	0.813876	1429	3	-1.0303	0.98703	0.98706	0.999992	18704	0	-1.0303	0.060978	1.21483
1430	ZMYND11	4	-1.62536	0.023694	0.060978	0.813876	1430	3	-0.88889	0.73747	0.73697	0.999992	13769	0	-0.88889	0.060978	1.21483
1431	SALL1	4	-1.62353	0.023794	0.061185	0.816072	1431	2	-0.36994	0.082129	0.15536	0.9693	3061	2	-0.36994	0.061185	1.21336
1432	TBC1D3K	4	-1.622	0.023878	0.061363	0.816973	1432	3	-0.90693	0.19507	0.30062	0.999992	5693	1	-0.90693	0.061363	1.21209
1433	VRK2	4	-1.62189	0.023884	0.061381	0.816973	1433	2	-0.92029	0.84453	0.84387	0.999992	15842	0	-0.92029	0.061381	1.21197
1434	TMEM230	4	-1.62122	0.023921	0.061471	0.817603	1434	3	-1.1626	0.88381	0.88338	0.999992	16613	0	-1.1626	0.061471	1.21133
1435	CEP41	4	-1.61963	0.024009	0.061664	0.819596	1435	2	-1.069	0.20618	0.31471	0.999992	5973	1	-1.069	0.061664	1.20997
1436	KRT75	4	-1.61813	0.024092	0.061854	0.82046	1436	3	-1.0826	0.97183	0.9718	0.999992	18342	0	-1.0826	0.061854	1.20863
1437	OR4X2	4	-1.61726	0.02414	0.061966	0.82046	1437	2	-1.0299	0.13549	0.22442	0.992642	4313	1	-1.0299	0.061966	1.20785
1438	KCNG2	4	-1.61613	0.024203	0.0621	0.82046	1438	2	-0.73887	0.33839	0.41593	0.999992	7764	1	-0.73887	0.0621	1.20691
1439	CBLL1	4	-1.61497	0.024268	0.062249	0.82046	1439	3	-1.1542	0.98854	0.98859	0.999992	18746	0	-1.1542	0.062249	1.20587
1440	RPS27L	4	-1.61497	0.024268	0.062249	0.82046	1440	3	-0.94151	0.98843	0.98848	0.999992	18744	0	-0.94151	0.062249	1.20587
1441	GOLGA8H	3	-1.61463	0.024287	0.058148	0.807424	1441	2	-1.3942	0.97722	0.9774	0.999992	18473	0	-1.3942	0.058148	1.23547
1442	TRIM24	4	-1.61156	0.024459	0.062658	0.82046	1442	2	-0.62522	0.33024	0.41104	0.999992	7677	1	-0.62522	0.062658	1.20302
1443	METTL25	4	-1.61156	0.024459	0.062658	0.82046	1443	1	0.88055	0.015188	0.040313	0.881193	863	3	0.88055	0.040313	1.39455
1444	KCNK15	4	-1.61156	0.024459	0.062658	0.82046	1444	2	-0.3845	0.94761	0.94757	0.999992	17843	0	-0.3845	0.062658	1.20302
1445	PFDN4	4	-1.6109	0.024496	0.062729	0.82046	1445	3	-1.2013	0.50361	0.52601	0.999992	9750	1	-1.2013	0.062729	1.20253
1446	ACAA2	4	-1.60958	0.024571	0.062903	0.82046	1446	3	-0.86092	0.87497	0.87452	0.999992	16435	0	-0.86092	0.062903	1.20133
1447	CETN1	4	-1.6085	0.024632	0.063043	0.82046	1447	3	-0.96792	0.98865	0.98871	0.999992	18748	0	-0.96792	0.063043	1.20036
1448	C2CD2	4	-1.60841	0.024637	0.063054	0.82046	1448	1	0.21459	0.83568	0.83506	0.999992	15666	0	0.21459	0.063054	1.20029
1449	TXNL1	4	-1.60841	0.024637	0.063054	0.82046	1449	2	-0.59188	0.48268	0.51089	0.999992	9459	1	-0.59188	0.063054	1.20029
1450	COX6C	4	-1.60841	0.024637	0.063054	0.82046	1450	1	0.44417	0.7497	0.74929	0.999992	14010	0	0.44417	0.063054	1.20029
1451	CEL	4	-1.60616	0.024765	0.063344	0.82046	1451	2	-0.032905	0.14655	0.23868	0.994774	4572	2	-0.032905	0.063344	1.19829
1452	LENEP	4	-1.60371	0.024905	0.063648	0.82046	1452	3	-1.1068	0.9854	0.98539	0.999992	18669	0	-1.1068	0.063648	1.19622
1453	AADACL2	4	-1.60371	0.024905	0.063648	0.82046	1453	3	-1.6382	0.9859	0.9859	0.999992	18677	0	-1.6382	0.063648	1.19622
1454	NUDT6	4	-1.60371	0.024905	0.063648	0.82046	1454	3	-0.89299	0.72065	0.72008	0.999992	13463	0	-0.89299	0.063648	1.19622
1455	EEF1G	4	-1.60371	0.024905	0.063648	0.82046	1455	3	-1.0561	0.42803	0.47295	0.999992	8771	1	-1.0561	0.063648	1.19622
1456	SURF6	4	-1.60371	0.024905	0.063648	0.82046	1456	3	-1.1214	0.87044	0.87001	0.999992	16336	0	-1.1214	0.063648	1.19622
1457	ELOVL7	4	-1.60371	0.024905	0.063648	0.82046	1457	3	-1.0493	0.97782	0.97786	0.999992	18489	0	-1.0493	0.063648	1.19622
1458	SLCO1C1	4	-1.60371	0.024905	0.063648	0.82046	1458	3	-1.058	0.75589	0.7555	0.999992	14121	0	-1.058	0.063648	1.19622
1459	NUDT15	4	-1.60371	0.024905	0.063648	0.82046	1459	3	-0.95597	0.23961	0.35696	0.999992	6705	1	-0.95597	0.063648	1.19622
1460	YTHDF1	4	-1.60371	0.024905	0.063648	0.82046	1460	3	-1.006	0.50855	0.52972	0.999992	9833	1	-1.006	0.063648	1.19622
1461	ANAPC1	4	-1.60234	0.024984	0.063832	0.82046	1461	3	-1.6344	0.99153	0.99158	0.999992	18813	0	-1.6344	0.063832	1.19496
1462	CRNKL1	4	-1.60234	0.024984	0.063832	0.82046	1462	3	-1.5271	0.99267	0.99273	0.999992	18837	0	-1.5271	0.063832	1.19496
1463	CHMP2A	4	-1.60234	0.024984	0.063832	0.82046	1463	2	-1.6155	0.93833	0.93829	0.999992	17657	0	-1.6155	0.063832	1.19496
1464	TVP23C-CDRT4	4	-1.60234	0.024984	0.063832	0.82046	1464	2	-0.51067	0.60065	0.60431	0.999992	11244	1	-0.51067	0.063832	1.19496
1465	NOP58	4	-1.60234	0.024984	0.063832	0.82046	1465	3	-1.2175	0.80205	0.80162	0.999992	15021	0	-1.2175	0.063832	1.19496
1466	MRPL30	4	-1.60234	0.024984	0.063832	0.82046	1466	2	-0.63902	0.80557	0.80521	0.999992	15078	0	-0.63902	0.063832	1.19496
1467	PDSS1	4	-1.60234	0.024984	0.063832	0.82046	1467	2	-0.71585	0.25621	0.36883	0.999992	6924	1	-0.71585	0.063832	1.19496
1468	DTX3	4	-1.60234	0.024984	0.063832	0.82046	1468	2	-0.74998	0.69691	0.69626	0.999992	13000	0	-0.74998	0.063832	1.19496
1469	CKAP5	4	-1.60234	0.024984	0.063832	0.82046	1469	2	-0.8317	0.86768	0.86724	0.999992	16288	0	-0.8317	0.063832	1.19496
1470	ZNF589	4	-1.60234	0.024984	0.063832	0.82046	1470	2	-0.72964	0.53828	0.5524	0.999992	10283	1	-0.72964	0.063832	1.19496
1471	CCDC114	4	-1.60234	0.024984	0.063832	0.82046	1471	2	-1.0375	0.47014	0.50186	0.999992	9291	1	-1.0375	0.063832	1.19496
1472	ZEB2	4	-1.60234	0.024984	0.063832	0.82046	1472	2	-0.85461	0.51847	0.53716	0.999992	9970	1	-0.85461	0.063832	1.19496
1473	ATP6V1D	4	-1.60234	0.024984	0.063832	0.82046	1473	2	-1.2547	0.9216	0.9214	0.999992	17346	0	-1.2547	0.063832	1.19496
1474	ZBTB17	4	-1.60234	0.024984	0.063832	0.82046	1474	2	-0.83028	0.68237	0.68176	0.999992	12729	0	-0.83028	0.063832	1.19496
1475	DNMT1	4	-1.60234	0.024984	0.063832	0.82046	1475	2	-0.39383	0.01776	0.046283	0.890637	990	2	-0.39383	0.046283	1.33458
1476	PCID2	4	-1.60234	0.024984	0.063832	0.82046	1476	2	-1.127	0.14516	0.23687	0.992829	4555	1	-1.127	0.063832	1.19496
1477	GGCX	4	-1.60234	0.024984	0.063832	0.82046	1477	2	-1.1656	0.98855	0.98859	0.999992	18747	0	-1.1656	0.063832	1.19496
1478	LSM2	4	-1.60234	0.024984	0.063832	0.82046	1478	2	-1.135	0.58441	0.59015	0.999992	10943	1	-1.135	0.063832	1.19496
1479	ORAOV1	4	-1.60234	0.024984	0.063832	0.82046	1479	2	-0.033287	0.02692	0.067043	0.913495	1392	2	-0.033287	0.063832	1.19496
1480	CSE1L	4	-1.60234	0.024984	0.063832	0.82046	1480	2	-0.78794	0.79958	0.7992	0.999992	14967	0	-0.78794	0.063832	1.19496
1481	SPIN3	4	-1.60234	0.024984	0.063832	0.82046	1481	2	-1.1738	0.61997	0.62159	0.999992	11572	1	-1.1738	0.063832	1.19496
1482	MED30	4	-1.60234	0.024984	0.063832	0.82046	1482	2	-1.0666	0.58441	0.59015	0.999992	10975	1	-1.0666	0.063832	1.19496
1483	PPAP2A	4	-1.60234	0.024984	0.063832	0.82046	1483	2	-0.63736	0.66485	0.66427	0.999992	12431	1	-0.63736	0.063832	1.19496
1484	TRIM37	4	-1.60234	0.024984	0.063832	0.82046	1484	2	-0.33984	0.11899	0.20305	0.983976	3938	2	-0.33984	0.063832	1.19496
1485	HMHB1	4	-1.5995	0.025148	0.064192	0.823107	1485	3	-0.88379	0.60694	0.6098	0.999992	11353	1	-0.88379	0.064192	1.19252
1486	TMEM88B	4	-1.5976	0.025258	0.064419	0.823107	1486	3	-1.1628	0.81702	0.81659	0.999992	15293	0	-1.1628	0.064419	1.19099
1487	FARS2	4	-1.5976	0.025258	0.064419	0.823107	1487	3	-0.97327	0.14516	0.23687	0.992829	4525	1	-0.97327	0.064419	1.19099
1488	ARL1	4	-1.5976	0.025258	0.064419	0.823107	1488	3	-1.0183	0.91807	0.91785	0.999992	17273	0	-1.0183	0.064419	1.19099
1489	CHST10	4	-1.59568	0.02537	0.064671	0.823107	1489	3	-0.92783	0.90197	0.90161	0.999992	16950	0	-0.92783	0.064671	1.18929
1490	GTF2A2	4	-1.59336	0.025506	0.064958	0.823107	1490	3	-1.0917	0.686	0.68544	0.999992	12819	0	-1.0917	0.064958	1.18737
1491	RBM17	4	-1.59336	0.025506	0.064958	0.823107	1491	3	-0.8789	0.97709	0.97714	0.999992	18470	0	-0.8789	0.064958	1.18737
1492	C19orf67	4	-1.59336	0.025506	0.064958	0.823107	1492	3	-0.93839	0.74531	0.74483	0.999992	13915	0	-0.93839	0.064958	1.18737
1493	PDCD5	4	-1.59047	0.025676	0.065341	0.823107	1493	3	-0.99591	0.95111	0.95103	0.999992	17915	0	-0.99591	0.065341	1.18481
1494	EEF2KMT	4	-1.58953	0.025732	0.065469	0.823107	1494	2	-0.55591	0.32504	0.40789	0.999992	7619	1	-0.55591	0.065469	1.18396
1495	SAYSD1	4	-1.58953	0.025732	0.065469	0.823107	1495	1	-0.071891	0.59632	0.60048	0.999992	11175	1	-0.071891	0.065469	1.18396
1496	OR11H1	4	-1.58953	0.025732	0.065469	0.823107	1496	2	-0.38504	0.0062413	0.018992	0.842817	428	2	-0.38504	0.018992	1.72143
1497	CXorf66	4	-1.58953	0.025732	0.065469	0.823107	1497	1	-0.026283	0.50198	0.52486	0.999992	9731	1	-0.026283	0.065469	1.18396
1498	DCTN5	4	-1.58953	0.025732	0.065469	0.823107	1498	2	-0.47899	0.0047678	0.015345	0.794123	367	1	-0.47899	0.015345	1.81403
1499	IRF2BP1	4	-1.58953	0.025732	0.065469	0.823107	1499	2	-0.79141	0.99059	0.99062	0.999992	18791	0	-0.79141	0.065469	1.18396
1500	HARS	4	-1.58953	0.025732	0.065469	0.823107	1500	3	-1.4639	0.88989	0.88956	0.999992	16721	0	-1.4639	0.065469	1.18396
1501	PRR20B	4	-1.58953	0.025732	0.065469	0.823107	1501	1	-0.29134	0.91898	0.91878	0.999992	17296	0	-0.29134	0.065469	1.18396
1502	FOXQ1	4	-1.58953	0.025732	0.065469	0.823107	1502	2	-0.97687	0.91304	0.91283	0.999992	17155	0	-0.97687	0.065469	1.18396
1503	CCDC83	4	-1.58953	0.025732	0.065469	0.823107	1503	2	-0.47941	0.41738	0.46587	0.999992	8639	1	-0.47941	0.065469	1.18396
1504	WDR45B	4	-1.58953	0.025732	0.065469	0.823107	1504	2	-0.59238	0.83854	0.83784	0.999992	15728	0	-0.59238	0.065469	1.18396
1505	SOX21	4	-1.58953	0.025732	0.065469	0.823107	1505	1	0.22274	0.48998	0.5161	0.999992	9551	1	0.22274	0.065469	1.18396
1506	PDE7A	4	-1.58953	0.025732	0.065469	0.823107	1506	1	0.19811	0.073304	0.14377	0.961136	2846	1	0.19811	0.065469	1.18396
1507	TAS2R14	4	-1.58953	0.025732	0.065469	0.823107	1507	2	-0.51534	0.59525	0.59956	0.999992	11155	1	-0.51534	0.065469	1.18396
1508	GAL	4	-1.58953	0.025732	0.065469	0.823107	1508	1	0.070685	0.62215	0.62357	0.999992	11609	1	0.070685	0.065469	1.18396
1509	RALGDS	4	-1.58953	0.025732	0.065469	0.823107	1509	1	0.79628	0.0061996	0.018897	0.842817	427	2	0.79628	0.018897	1.72361
1510	IFNAR1	4	-1.58953	0.025732	0.065469	0.823107	1510	1	0.50694	0.10036	0.179	0.980672	3468	2	0.50694	0.065469	1.18396
1511	PGBD3	4	-1.58953	0.025732	0.065469	0.823107	1511	1	-0.18336	0.10139	0.18033	0.980672	3496	1	-0.18336	0.065469	1.18396
1512	APOL2	4	-1.58953	0.025732	0.065469	0.823107	1512	2	0.0098889	0.63211	0.63279	0.999992	11793	1	0.0098889	0.065469	1.18396
1513	GCH1	4	-1.58953	0.025732	0.065469	0.823107	1513	2	-0.069773	0.1278	0.21444	0.98903	4138	2	-0.069773	0.065469	1.18396
1514	PCDHB6	4	-1.58953	0.025732	0.065469	0.823107	1514	1	0.22703	0.33262	0.41248	0.999992	7704	1	0.22703	0.065469	1.18396
1515	EMC7	4	-1.58953	0.025732	0.065469	0.823107	1515	2	-0.32362	0.86616	0.86573	0.999992	16264	0	-0.32362	0.065469	1.18396
1516	NDUFB3	4	-1.58926	0.025748	0.065502	0.823107	1516	3	-0.99169	0.60452	0.60768	0.999992	11313	1	-0.99169	0.065502	1.18375
1517	PRR20D	4	-1.58926	0.025748	0.065502	0.823107	1517	3	-0.95794	0.85945	0.85898	0.999992	16138	0	-0.95794	0.065502	1.18375
1518	GSK3A	4	-1.58926	0.025748	0.065502	0.823107	1518	3	-0.79348	0.99459	0.99464	0.999992	18886	0	-0.79348	0.065502	1.18375
1519	CHD1	4	-1.58406	0.026058	0.066168	0.825045	1519	3	-1.1868	0.93086	0.93062	0.999992	17531	0	-1.1868	0.066168	1.17935
1520	MPI	4	-1.58406	0.026058	0.066168	0.825045	1520	3	-1.0255	0.76843	0.76802	0.999992	14349	0	-1.0255	0.066168	1.17935
1521	NAPA	4	-1.58406	0.026058	0.066168	0.825045	1521	3	-1.2452	0.93966	0.93964	0.999992	17672	0	-1.2452	0.066168	1.17935
1522	TUBB4B	4	-1.58363	0.026084	0.066218	0.825045	1522	2	-1.031	0.87044	0.87001	0.999992	16335	0	-1.031	0.066218	1.17902
1523	RGS9	4	-1.58363	0.026084	0.066218	0.825045	1523	2	-0.87835	0.88656	0.88623	0.999992	16666	0	-0.87835	0.066218	1.17902
1524	YIPF3	4	-1.58363	0.026084	0.066218	0.825045	1524	2	-0.85376	0.86061	0.86012	0.999992	16154	0	-0.85376	0.066218	1.17902
1525	CCDC184	4	-1.58363	0.026084	0.066218	0.825045	1525	2	-0.86873	0.58948	0.59449	0.999992	11058	1	-0.86873	0.066218	1.17902
1526	GTF2H3	4	-1.58363	0.026084	0.066218	0.825045	1526	2	-0.88326	0.86328	0.86285	0.999992	16208	0	-0.88326	0.066218	1.17902
1527	WBSCR22	4	-1.58363	0.026084	0.066218	0.825045	1527	2	-0.74855	0.78578	0.78534	0.999992	14706	0	-0.74855	0.066218	1.17902
1528	LRP1	4	-1.58363	0.026084	0.066218	0.825045	1528	2	-0.5093	0.01551	0.041058	0.881193	883	1	-0.5093	0.041058	1.3866
1529	CARD16	4	-1.58363	0.026084	0.066218	0.825045	1529	2	-0.73812	0.68901	0.68842	0.999992	12851	0	-0.73812	0.066218	1.17902
1530	HIST1H2AM	4	-1.58363	0.026084	0.066218	0.825045	1530	2	-1.0549	0.66966	0.66914	0.999992	12512	0	-1.0549	0.066218	1.17902
1531	THAP8	4	-1.58363	0.026084	0.066218	0.825045	1531	2	-1.0283	0.32986	0.41082	0.999992	7670	1	-1.0283	0.066218	1.17902
1532	COPB2	4	-1.58225	0.026167	0.066398	0.826214	1532	3	-0.93061	0.686	0.68544	0.999992	12794	0	-0.93061	0.066398	1.17785
1533	KCND3	4	-1.58225	0.026167	0.066398	0.826214	1533	3	-0.87414	0.88065	0.88018	0.999992	16562	0	-0.87414	0.066398	1.17785
1534	GRM4	3	-1.58001	0.026302	0.061232	0.816131	1534	2	-0.95996	0.92939	0.92951	0.999992	17505	0	-0.95996	0.061232	1.21302
1535	SPATA5	4	-1.57772	0.026441	0.066994	0.829838	1535	3	-0.78748	0.87497	0.87452	0.999992	16433	0	-0.78748	0.066994	1.17396
1536	RAB43	4	-1.57772	0.026441	0.066994	0.829838	1536	3	-0.88618	0.33772	0.41551	0.999992	7757	1	-0.88618	0.066994	1.17396
1537	AFF3	4	-1.57772	0.026441	0.066994	0.829838	1537	3	-0.85601	0.96781	0.96777	0.999992	18242	0	-0.85601	0.066994	1.17396
1538	USP3	4	-1.57411	0.026662	0.067472	0.829838	1538	3	-0.90455	0.48595	0.51327	0.999992	9502	1	-0.90455	0.067472	1.17088
1539	TTC14	4	-1.57411	0.026662	0.067472	0.829838	1539	3	-0.95315	0.28606	0.38538	0.999992	7229	1	-0.95315	0.067472	1.17088
1540	HPN	4	-1.57411	0.026662	0.067472	0.829838	1540	3	-1.0777	0.65247	0.652	0.999992	12200	1	-1.0777	0.067472	1.17088
1541	ARHGEF3	4	-1.57411	0.026662	0.067472	0.829838	1541	3	-1.2176	0.46119	0.4956	0.999992	9168	1	-1.2176	0.067472	1.17088
1542	RAD1	4	-1.57411	0.026662	0.067472	0.829838	1542	3	-0.8854	0.93404	0.93389	0.999992	17585	0	-0.8854	0.067472	1.17088
1543	ANP32A	4	-1.57411	0.026662	0.067472	0.829838	1543	3	-0.96751	0.86835	0.86793	0.999992	16298	0	-0.96751	0.067472	1.17088
1544	SAMD13	4	-1.57411	0.026662	0.067472	0.829838	1544	3	-1.1361	0.12168	0.20653	0.984807	4003	1	-1.1361	0.067472	1.17088
1545	ITGB3BP	4	-1.57411	0.026662	0.067472	0.829838	1545	3	-1.0597	0.98433	0.98434	0.999992	18643	0	-1.0597	0.067472	1.17088
1546	SUDS3	4	-1.57411	0.026662	0.067472	0.829838	1546	3	-0.90065	0.28046	0.38225	0.999992	7180	1	-0.90065	0.067472	1.17088
1547	MMP26	4	-1.57214	0.026783	0.067735	0.829838	1547	2	-0.44105	0.20982	0.31938	0.999992	6048	2	-0.44105	0.067735	1.16919
1548	OSBPL2	4	-1.57214	0.026783	0.067735	0.829838	1548	2	-0.95056	0.56225	0.57163	0.999992	10623	1	-0.95056	0.067735	1.16919
1549	RXRB	4	-1.57214	0.026783	0.067735	0.829838	1549	2	-0.96871	0.96404	0.964	0.999992	18173	0	-0.96871	0.067735	1.16919
1550	SERPINC1	4	-1.57214	0.026783	0.067735	0.829838	1550	2	-0.94973	0.69167	0.69108	0.999992	12899	0	-0.94973	0.067735	1.16919
1551	LEF1	4	-1.57214	0.026783	0.067735	0.829838	1551	3	-1.0964	0.90487	0.90453	0.999992	17008	0	-1.0964	0.067735	1.16919
1552	RYR3	4	-1.57214	0.026783	0.067735	0.829838	1552	2	-0.99154	0.29774	0.39195	0.999992	7341	1	-0.99154	0.067735	1.16919
1553	KIAA1024	4	-1.57214	0.026783	0.067735	0.829838	1553	2	-0.48809	0.19831	0.30468	0.999992	5774	2	-0.48809	0.067735	1.16919
1554	ATP6V1C2	4	-1.57187	0.0268	0.067775	0.829838	1554	3	-0.99796	0.60491	0.60802	0.999992	11325	1	-0.99796	0.067775	1.16893
1555	HNRNPH1	4	-1.57102	0.026852	0.067878	0.829838	1555	3	-1.0897	0.083048	0.15657	0.970475	3075	1	-1.0897	0.067878	1.16827
1556	TRIM49D2	4	-1.57102	0.026852	0.067878	0.829838	1556	2	-0.48389	0.78634	0.78594	0.999992	14716	0	-0.48389	0.067878	1.16827
1557	KCNK10	4	-1.57102	0.026852	0.067878	0.829838	1557	1	-0.037564	0.56012	0.56987	0.999992	10599	1	-0.037564	0.067878	1.16827
1558	SYN2	4	-1.57083	0.026864	0.067905	0.829838	1558	3	-0.85546	0.32589	0.4084	0.999992	7627	1	-0.85546	0.067905	1.1681
1559	FAM181B	4	-1.57083	0.026864	0.067905	0.829838	1559	3	-0.90416	0.11734	0.2009	0.982471	3901	1	-0.90416	0.067905	1.1681
1560	NDUFA6	4	-1.56923	0.026963	0.068121	0.831414	1560	3	-1.0315	0.92966	0.92946	0.999992	17511	0	-1.0315	0.068121	1.16672
1561	SNUPN	4	-1.56923	0.026963	0.068121	0.831414	1561	3	-0.93239	0.68815	0.68753	0.999992	12841	0	-0.93239	0.068121	1.16672
1562	GTF2H1	4	-1.56681	0.027114	0.068427	0.834379	1562	2	-1.0221	0.92709	0.92689	0.999992	17461	0	-1.0221	0.068427	1.16477
1563	NDUFB9	4	-1.56609	0.027159	0.068538	0.834379	1563	3	-0.95512	0.72419	0.72368	0.999992	13528	0	-0.95512	0.068538	1.16407
1564	SDHA	4	-1.56609	0.027159	0.068538	0.834379	1564	3	-0.85344	0.95969	0.95961	0.999992	18082	0	-0.85344	0.068538	1.16407
1565	USF2	4	-1.56339	0.027328	0.068908	0.834452	1565	3	-1.1973	0.74246	0.74197	0.999992	13870	0	-1.1973	0.068908	1.16173
1566	POTED	4	-1.56328	0.027335	0.06893	0.834452	1566	1	0.16274	0.50129	0.52434	0.999992	9718	1	0.16274	0.06893	1.16159
1567	FBXO31	4	-1.56328	0.027335	0.06893	0.834452	1567	1	0.23822	0.023873	0.060251	0.907976	1257	2	0.23822	0.060251	1.22004
1568	USP36	4	-1.56328	0.027335	0.06893	0.834452	1568	1	0.33525	0.037872	0.091064	0.936406	1850	2	0.33525	0.06893	1.16159
1569	WWTR1	4	-1.56328	0.027335	0.06893	0.834452	1569	1	-0.029755	0.73444	0.73396	0.999992	13719	0	-0.029755	0.06893	1.16159
1570	IFNGR1	4	-1.56328	0.027335	0.06893	0.834452	1570	1	-0.39165	0.83978	0.83907	0.999992	15753	0	-0.39165	0.06893	1.16159
1571	UGT2B7	4	-1.56328	0.027335	0.06893	0.834452	1571	1	-0.17888	0.88671	0.88638	0.999992	16669	0	-0.17888	0.06893	1.16159
1572	ZNF821	4	-1.56328	0.027335	0.06893	0.834452	1572	1	0.33529	0.050173	0.11301	0.946818	2270	2	0.33529	0.06893	1.16159
1573	TXNRD3	4	-1.56322	0.027339	0.068937	0.834452	1573	3	-1.2052	0.37063	0.43579	0.999992	8106	1	-1.2052	0.068937	1.16155
1574	WWC3	4	-1.56152	0.027446	0.069171	0.835377	1574	3	-1.0323	0.53453	0.54947	0.999992	10222	1	-1.0323	0.069171	1.16008
1575	ATAD2B	4	-1.56113	0.027471	0.069227	0.835377	1575	2	-1.0899	0.74834	0.74789	0.999992	13990	0	-1.0899	0.069227	1.15972
1576	BCAP31	4	-1.56053	0.027509	0.069305	0.835377	1576	3	-1.1398	0.82714	0.82658	0.999992	15491	0	-1.1398	0.069305	1.15924
1577	TACC3	4	-1.55945	0.027577	0.069451	0.835377	1577	3	-0.98642	0.85419	0.85367	0.999992	16025	0	-0.98642	0.069451	1.15832
1578	RASSF8	4	-1.55945	0.027577	0.069451	0.835377	1578	3	-0.84183	0.50534	0.5273	0.999992	9782	1	-0.84183	0.069451	1.15832
1579	CCDC73	4	-1.55945	0.027577	0.069451	0.835377	1579	3	-1.1023	0.92489	0.92469	0.999992	17407	0	-1.1023	0.069451	1.15832
1580	TAS2R10	4	-1.55939	0.027581	0.069459	0.835377	1580	2	-1.0244	0.97914	0.97919	0.999992	18515	0	-1.0244	0.069459	1.15827
1581	ATG12	4	-1.55736	0.02771	0.069741	0.835377	1581	2	-0.86224	0.82488	0.82433	0.999992	15455	0	-0.86224	0.069741	1.15651
1582	RPS23	3	-1.55696	0.027736	0.063408	0.82046	1582	2	-1.2894	0.88386	0.88395	0.999992	16619	0	-1.2894	0.063408	1.19786
1583	DEK	4	-1.55594	0.027801	0.069932	0.835377	1583	3	-0.86803	0.97576	0.97572	0.999992	18434	0	-0.86803	0.069932	1.15532
1584	SMNDC1	4	-1.55594	0.027801	0.069932	0.835377	1584	3	-0.88124	0.98401	0.98402	0.999992	18636	0	-0.88124	0.069932	1.15532
1585	C9orf131	4	-1.55519	0.027849	0.070048	0.835377	1585	2	-0.94438	0.26371	0.37288	0.999992	7004	1	-0.94438	0.070048	1.1546
1586	C9orf135	4	-1.55399	0.027926	0.070196	0.835377	1586	2	-0.93233	0.24208	0.36001	0.999992	6764	1	-0.93233	0.070196	1.15369
1587	HACD2	4	-1.55399	0.027926	0.070196	0.835377	1587	2	-0.69751	0.53649	0.551	0.999992	10263	1	-0.69751	0.070196	1.15369
1588	LIN7C	4	-1.55309	0.027984	0.070314	0.835377	1588	3	-1.075	0.96282	0.96275	0.999992	18143	0	-1.075	0.070314	1.15296
1589	CMBL	4	-1.55239	0.028029	0.070418	0.835377	1589	3	-1.0102	0.97033	0.97026	0.999992	18310	0	-1.0102	0.070418	1.15232
1590	PSMG2	4	-1.55131	0.028099	0.070556	0.835377	1590	3	-1.0455	0.25822	0.36992	0.999992	6951	1	-1.0455	0.070556	1.15147
1591	SRRD	4	-1.55131	0.028099	0.070556	0.835377	1591	2	-0.99549	0.90949	0.90925	0.999992	17104	0	-0.99549	0.070556	1.15147
1592	GGA2	4	-1.55131	0.028099	0.070556	0.835377	1592	2	-0.61683	0.61561	0.61755	0.999992	11497	1	-0.61683	0.070556	1.15147
1593	FBXO48	4	-1.55058	0.028146	0.07065	0.835377	1593	3	-0.86507	0.88302	0.8826	0.999992	16601	0	-0.86507	0.07065	1.15089
1594	ANAPC11	4	-1.55058	0.028146	0.07065	0.835377	1594	3	-1.0612	0.99362	0.99365	0.999992	18859	0	-1.0612	0.07065	1.15089
1595	TRIM28	4	-1.54909	0.028243	0.070835	0.835377	1595	3	-0.93718	0.73126	0.73076	0.999992	13658	0	-0.93718	0.070835	1.14975
1596	TGDS	4	-1.54909	0.028243	0.070835	0.835377	1596	3	-0.90033	0.96303	0.96295	0.999992	18153	0	-0.90033	0.070835	1.14975
1597	WHSC1	4	-1.54909	0.028243	0.070835	0.835377	1597	3	-1.0428	0.81786	0.8174	0.999992	15311	0	-1.0428	0.070835	1.14975
1598	XPO5	4	-1.54818	0.028302	0.070956	0.835377	1598	3	-0.9586	0.97016	0.9701	0.999992	18306	0	-0.9586	0.070956	1.14901
1599	ORAI2	4	-1.54788	0.028322	0.071015	0.835377	1599	3	-1.0868	0.60741	0.61021	0.999992	11362	1	-1.0868	0.071015	1.14865
1600	DUSP8	4	-1.54725	0.028363	0.071117	0.835377	1600	3	-0.77775	0.59396	0.59842	0.999992	11133	1	-0.77775	0.071117	1.14803
1601	FFAR4	4	-1.54604	0.028442	0.0713	0.835377	1601	2	-0.90105	0.49496	0.51969	0.999992	9621	1	-0.90105	0.0713	1.14691
1602	GRSF1	4	-1.54604	0.028442	0.0713	0.835377	1602	3	-1.1037	0.78513	0.78469	0.999992	14682	0	-1.1037	0.0713	1.14691
1603	RALY	4	-1.54407	0.028571	0.071559	0.835377	1603	3	-0.86575	0.089815	0.1653	0.977938	3224	1	-0.86575	0.071559	1.14534
1604	PRSS58	4	-1.54407	0.028571	0.071559	0.835377	1604	3	-0.90902	0.93309	0.93288	0.999992	17567	0	-0.90902	0.071559	1.14534
1605	SKIV2L	4	-1.54407	0.028571	0.071559	0.835377	1605	3	-0.92395	0.64132	0.64142	0.999992	11970	1	-0.92395	0.071559	1.14534
1606	MRFAP1	4	-1.54407	0.028571	0.071559	0.835377	1606	3	-0.80603	0.44422	0.48395	0.999992	8961	1	-0.80603	0.071559	1.14534
1607	NADK2	4	-1.54407	0.028571	0.071559	0.835377	1607	3	-0.99524	0.80882	0.80843	0.999992	15146	0	-0.99524	0.071559	1.14534
1608	ACTRT3	4	-1.54407	0.028571	0.071559	0.835377	1608	3	-0.88509	0.84621	0.84558	0.999992	15878	0	-0.88509	0.071559	1.14534
1609	WDR74	4	-1.5401	0.028834	0.072172	0.835377	1609	2	-0.99848	0.62972	0.63059	0.999992	11747	1	-0.99848	0.072172	1.14163
1610	C1orf122	4	-1.5401	0.028834	0.072172	0.835377	1610	1	1.0055	0.028822	0.07124	0.913495	1483	3	1.0055	0.07124	1.14728
1611	RBM28	4	-1.5401	0.028834	0.072172	0.835377	1611	2	-0.8628	0.96446	0.96442	0.999992	18181	0	-0.8628	0.072172	1.14163
1612	ZNF256	4	-1.5401	0.028834	0.072172	0.835377	1612	1	-0.23172	0.77442	0.77398	0.999992	14458	0	-0.23172	0.072172	1.14163
1613	NDFIP2	4	-1.5401	0.028834	0.072172	0.835377	1613	1	0.75987	0.081064	0.15395	0.967616	3036	2	0.75987	0.072172	1.14163
1614	C19orf12	4	-1.5401	0.028834	0.072172	0.835377	1614	2	-0.63468	0.97688	0.97688	0.999992	18460	0	-0.63468	0.072172	1.14163
1615	FAM171A2	4	-1.5401	0.028834	0.072172	0.835377	1615	2	-0.53112	0.42108	0.46833	0.999992	8681	1	-0.53112	0.072172	1.14163
1616	CCL3	4	-1.5401	0.028834	0.072172	0.835377	1616	2	-0.093143	0.041981	0.099879	0.936831	2028	2	-0.093143	0.072172	1.14163
1617	MRPL45	4	-1.5401	0.028834	0.072172	0.835377	1617	2	0.035183	0.13248	0.22049	0.991879	4243	2	0.035183	0.072172	1.14163
1618	SEC22B	4	-1.5401	0.028834	0.072172	0.835377	1618	2	-0.84085	0.066937	0.1353	0.953575	2698	1	-0.84085	0.072172	1.14163
1619	DTL	4	-1.5401	0.028834	0.072172	0.835377	1619	1	-0.42016	0.95472	0.95459	0.999992	17981	0	-0.42016	0.072172	1.14163
1620	DCN	4	-1.5401	0.028834	0.072172	0.835377	1620	2	-0.67896	0.76014	0.75974	0.999992	14209	0	-0.67896	0.072172	1.14163
1621	OR52K1	4	-1.5401	0.028834	0.072172	0.835377	1621	1	0.6885	0.009579	0.027031	0.845579	610	2	0.6885	0.027031	1.56814
1622	ZNF785	4	-1.5401	0.028834	0.072172	0.835377	1622	2	-0.74194	0.93223	0.93199	0.999992	17558	0	-0.74194	0.072172	1.14163
1623	SCNM1	4	-1.5401	0.028834	0.072172	0.835377	1623	2	-0.31795	0.55886	0.56882	0.999992	10573	1	-0.31795	0.072172	1.14163
1624	MARCHF11	4	-1.5401	0.028834	0.072172	0.835377	1624	1	0.060505	0.84347	0.8428	0.999992	15824	0	0.060505	0.072172	1.14163
1625	SCO1	4	-1.5401	0.028834	0.072172	0.835377	1625	1	-0.41458	0.062568	0.12945	0.953575	2583	1	-0.41458	0.072172	1.14163
1626	PHLDA2	4	-1.5401	0.028834	0.072172	0.835377	1626	2	-0.39523	0.78736	0.78695	0.999992	14726	0	-0.39523	0.072172	1.14163
1627	PSMA2	4	-1.5401	0.028834	0.072172	0.835377	1627	2	-0.40572	0.030154	0.074133	0.920114	1532	1	-0.40572	0.072172	1.14163
1628	NETO2	4	-1.5401	0.028834	0.072172	0.835377	1628	2	-0.47705	0.737	0.73648	0.999992	13761	0	-0.47705	0.072172	1.14163
1629	ACADL	4	-1.5401	0.028834	0.072172	0.835377	1629	2	-0.67905	0.97415	0.97408	0.999992	18404	0	-0.67905	0.072172	1.14163
1630	BASP1	4	-1.5401	0.028834	0.072172	0.835377	1630	3	-0.86821	0.97831	0.97835	0.999992	18499	0	-0.86821	0.072172	1.14163
1631	ACACA	4	-1.5401	0.028834	0.072172	0.835377	1631	2	-0.43497	0.70612	0.70543	0.999992	13177	0	-0.43497	0.072172	1.14163
1632	HSPA12A	4	-1.5401	0.028834	0.072172	0.835377	1632	2	-0.41824	0.84425	0.84357	0.999992	15838	0	-0.41824	0.072172	1.14163
1633	FCN2	4	-1.5401	0.028834	0.072172	0.835377	1633	1	-0.097362	0.69186	0.69125	0.999992	12904	0	-0.097362	0.072172	1.14163
1634	LIPT2	4	-1.54006	0.028836	0.072178	0.835377	1634	3	-1.1814	0.41151	0.46194	0.999992	8570	1	-1.1814	0.072178	1.1416
1635	KRTAP17-1	4	-1.54006	0.028836	0.072178	0.835377	1635	3	-1.1941	0.15022	0.24335	0.994774	4656	1	-1.1941	0.072178	1.1416
1636	XAB2	4	-1.53904	0.028904	0.072319	0.835377	1636	2	-0.5613	0.58441	0.59015	0.999992	10944	1	-0.5613	0.072319	1.14075
1637	CD3EAP	4	-1.53904	0.028904	0.072319	0.835377	1637	2	-0.63244	0.58441	0.59015	0.999992	10979	1	-0.63244	0.072319	1.14075
1638	SHCBP1	4	-1.53904	0.028904	0.072319	0.835377	1638	3	-1.1384	0.62107	0.62259	0.999992	11595	1	-1.1384	0.072319	1.14075
1639	ZNF224	4	-1.53904	0.028904	0.072319	0.835377	1639	3	-1.6938	0.98433	0.98434	0.999992	18642	0	-1.6938	0.072319	1.14075
1640	NEDD1	4	-1.53904	0.028904	0.072319	0.835377	1640	2	-1.5493	0.9554	0.9553	0.999992	17998	0	-1.5493	0.072319	1.14075
1641	SLC35C1	4	-1.53904	0.028904	0.072319	0.835377	1641	2	-0.94382	0.86099	0.8605	0.999992	16160	0	-0.94382	0.072319	1.14075
1642	UST	4	-1.53904	0.028904	0.072319	0.835377	1642	2	-0.94259	0.95005	0.94999	0.999992	17894	0	-0.94259	0.072319	1.14075
1643	APITD1-CORT	4	-1.53904	0.028904	0.072319	0.835377	1643	2	-0.87432	0.54944	0.56117	0.999992	10446	1	-0.87432	0.072319	1.14075
1644	INTS10	4	-1.53904	0.028904	0.072319	0.835377	1644	3	-1.0562	0.69218	0.69157	0.999992	12907	0	-1.0562	0.072319	1.14075
1645	PET117	4	-1.53904	0.028904	0.072319	0.835377	1645	2	-0.91769	0.81133	0.81093	0.999992	15185	0	-0.91769	0.072319	1.14075
1646	GOPC	4	-1.53904	0.028904	0.072319	0.835377	1646	2	-0.94196	0.22766	0.34197	0.999992	6437	1	-0.94196	0.072319	1.14075
1647	TBCD	4	-1.53774	0.028991	0.072513	0.836136	1647	3	-0.85485	0.317	0.40323	0.999992	7542	1	-0.85485	0.072513	1.13958
1648	PPP2R2A	4	-1.53766	0.028996	0.072522	0.836136	1648	3	-0.99539	0.31262	0.40069	0.999992	7492	1	-0.99539	0.072522	1.13953
1649	ELP4	4	-1.53633	0.029085	0.072707	0.836136	1649	3	-0.99275	0.98455	0.98456	0.999992	18652	0	-0.99275	0.072707	1.13842
1650	PDCD11	4	-1.53633	0.029085	0.072707	0.836136	1650	3	-0.83058	0.96192	0.96183	0.999992	18127	0	-0.83058	0.072707	1.13842
1651	SMCHD1	4	-1.53633	0.029085	0.072707	0.836136	1651	3	-0.85316	0.8167	0.81628	0.999992	15288	0	-0.85316	0.072707	1.13842
1652	UBE2H	4	-1.53633	0.029085	0.072707	0.836136	1652	3	-0.86323	0.99426	0.99432	0.999992	18877	0	-0.86323	0.072707	1.13842
1653	PRF1	4	-1.53633	0.029085	0.072707	0.836136	1653	3	-1.1691	0.97605	0.97603	0.999992	18440	0	-1.1691	0.072707	1.13842
1654	RIOK1	4	-1.53494	0.029178	0.072906	0.837914	1654	3	-0.95322	0.75463	0.75425	0.999992	14097	0	-0.95322	0.072906	1.13724
1655	PTPRCAP	4	-1.53292	0.029314	0.073196	0.839229	1655	3	-1.1472	0.098805	0.17693	0.980672	3427	1	-1.1472	0.073196	1.13551
1656	SEPP1	4	-1.53292	0.029314	0.073196	0.839229	1656	3	-1.1225	0.94024	0.94018	0.999992	17709	0	-1.1225	0.073196	1.13551
1657	LCE2C	4	-1.53292	0.029314	0.073196	0.839229	1657	3	-0.8426	0.39717	0.4527	0.999992	8398	1	-0.8426	0.073196	1.13551
1658	PELI1	4	-1.53292	0.029314	0.073196	0.839229	1658	3	-0.85854	0.99418	0.99423	0.999992	18875	0	-0.85854	0.073196	1.13551
1659	TRAF3IP3	4	-1.53027	0.029494	0.073571	0.841001	1659	3	-0.91834	0.99008	0.99011	0.999992	18784	0	-0.91834	0.073571	1.13329
1660	CNDP2	4	-1.53027	0.029494	0.073571	0.841001	1660	3	-0.90002	0.77747	0.77703	0.999992	14520	0	-0.90002	0.073571	1.13329
1661	KLHL24	4	-1.53027	0.029494	0.073571	0.841001	1661	3	-0.8149	0.97451	0.97446	0.999992	18413	0	-0.8149	0.073571	1.13329
1662	CLN5	4	-1.53027	0.029494	0.073571	0.841001	1662	3	-0.88871	0.91155	0.91135	0.999992	17133	0	-0.88871	0.073571	1.13329
1663	DNAJC11	4	-1.53027	0.029494	0.073571	0.841001	1663	3	-1.115	0.98733	0.98736	0.999992	18721	0	-1.115	0.073571	1.13329
1664	HSD11B2	4	-1.52847	0.029616	0.073833	0.842989	1664	2	-0.69317	0.51481	0.53438	0.999992	9918	1	-0.69317	0.073833	1.13175
1665	DCBLD1	4	-1.52847	0.029616	0.073833	0.842989	1665	2	-0.76561	0.39857	0.4536	0.999992	8418	1	-0.76561	0.073833	1.13175
1666	C16orf47	4	-1.52799	0.029649	0.073913	0.843408	1666	3	-0.83734	0.99418	0.99423	0.999992	18876	0	-0.83734	0.073913	1.13128
1667	PRPF3	4	-1.52479	0.029868	0.074389	0.843901	1667	3	-1.0862	0.92665	0.92644	0.999992	17446	0	-1.0862	0.074389	1.12849
1668	CD6	4	-1.52369	0.029944	0.074553	0.843901	1668	3	-0.98857	0.49085	0.51676	0.999992	9568	1	-0.98857	0.074553	1.12753
1669	KIZ	4	-1.52369	0.029944	0.074553	0.843901	1669	3	-1.0512	0.97152	0.9715	0.999992	18335	0	-1.0512	0.074553	1.12753
1670	UGT3A1	4	-1.52369	0.029944	0.074553	0.843901	1670	3	-1.0381	0.83663	0.83597	0.999992	15685	0	-1.0381	0.074553	1.12753
1671	DNAJC1	4	-1.52278	0.030007	0.074683	0.843901	1671	2	-0.5804	0.50655	0.52822	0.999992	9800	1	-0.5804	0.074683	1.12678
1672	AKTIP	4	-1.52278	0.030007	0.074683	0.843901	1672	2	-0.69433	0.57728	0.58408	0.999992	10841	1	-0.69433	0.074683	1.12678
1673	PAX3	4	-1.52278	0.030007	0.074683	0.843901	1673	3	-1.1226	0.80661	0.80623	0.999992	15099	0	-1.1226	0.074683	1.12678
1674	PNO1	4	-1.52278	0.030007	0.074683	0.843901	1674	2	-0.80438	0.49207	0.51764	0.999992	9578	1	-0.80438	0.074683	1.12678
1675	PCDHGB1	4	-1.52278	0.030007	0.074683	0.843901	1675	2	-0.8692	0.29213	0.38878	0.999992	7292	1	-0.8692	0.074683	1.12678
1676	WFIKKN2	4	-1.52211	0.030053	0.074786	0.843901	1676	1	0.16042	0.19891	0.30543	0.999992	5792	1	0.16042	0.074786	1.12618
1677	GTF3C6	4	-1.52211	0.030053	0.074786	0.843901	1677	1	-0.2271	0.070088	0.13951	0.956778	2783	1	-0.2271	0.074786	1.12618
1678	RCOR1	4	-1.52208	0.030055	0.074793	0.843901	1678	3	-0.8505	0.75646	0.75606	0.999992	14132	0	-0.8505	0.074793	1.12614
1679	RNF7	4	-1.52058	0.030159	0.075012	0.843901	1679	3	-1.05	0.66308	0.66246	0.999992	12402	1	-1.05	0.075012	1.12487
1680	DDX56	4	-1.52058	0.030159	0.075012	0.843901	1680	3	-1.1115	0.70995	0.70928	0.999992	13242	0	-1.1115	0.075012	1.12487
1681	PRMT7	4	-1.52058	0.030159	0.075012	0.843901	1681	3	-0.85017	0.686	0.68544	0.999992	12808	0	-0.85017	0.075012	1.12487
1682	RECQL	4	-1.52028	0.03018	0.07507	0.843901	1682	1	0.19106	0.53649	0.551	0.999992	10260	1	0.19106	0.07507	1.12453
1683	ITM2B	4	-1.52028	0.03018	0.07507	0.843901	1683	2	-0.29256	0.23345	0.34924	0.999992	6569	2	-0.29256	0.07507	1.12453
1684	MRPL57	2	-1.52017	0.030188	0.055237	0.798599	1684	2	-2.3845	0.96981	0.96975	0.999992	18294	0	-2.3845	0.055237	1.25777
1685	OC90	4	-1.51962	0.030226	0.075175	0.843901	1685	2	-0.95463	0.317	0.40323	0.999992	7541	1	-0.95463	0.075175	1.12393
1686	NPAS3	4	-1.51897	0.030271	0.075261	0.843901	1686	3	-1.1905	0.26937	0.37598	0.999992	7069	1	-1.1905	0.075261	1.12343
1687	LRRIQ1	4	-1.51738	0.030382	0.075501	0.843901	1687	1	-0.20022	0.53595	0.55059	0.999992	10247	1	-0.20022	0.075501	1.12205
1688	DIP2B	4	-1.51738	0.030382	0.075501	0.843901	1688	2	-1.0659	0.83096	0.83036	0.999992	15581	0	-1.0659	0.075501	1.12205
1689	ANKFN1	4	-1.51738	0.030382	0.075501	0.843901	1689	1	-0.16836	0.38646	0.44582	0.999992	8262	1	-0.16836	0.075501	1.12205
1690	LBHD1	4	-1.51532	0.030527	0.075805	0.843901	1690	3	-1.0268	0.87692	0.87648	0.999992	16473	0	-1.0268	0.075805	1.1203
1691	ANKRD13A	4	-1.51532	0.030527	0.075805	0.843901	1691	3	-1.0022	0.72419	0.72368	0.999992	13521	0	-1.0022	0.075805	1.1203
1692	CCNH	4	-1.51532	0.030527	0.075805	0.843901	1692	3	-1.1479	0.49207	0.51764	0.999992	9588	1	-1.1479	0.075805	1.1203
1693	SNRNP200	4	-1.51532	0.030527	0.075805	0.843901	1693	3	-1.5259	0.686	0.68544	0.999992	12787	0	-1.5259	0.075805	1.1203
1694	NDST4	4	-1.51532	0.030527	0.075805	0.843901	1694	3	-0.98581	0.61006	0.61252	0.999992	11415	1	-0.98581	0.075805	1.1203
1695	TMEM199	4	-1.51532	0.030527	0.075805	0.843901	1695	3	-1.0469	0.96695	0.9669	0.999992	18227	0	-1.0469	0.075805	1.1203
1696	SEC24B	4	-1.51391	0.030626	0.076009	0.843901	1696	3	-1.106	0.56075	0.57037	0.999992	10604	1	-1.106	0.076009	1.11913
1697	CRISP3	4	-1.51391	0.030626	0.076009	0.843901	1697	2	-0.87378	0.701	0.7003	0.999992	13083	0	-0.87378	0.076009	1.11913
1698	RPL3	3	-1.51293	0.030695	0.067886	0.829838	1698	2	-2.3319	0.87826	0.87838	0.999992	16511	0	-2.3319	0.067886	1.16822
1699	CHEK1	3	-1.51293	0.030695	0.067886	0.829838	1699	2	-1.0939	0.97768	0.97784	0.999992	18485	0	-1.0939	0.067886	1.16822
1700	RAE1	3	-1.51293	0.030695	0.067886	0.829838	1700	2	-2.3634	0.90797	0.90805	0.999992	17068	0	-2.3634	0.067886	1.16822
1701	SPPL2A	4	-1.51242	0.030731	0.076246	0.843901	1701	2	-0.84495	0.92974	0.92953	0.999992	17514	0	-0.84495	0.076246	1.11778
1702	LRIT3	4	-1.51193	0.030766	0.076319	0.843901	1702	2	-0.90024	0.78151	0.78108	0.999992	14614	0	-0.90024	0.076319	1.11737
1703	SAT2	4	-1.51159	0.03079	0.07637	0.843901	1703	3	-0.95359	0.50076	0.52395	0.999992	9708	1	-0.95359	0.07637	1.11708
1704	API5	4	-1.51159	0.03079	0.07637	0.843901	1704	3	-0.95767	0.96818	0.96811	0.999992	18249	0	-0.95767	0.07637	1.11708
1705	BRINP2	4	-1.51122	0.030816	0.076421	0.843901	1705	2	-0.58963	0.6604	0.65985	0.999992	12349	1	-0.58963	0.076421	1.11679
1706	ZFAND2A	4	-1.50993	0.030908	0.076646	0.843901	1706	3	-0.82551	0.96591	0.96585	0.999992	18210	0	-0.82551	0.076646	1.11551
1707	KCNQ2	4	-1.50959	0.030932	0.076702	0.843901	1707	3	-1.1062	0.53149	0.54712	0.999992	10179	1	-1.1062	0.076702	1.11519
1708	PPP2R2C	4	-1.5094	0.030946	0.07674	0.843901	1708	3	-0.97654	0.92014	0.91995	0.999992	17319	0	-0.97654	0.07674	1.11498
1709	FGF3	4	-1.5092	0.03096	0.076771	0.843901	1709	3	-0.90735	0.86488	0.86446	0.999992	16242	0	-0.90735	0.076771	1.1148
1710	TSPAN18	4	-1.50886	0.030984	0.076816	0.843901	1710	3	-1.0829	0.76524	0.76484	0.999992	14297	0	-1.0829	0.076816	1.11455
1711	NPRL3	4	-1.50709	0.031111	0.077107	0.843901	1711	3	-0.87248	0.62756	0.62857	0.999992	11714	1	-0.87248	0.077107	1.11291
1712	CEACAM21	4	-1.50709	0.031111	0.077107	0.843901	1712	3	-0.89616	0.37767	0.44019	0.999992	8170	1	-0.89616	0.077107	1.11291
1713	PTPN23	4	-1.50709	0.031111	0.077107	0.843901	1713	3	-0.90574	0.59811	0.60202	0.999992	11207	1	-0.90574	0.077107	1.11291
1714	DDX41	4	-1.50709	0.031111	0.077107	0.843901	1714	3	-0.8931	0.12655	0.21277	0.98903	4104	1	-0.8931	0.077107	1.11291
1715	PTCD3	4	-1.50709	0.031111	0.077107	0.843901	1715	3	-1.1597	0.87551	0.87506	0.999992	16446	0	-1.1597	0.077107	1.11291
1716	TRMT10A	3	-1.50704	0.031114	0.068502	0.834379	1716	2	-1.2693	0.20585	0.27253	0.999992	5967	1	-1.2693	0.068502	1.1643
1717	C2orf81	4	-1.50621	0.031174	0.077261	0.843901	1717	2	-1.0426	0.8761	0.87565	0.999992	16452	0	-1.0426	0.077261	1.11204
1718	OR51L1	4	-1.50621	0.031174	0.077261	0.843901	1718	2	-1.0772	0.96222	0.96213	0.999992	18130	0	-1.0772	0.077261	1.11204
1719	ELL3	4	-1.50621	0.031174	0.077261	0.843901	1719	2	-1.0497	0.93175	0.93152	0.999992	17551	0	-1.0497	0.077261	1.11204
1720	NRBP1	4	-1.50621	0.031174	0.077261	0.843901	1720	2	-0.88885	0.70731	0.70664	0.999992	13197	0	-0.88885	0.077261	1.11204
1721	CPT1B	4	-1.50621	0.031174	0.077261	0.843901	1721	2	-1.0183	0.6604	0.65985	0.999992	12350	1	-1.0183	0.077261	1.11204
1722	ADAM30	4	-1.50621	0.031174	0.077261	0.843901	1722	2	-0.66769	0.26032	0.37105	0.999992	6977	1	-0.66769	0.077261	1.11204
1723	PTH1R	4	-1.50557	0.03122	0.077347	0.843901	1723	3	-0.85609	0.93833	0.93829	0.999992	17656	0	-0.85609	0.077347	1.11156
1724	SLC39A10	4	-1.50221	0.031462	0.07788	0.843901	1724	2	-1.0167	0.84089	0.84017	0.999992	15782	0	-1.0167	0.07788	1.10857
1725	TXNDC16	4	-1.50221	0.031462	0.07788	0.843901	1725	2	-0.78809	0.92489	0.92469	0.999992	17404	0	-0.78809	0.07788	1.10857
1726	LENG1	4	-1.50221	0.031462	0.07788	0.843901	1726	2	-0.96136	0.9216	0.9214	0.999992	17347	0	-0.96136	0.07788	1.10857
1727	BARHL1	4	-1.50162	0.031505	0.07798	0.843901	1727	3	-1.1888	0.31895	0.40434	0.999992	7563	1	-1.1888	0.07798	1.10802
1728	RRP8	4	-1.50162	0.031505	0.07798	0.843901	1728	3	-0.8418	0.94503	0.9449	0.999992	17803	0	-0.8418	0.07798	1.10802
1729	TMEM261	4	-1.50162	0.031505	0.07798	0.843901	1729	3	-0.97924	0.76524	0.76484	0.999992	14303	0	-0.97924	0.07798	1.10802
1730	DHX36	4	-1.50162	0.031505	0.07798	0.843901	1730	3	-0.9921	0.23327	0.34899	0.999992	6565	1	-0.9921	0.07798	1.10802
1731	ZNF223	4	-1.50162	0.031505	0.07798	0.843901	1731	3	-0.89685	0.98049	0.98053	0.999992	18554	0	-0.89685	0.07798	1.10802
1732	TDP1	4	-1.50162	0.031505	0.07798	0.843901	1732	3	-0.98279	0.66308	0.66246	0.999992	12400	1	-0.98279	0.07798	1.10802
1733	EPB41L4B	4	-1.5004	0.031594	0.078161	0.843901	1733	2	-1.0012	0.40877	0.46018	0.999992	8536	1	-1.0012	0.078161	1.10701
1734	TUBGCP3	4	-1.49898	0.031697	0.078374	0.843901	1734	3	-1.1481	0.87347	0.87306	0.999992	16401	0	-1.1481	0.078374	1.10583
1735	SPG7	4	-1.49625	0.031897	0.078786	0.843901	1735	3	-0.86862	0.50005	0.52342	0.999992	9698	1	-0.86862	0.078786	1.10355
1736	C12orf40	4	-1.49625	0.031897	0.078786	0.843901	1736	3	-0.83712	0.92246	0.9223	0.999992	17361	0	-0.83712	0.078786	1.10355
1737	TM7SF2	4	-1.49625	0.031897	0.078786	0.843901	1737	3	-0.86216	0.66485	0.66427	0.999992	12442	1	-0.86216	0.078786	1.10355
1738	EXOSC2	4	-1.49625	0.031897	0.078786	0.843901	1738	3	-0.84282	0.686	0.68544	0.999992	12786	0	-0.84282	0.078786	1.10355
1739	DNLZ	4	-1.49518	0.031976	0.078951	0.843901	1739	2	-1.5668	0.93966	0.93964	0.999992	17698	0	-1.5668	0.078951	1.10264
1740	FHDC1	4	-1.49518	0.031976	0.078951	0.843901	1740	3	-1.1609	0.82113	0.82064	0.999992	15375	0	-1.1609	0.078951	1.10264
1741	IARS2	4	-1.49518	0.031976	0.078951	0.843901	1741	2	-1.3858	0.93966	0.93964	0.999992	17683	0	-1.3858	0.078951	1.10264
1742	SYMPK	4	-1.49518	0.031976	0.078951	0.843901	1742	3	-1.1244	0.98359	0.98361	0.999992	18620	0	-1.1244	0.078951	1.10264
1743	SCO2	4	-1.49518	0.031976	0.078951	0.843901	1743	2	-0.97277	0.82286	0.82238	0.999992	15411	0	-0.97277	0.078951	1.10264
1744	SERPINA1	4	-1.49518	0.031976	0.078951	0.843901	1744	2	-0.75436	0.81213	0.81173	0.999992	15205	0	-0.75436	0.078951	1.10264
1745	HOXD1	4	-1.49518	0.031976	0.078951	0.843901	1745	3	-1.1503	0.20031	0.30725	0.999992	5826	1	-1.1503	0.078951	1.10264
1746	ELOVL1	4	-1.49518	0.031976	0.078951	0.843901	1746	3	-1.1642	0.52961	0.54569	0.999992	10141	1	-1.1642	0.078951	1.10264
1747	HTR2B	4	-1.49518	0.031976	0.078951	0.843901	1747	2	-0.64899	0.7655	0.7651	0.999992	14307	0	-0.64899	0.078951	1.10264
1748	RFC4	4	-1.49518	0.031976	0.078951	0.843901	1748	2	-0.37671	0.1578	0.253	0.994774	4840	2	-0.37671	0.078951	1.10264
1749	GMEB2	4	-1.49518	0.031976	0.078951	0.843901	1749	2	-0.91845	0.92132	0.92112	0.999992	17338	0	-0.91845	0.078951	1.10264
1750	UBTFL1	4	-1.49518	0.031976	0.078951	0.843901	1750	2	-0.8047	0.42338	0.46984	0.999992	8708	1	-0.8047	0.078951	1.10264
1751	HIVEP3	3	-1.49432	0.032039	0.069899	0.835377	1751	2	-1.2543	0.66602	0.66605	0.999992	12453	0	-1.2543	0.069899	1.15553
1752	LOC100130451	4	-1.49322	0.03212	0.079248	0.843901	1752	3	-0.95068	0.30617	0.39687	0.999992	7426	1	-0.95068	0.079248	1.10101
1753	LPPR4	4	-1.49136	0.032258	0.079552	0.843901	1753	1	-0.098458	0.67994	0.67935	0.999992	12684	0	-0.098458	0.079552	1.09935
1754	ARPC5	4	-1.49136	0.032258	0.079552	0.843901	1754	1	-0.27614	0.7336	0.73314	0.999992	13697	0	-0.27614	0.079552	1.09935
1755	CLGN	4	-1.49136	0.032258	0.079552	0.843901	1755	1	0.79863	0.026097	0.065232	0.911394	1363	3	0.79863	0.065232	1.18554
1756	OR2A4	4	-1.49136	0.032258	0.079552	0.843901	1756	1	-0.027374	0.75254	0.75219	0.999992	14054	0	-0.027374	0.079552	1.09935
1757	NFKBIE	4	-1.49136	0.032258	0.079552	0.843901	1757	2	-0.40282	0.015279	0.040517	0.881193	872	1	-0.40282	0.040517	1.39236
1758	CENPW	4	-1.49136	0.032258	0.079552	0.843901	1758	1	-0.56512	0.686	0.68544	0.999992	12775	0	-0.56512	0.079552	1.09935
1759	CLCN6	4	-1.49136	0.032258	0.079552	0.843901	1759	1	0.031529	0.017561	0.045825	0.889556	982	1	0.031529	0.045825	1.3389
1760	DOLK	4	-1.49136	0.032258	0.079552	0.843901	1760	2	-0.79391	0.57407	0.58139	0.999992	10796	1	-0.79391	0.079552	1.09935
1761	ITK	4	-1.49136	0.032258	0.079552	0.843901	1761	2	-0.4211	0.63433	0.63482	0.999992	11835	1	-0.4211	0.079552	1.09935
1762	DNM1L	4	-1.49136	0.032258	0.079552	0.843901	1762	2	-0.67097	0.686	0.68544	0.999992	12765	0	-0.67097	0.079552	1.09935
1763	TLR6	4	-1.49136	0.032258	0.079552	0.843901	1763	1	0.20228	0.78266	0.78224	0.999992	14641	0	0.20228	0.079552	1.09935
1764	COX5A	4	-1.49136	0.032258	0.079552	0.843901	1764	1	-0.40476	0.38752	0.4465	0.999992	8274	1	-0.40476	0.079552	1.09935
1765	GNB2L1	4	-1.49136	0.032258	0.079552	0.843901	1765	2	-0.37802	0.87044	0.87001	0.999992	16341	0	-0.37802	0.079552	1.09935
1766	ERCC8	4	-1.49136	0.032258	0.079552	0.843901	1766	1	0.21731	0.23086	0.34603	0.999992	6507	2	0.21731	0.079552	1.09935
1767	ARHGEF28	4	-1.49136	0.032258	0.079552	0.843901	1767	2	-0.32437	0.5813	0.58747	0.999992	10916	1	-0.32437	0.079552	1.09935
1768	ZNF22	4	-1.49136	0.032258	0.079552	0.843901	1768	2	-0.77236	0.033094	0.080616	0.927706	1656	1	-0.77236	0.079552	1.09935
1769	LOC100652758	4	-1.49136	0.032258	0.079552	0.843901	1769	3	-0.71903	0.70944	0.70878	0.999992	13230	0	-0.71903	0.079552	1.09935
1770	ASB11	4	-1.49136	0.032258	0.079552	0.843901	1770	1	0.67248	0.056121	0.12093	0.948526	2424	2	0.67248	0.079552	1.09935
1771	PLD1	4	-1.49136	0.032258	0.079552	0.843901	1771	2	-0.46442	0.94095	0.94088	0.999992	17726	0	-0.46442	0.079552	1.09935
1772	MCM3AP	4	-1.49136	0.032258	0.079552	0.843901	1772	1	0.14895	0.010755	0.02985	0.865442	657	1	0.14895	0.02985	1.52506
1773	FMN1	4	-1.49136	0.032258	0.079552	0.843901	1773	1	-0.29099	0.85945	0.85898	0.999992	16130	0	-0.29099	0.079552	1.09935
1774	TOMM20	4	-1.49136	0.032258	0.079552	0.843901	1774	2	-0.35342	0.65149	0.65108	0.999992	12188	1	-0.35342	0.079552	1.09935
1775	ATR	4	-1.49136	0.032258	0.079552	0.843901	1775	2	0.15654	0.11774	0.2014	0.982471	3913	2	0.15654	0.079552	1.09935
1776	RABGGTA	4	-1.49136	0.032258	0.079552	0.843901	1776	2	-1.3791	0.097387	0.17515	0.980672	3399	1	-1.3791	0.079552	1.09935
1777	ERICH1	4	-1.49136	0.032258	0.079552	0.843901	1777	1	-0.84526	0.9454	0.94529	0.999992	17810	0	-0.84526	0.079552	1.09935
1778	QRFP	4	-1.49136	0.032258	0.079552	0.843901	1778	1	0.25941	0.049341	0.1119	0.946818	2250	1	0.25941	0.079552	1.09935
1779	ATP5A1	4	-1.49136	0.032258	0.079552	0.843901	1779	2	-0.35893	0.81598	0.81559	0.999992	15271	0	-0.35893	0.079552	1.09935
1780	C11orf86	4	-1.49136	0.032258	0.079552	0.843901	1780	1	0.18644	0.4554	0.4916	0.999992	9097	1	0.18644	0.079552	1.09935
1781	UBE2N	4	-1.49136	0.032258	0.079552	0.843901	1781	2	-1.0299	0.54431	0.5571	0.999992	10372	1	-1.0299	0.079552	1.09935
1782	TMEM114	4	-1.49136	0.032258	0.079552	0.843901	1782	1	0.15023	0.20941	0.31887	0.999992	6040	2	0.15023	0.079552	1.09935
1783	ZFP3	4	-1.49136	0.032258	0.079552	0.843901	1783	2	-0.43675	0.8343	0.83369	0.999992	15639	0	-0.43675	0.079552	1.09935
1784	SPEF2	4	-1.49136	0.032258	0.079552	0.843901	1784	2	-0.87585	0.81255	0.81217	0.999992	15214	0	-0.87585	0.079552	1.09935
1785	QPCT	4	-1.49136	0.032258	0.079552	0.843901	1785	1	0.44418	0.080425	0.1531	0.967616	3018	2	0.44418	0.079552	1.09935
1786	RRAGB	4	-1.49136	0.032258	0.079552	0.843901	1786	2	-0.84086	0.96755	0.96749	0.999992	18240	0	-0.84086	0.079552	1.09935
1787	WDR44	4	-1.49136	0.032258	0.079552	0.843901	1787	1	-0.25278	0.91255	0.91235	0.999992	17150	0	-0.25278	0.079552	1.09935
1788	BCL6B	4	-1.49136	0.032258	0.079552	0.843901	1788	1	0.24464	0.6706	0.67008	0.999992	12529	0	0.24464	0.079552	1.09935
1789	KLRF2	4	-1.49136	0.032258	0.079552	0.843901	1789	1	0.39012	0.038373	0.092161	0.936406	1867	2	0.39012	0.079552	1.09935
1790	SNRNP40	4	-1.49136	0.032258	0.079552	0.843901	1790	2	-0.78762	0.95258	0.95246	0.999992	17951	0	-0.78762	0.079552	1.09935
1791	LAMP3	4	-1.49136	0.032258	0.079552	0.843901	1791	1	0.29303	0.60849	0.61115	0.999992	11385	1	0.29303	0.079552	1.09935
1792	SLC9A3R2	4	-1.49136	0.032258	0.079552	0.843901	1792	2	0.095856	0.031823	0.077837	0.922417	1600	2	0.095856	0.077837	1.10881
1793	DARS2	4	-1.49136	0.032258	0.079552	0.843901	1793	2	-0.6245	0.71941	0.71877	0.999992	13430	0	-0.6245	0.079552	1.09935
1794	TMX4	4	-1.49131	0.032262	0.079563	0.843901	1794	2	-0.85421	0.61765	0.61944	0.999992	11533	1	-0.85421	0.079563	1.09929
1795	FAM160A2	4	-1.49054	0.032319	0.079707	0.843901	1795	3	-0.96494	0.64374	0.64374	0.999992	12030	1	-0.96494	0.079707	1.0985
1796	SLFN13	4	-1.49054	0.032319	0.079707	0.843901	1796	3	-0.95733	0.3177	0.40363	0.999992	7549	1	-0.95733	0.079707	1.0985
1797	CPSF7	4	-1.49054	0.032319	0.079707	0.843901	1797	3	-1.4613	0.73984	0.73932	0.999992	13815	0	-1.4613	0.079707	1.0985
1798	BBOX1	4	-1.49054	0.032319	0.079707	0.843901	1798	3	-0.83917	0.95242	0.95231	0.999992	17947	0	-0.83917	0.079707	1.0985
1799	CHURC1-FNTB	3	-1.49003	0.032357	0.07038	0.835377	1799	2	-1.3195	0.77872	0.77892	0.999992	14555	0	-1.3195	0.07038	1.15255
1800	SCAF11	4	-1.48917	0.032421	0.079915	0.843901	1800	2	-0.9337	0.94534	0.94523	0.999992	17809	0	-0.9337	0.079915	1.09737
1801	TMOD2	4	-1.48917	0.032421	0.079915	0.843901	1801	2	-0.7952	0.94237	0.9423	0.999992	17747	0	-0.7952	0.079915	1.09737
1802	PIPOX	4	-1.48917	0.032421	0.079915	0.843901	1802	2	-1.001	0.45942	0.4944	0.999992	9147	1	-1.001	0.079915	1.09737
1803	ETS1	4	-1.48917	0.032421	0.079915	0.843901	1803	2	-0.63424	0.407	0.45905	0.999992	8508	1	-0.63424	0.079915	1.09737
1804	KLK12	4	-1.48916	0.032422	0.079917	0.843901	1804	3	-0.87142	0.53552	0.55025	0.999992	10234	1	-0.87142	0.079917	1.09736
1805	TFIP11	4	-1.48838	0.03248	0.080046	0.844186	1805	3	-1.018	0.95957	0.95949	0.999992	18079	0	-1.018	0.080046	1.09666
1806	SLC2A13	4	-1.48838	0.03248	0.080046	0.844186	1806	3	-0.93869	0.72419	0.72368	0.999992	13522	0	-0.93869	0.080046	1.09666
1807	CSN2	4	-1.48768	0.032533	0.080151	0.844186	1807	3	-0.92722	0.44644	0.48546	0.999992	8991	1	-0.92722	0.080151	1.09609
1808	POLR1B	3	-1.48693	0.032589	0.070734	0.835377	1808	2	-1.3419	0.92354	0.92364	0.999992	17375	0	-1.3419	0.070734	1.15037
1809	OR52L1	4	-1.48588	0.032668	0.080441	0.8443	1809	2	-0.76228	0.55292	0.564	0.999992	10484	1	-0.76228	0.080441	1.09452
1810	CHKB	4	-1.48588	0.032668	0.080441	0.8443	1810	2	-0.63891	0.61958	0.62124	0.999992	11569	1	-0.63891	0.080441	1.09452
1811	ATG13	4	-1.48588	0.032668	0.080441	0.8443	1811	2	-0.82348	0.89484	0.89452	0.999992	16811	0	-0.82348	0.080441	1.09452
1812	CDK5RAP1	4	-1.4844	0.032779	0.080688	0.844763	1812	3	-0.78678	0.90304	0.9027	0.999992	16972	0	-0.78678	0.080688	1.09319
1813	EPB41L1	4	-1.4844	0.032779	0.080688	0.844763	1813	3	-1.0319	0.9855	0.9855	0.999992	18673	0	-1.0319	0.080688	1.09319
1814	RBBP5	4	-1.4844	0.032779	0.080688	0.844763	1814	3	-1.0319	0.94779	0.94775	0.999992	17846	0	-1.0319	0.080688	1.09319
1815	PPME1	4	-1.4844	0.032779	0.080688	0.844763	1815	3	-0.81111	0.02012	0.051758	0.9046	1088	1	-0.81111	0.051758	1.28602
1816	PIGB	4	-1.48403	0.032807	0.08075	0.844763	1816	2	-0.9133	0.60849	0.61115	0.999992	11384	1	-0.9133	0.08075	1.09286
1817	ZPR1	4	-1.48403	0.032807	0.08075	0.844763	1817	3	-1.5773	0.78221	0.78177	0.999992	14630	0	-1.5773	0.08075	1.09286
1818	ITSN2	4	-1.48249	0.032924	0.08101	0.846505	1818	3	-1.0783	0.74246	0.74197	0.999992	13865	0	-1.0783	0.08101	1.09146
1819	GH2	4	-1.4796	0.033144	0.081484	0.846505	1819	3	-0.86714	0.98433	0.98434	0.999992	18645	0	-0.86714	0.081484	1.08893
1820	ZNF879	4	-1.47953	0.033149	0.081493	0.846505	1820	2	-0.42615	0.52674	0.5435	0.999992	10095	1	-0.42615	0.081493	1.08888
1821	GABRA2	4	-1.47953	0.033149	0.081493	0.846505	1821	2	-0.76073	0.80121	0.80083	0.999992	14993	0	-0.76073	0.081493	1.08888
1822	GCA	4	-1.47953	0.033149	0.081493	0.846505	1822	3	-1.1025	0.90838	0.90811	0.999992	17077	0	-1.1025	0.081493	1.08888
1823	ZNF768	4	-1.47953	0.033149	0.081493	0.846505	1823	2	-0.62242	0.75184	0.75147	0.999992	14047	0	-0.62242	0.081493	1.08888
1824	FAM120AOS	4	-1.47953	0.033149	0.081493	0.846505	1824	2	-0.71413	0.78567	0.78524	0.999992	14702	0	-0.71413	0.081493	1.08888
1825	FAM127C	4	-1.47953	0.033149	0.081493	0.846505	1825	2	-0.94229	0.81133	0.81093	0.999992	15192	0	-0.94229	0.081493	1.08888
1826	ADAM33	4	-1.47953	0.033149	0.081493	0.846505	1826	2	-0.20828	0.0068613	0.020493	0.842817	456	2	-0.20828	0.020493	1.68839
1827	ZNF624	4	-1.47953	0.033149	0.081493	0.846505	1827	2	-0.98469	0.92334	0.92319	0.999992	17373	0	-0.98469	0.081493	1.08888
1828	GPBP1	4	-1.47953	0.033149	0.081493	0.846505	1828	2	-0.89572	0.87497	0.87452	0.999992	16436	0	-0.89572	0.081493	1.08888
1829	RPRD1A	4	-1.47953	0.033149	0.081493	0.846505	1829	2	-0.86811	0.83741	0.83674	0.999992	15702	0	-0.86811	0.081493	1.08888
1830	MCM6	4	-1.47953	0.033149	0.081493	0.846505	1830	2	-0.655	0.078368	0.15046	0.964245	2976	1	-0.655	0.081493	1.08888
1831	HBEGF	4	-1.47809	0.033259	0.081724	0.847983	1831	3	-0.85259	0.45137	0.48881	0.999992	9038	1	-0.85259	0.081724	1.08765
1832	FKBPL	4	-1.47809	0.033259	0.081724	0.847983	1832	3	-0.90126	0.71457	0.71387	0.999992	13346	0	-0.90126	0.081724	1.08765
1833	COMMD3	4	-1.47595	0.033423	0.082105	0.848714	1833	3	-0.77884	0.64507	0.64499	0.999992	12059	1	-0.77884	0.082105	1.08563
1834	DYRK2	4	-1.47595	0.033423	0.082105	0.848714	1834	3	-0.84024	0.84748	0.84686	0.999992	15907	0	-0.84024	0.082105	1.08563
1835	EPB41L2	4	-1.47595	0.033423	0.082105	0.848714	1835	3	-0.82608	0.98559	0.98559	0.999992	18674	0	-0.82608	0.082105	1.08563
1836	MAGEA2B	4	-1.47595	0.033423	0.082105	0.848714	1836	3	-0.8438	0.96944	0.96939	0.999992	18286	0	-0.8438	0.082105	1.08563
1837	OPALIN	4	-1.47595	0.033423	0.082105	0.848714	1837	3	-0.9169	0.38863	0.44718	0.999992	8291	1	-0.9169	0.082105	1.08563
1838	YARS	4	-1.47595	0.033423	0.082105	0.848714	1838	3	-1.0199	0.49315	0.5184	0.999992	9593	1	-1.0199	0.082105	1.08563
1839	DERA	4	-1.47595	0.033423	0.082105	0.848714	1839	3	-0.86923	0.72968	0.72916	0.999992	13632	0	-0.86923	0.082105	1.08563
1840	GUF1	4	-1.47363	0.033602	0.082497	0.851846	1840	3	-0.81545	0.7831	0.78269	0.999992	14650	0	-0.81545	0.082497	1.08356
1841	EHF	4	-1.47323	0.033633	0.082565	0.851878	1841	2	-0.74125	0.89844	0.89813	0.999992	16886	0	-0.74125	0.082565	1.0832
1842	UBTF	4	-1.47309	0.033644	0.082589	0.851878	1842	3	-0.75259	0.95911	0.95902	0.999992	18066	0	-0.75259	0.082589	1.08308
1843	CCDC176	3	-1.47308	0.033645	0.072336	0.835377	1843	2	-1.3117	0.050842	0.094245	0.936831	2293	1	-1.3117	0.072336	1.14065
1844	LEP	4	-1.47002	0.033883	0.083086	0.853656	1844	3	-0.80252	0.31042	0.39941	0.999992	7470	1	-0.80252	0.083086	1.08047
1845	CDH6	4	-1.47002	0.033883	0.083086	0.853656	1845	3	-0.81908	0.78807	0.78765	0.999992	14749	0	-0.81908	0.083086	1.08047
1846	ETF1	4	-1.46954	0.03392	0.083175	0.853656	1846	3	-1.0047	0.58441	0.59015	0.999992	10982	1	-1.0047	0.083175	1.08001
1847	SUPV3L1	4	-1.46954	0.03392	0.083175	0.853656	1847	2	-0.89907	0.9787	0.97873	0.999992	18506	0	-0.89907	0.083175	1.08001
1848	H2AFB3	4	-1.46954	0.03392	0.083175	0.853656	1848	2	-0.93043	0.77142	0.77103	0.999992	14401	0	-0.93043	0.083175	1.08001
1849	CINP	4	-1.46954	0.03392	0.083175	0.853656	1849	2	-0.87934	0.30522	0.3963	0.999992	7414	1	-0.87934	0.083175	1.08001
1850	FZD9	4	-1.46954	0.03392	0.083175	0.853656	1850	2	-1.0002	0.15266	0.24644	0.994774	4712	1	-1.0002	0.083175	1.08001
1851	SPATA3	4	-1.46814	0.03403	0.083429	0.853656	1851	1	-0.55249	0.50534	0.5273	0.999992	9775	1	-0.55249	0.083429	1.07868
1852	EHBP1L1	4	-1.46814	0.03403	0.083429	0.853656	1852	2	-0.75889	0.92411	0.92395	0.999992	17383	0	-0.75889	0.083429	1.07868
1853	NKX3-1	4	-1.46764	0.034069	0.083523	0.853656	1853	3	-0.91416	0.93802	0.93798	0.999992	17652	0	-0.91416	0.083523	1.07819
1854	PDHA1	4	-1.46735	0.034092	0.083571	0.853656	1854	3	-1.1487	0.052935	0.1167	0.947162	2348	1	-1.1487	0.083571	1.07794
1855	TEX13A	4	-1.46684	0.034132	0.08367	0.853656	1855	3	-0.80985	0.61408	0.6162	0.999992	11473	1	-0.80985	0.08367	1.07743
1856	CALR	4	-1.46684	0.034132	0.08367	0.853656	1856	3	-0.8107	0.45449	0.49095	0.999992	9082	1	-0.8107	0.08367	1.07743
1857	ZC3H7A	4	-1.46506	0.034272	0.083966	0.853656	1857	2	-0.95441	0.92074	0.92055	0.999992	17326	0	-0.95441	0.083966	1.0759
1858	ACE2	4	-1.46429	0.034333	0.084108	0.853656	1858	1	0.015244	0.80252	0.8021	0.999992	15024	0	0.015244	0.084108	1.07516
1859	CACFD1	4	-1.46429	0.034333	0.084108	0.853656	1859	2	-0.31382	0.72823	0.72772	0.999992	13605	0	-0.31382	0.084108	1.07516
1860	MTIF2	4	-1.46429	0.034333	0.084108	0.853656	1860	1	-0.44615	0.686	0.68544	0.999992	12790	0	-0.44615	0.084108	1.07516
1861	TSC22D1	4	-1.46429	0.034333	0.084108	0.853656	1861	2	-0.64588	0.94334	0.94323	0.999992	17770	0	-0.64588	0.084108	1.07516
1862	CRYL1	4	-1.46429	0.034333	0.084108	0.853656	1862	1	0.15615	0.60491	0.60802	0.999992	11324	1	0.15615	0.084108	1.07516
1863	HSPD1	4	-1.46429	0.034333	0.084108	0.853656	1863	2	-1.1059	0.037061	0.089277	0.934475	1821	1	-1.1059	0.084108	1.07516
1864	NR6A1	4	-1.46429	0.034333	0.084108	0.853656	1864	2	-0.33875	0.63002	0.63088	0.999992	11756	1	-0.33875	0.084108	1.07516
1865	ATPAF1	4	-1.46429	0.034333	0.084108	0.853656	1865	2	-0.22233	0.67907	0.6785	0.999992	12669	0	-0.22233	0.084108	1.07516
1866	HARBI1	4	-1.46392	0.034362	0.084163	0.853656	1866	3	-0.86403	0.98765	0.98767	0.999992	18723	0	-0.86403	0.084163	1.07488
1867	SASS6	4	-1.46392	0.034362	0.084163	0.853656	1867	3	-0.97239	0.74778	0.74732	0.999992	13976	0	-0.97239	0.084163	1.07488
1868	SPATA5L1	4	-1.46392	0.034362	0.084163	0.853656	1868	3	-0.92591	0.85747	0.857	0.999992	16092	0	-0.92591	0.084163	1.07488
1869	EXOC8	4	-1.46392	0.034362	0.084163	0.853656	1869	3	-0.93716	0.057587	0.12287	0.948857	2468	1	-0.93716	0.084163	1.07488
1870	PCNP	4	-1.46392	0.034362	0.084163	0.853656	1870	3	-0.73256	0.97415	0.97408	0.999992	18402	0	-0.73256	0.084163	1.07488
1871	PID1	4	-1.46097	0.034596	0.084641	0.853656	1871	3	-0.95226	0.92816	0.92795	0.999992	17480	0	-0.95226	0.084641	1.07242
1872	STRIP1	4	-1.46046	0.034637	0.084718	0.853656	1872	1	0.04644	0.11448	0.1973	0.982471	3826	1	0.04644	0.084718	1.07202
1873	GPR139	4	-1.46046	0.034637	0.084718	0.853656	1873	2	-0.72961	0.64659	0.64641	0.999992	12097	1	-0.72961	0.084718	1.07202
1874	HIST1H4D	4	-1.45981	0.034689	0.084824	0.853656	1874	2	-0.80668	0.86719	0.86675	0.999992	16282	0	-0.80668	0.084824	1.07148
1875	XYLT1	4	-1.45981	0.034689	0.084824	0.853656	1875	2	-0.28565	0.10068	0.1794	0.980672	3478	2	-0.28565	0.084824	1.07148
1876	CASC1	4	-1.45981	0.034689	0.084824	0.853656	1876	2	-0.87518	0.78736	0.78695	0.999992	14727	0	-0.87518	0.084824	1.07148
1877	CLTC	4	-1.45981	0.034689	0.084824	0.853656	1877	3	-1.0889	0.92042	0.92022	0.999992	17323	0	-1.0889	0.084824	1.07148
1878	DNAJB13	4	-1.45981	0.034689	0.084824	0.853656	1878	3	-1.1125	0.88302	0.8826	0.999992	16603	0	-1.1125	0.084824	1.07148
1879	SSX2IP	4	-1.45981	0.034689	0.084824	0.853656	1879	2	-0.97287	0.94525	0.94514	0.999992	17807	0	-0.97287	0.084824	1.07148
1880	TMEM128	4	-1.45981	0.034689	0.084824	0.853656	1880	2	-0.56637	0.80773	0.80735	0.999992	15118	0	-0.56637	0.084824	1.07148
1881	BRD2	4	-1.45981	0.034689	0.084824	0.853656	1881	2	-0.96494	0.90461	0.90428	0.999992	17003	0	-0.96494	0.084824	1.07148
1882	HAPLN2	4	-1.45971	0.034697	0.084838	0.853656	1882	3	-0.89426	0.99453	0.99457	0.999992	18883	0	-0.89426	0.084838	1.07141
1883	NPNT	4	-1.4592	0.034738	0.084933	0.853656	1883	2	-0.62486	0.51991	0.53827	0.999992	9987	1	-0.62486	0.084933	1.07092
1884	VN1R4	4	-1.4592	0.034738	0.084933	0.853656	1884	1	0.51048	0.23069	0.34581	0.999992	6502	2	0.51048	0.084933	1.07092
1885	RPL13	4	-1.4575	0.034874	0.085227	0.853656	1885	3	-1.2766	0.60143	0.60499	0.999992	11258	1	-1.2766	0.085227	1.06942
1886	CDC73	4	-1.4575	0.034874	0.085227	0.853656	1886	3	-1.0244	0.88872	0.88838	0.999992	16695	0	-1.0244	0.085227	1.06942
1887	PRKAR1A	4	-1.4575	0.034874	0.085227	0.853656	1887	3	-0.80275	0.99411	0.99416	0.999992	18871	0	-0.80275	0.085227	1.06942
1888	KLHDC3	4	-1.4575	0.034874	0.085227	0.853656	1888	3	-0.83891	0.77852	0.77808	0.999992	14548	0	-0.83891	0.085227	1.06942
1889	NDUFB1	4	-1.45699	0.034915	0.085312	0.853656	1889	1	-0.1468	0.8468	0.84618	0.999992	15889	0	-0.1468	0.085312	1.06899
1890	RPS6KA5	4	-1.45699	0.034915	0.085312	0.853656	1890	2	-0.40898	0.38028	0.44185	0.999992	8194	1	-0.40898	0.085312	1.06899
1891	DDOST	4	-1.45616	0.034982	0.085437	0.853656	1891	3	-0.7717	0.98205	0.98207	0.999992	18582	0	-0.7717	0.085437	1.06835
1892	ZBED5	4	-1.45499	0.035076	0.085654	0.853656	1892	2	-0.71914	0.66966	0.66914	0.999992	12516	0	-0.71914	0.085654	1.06725
1893	LOC100132146	4	-1.45389	0.035165	0.085836	0.853656	1893	3	-0.81574	0.62609	0.62724	0.999992	11687	1	-0.81574	0.085836	1.06633
1894	PIH1D3	4	-1.45389	0.035165	0.085836	0.853656	1894	3	-0.78303	0.62569	0.62688	0.999992	11676	1	-0.78303	0.085836	1.06633
1895	NQO1	4	-1.45389	0.035165	0.085836	0.853656	1895	3	-0.97764	0.97617	0.97615	0.999992	18445	0	-0.97764	0.085836	1.06633
1896	SLC35B2	4	-1.45389	0.035165	0.085836	0.853656	1896	3	-0.78015	0.8402	0.83949	0.999992	15764	0	-0.78015	0.085836	1.06633
1897	TPRN	4	-1.45389	0.035165	0.085836	0.853656	1897	3	-1.072	0.96579	0.96575	0.999992	18205	0	-1.072	0.085836	1.06633
1898	BMX	4	-1.45389	0.035165	0.085836	0.853656	1898	3	-0.73777	0.69907	0.69841	0.999992	13044	0	-0.73777	0.085836	1.06633
1899	ZNF781	4	-1.45389	0.035165	0.085836	0.853656	1899	3	-1.6362	0.52798	0.54443	0.999992	10118	1	-1.6362	0.085836	1.06633
1900	HHLA2	4	-1.45389	0.035165	0.085836	0.853656	1900	3	-0.90802	0.79734	0.79696	0.999992	14927	0	-0.90802	0.085836	1.06633
1901	DTYMK	3	-1.45267	0.035264	0.074795	0.843901	1901	1	-0.25445	0.6944	0.69439	0.999992	12950	0	-0.25445	0.074795	1.12613
1902	BCS1L	3	-1.45267	0.035264	0.074795	0.843901	1902	1	-0.7346	0.025766	0.055367	0.905466	1352	1	-0.7346	0.055367	1.25675
1903	C1orf109	3	-1.45267	0.035264	0.074795	0.843901	1903	2	-0.91348	0.97563	0.97582	0.999992	18431	0	-0.91348	0.074795	1.12613
1904	OR56A4	4	-1.45261	0.035269	0.086064	0.853656	1904	2	-0.2419	0.6391	0.63927	0.999992	11934	1	-0.2419	0.086064	1.06518
1905	SDR42E1	4	-1.45261	0.035269	0.086064	0.853656	1905	2	-0.10168	0.18766	0.29115	0.999992	5513	2	-0.10168	0.086064	1.06518
1906	HEATR6	4	-1.45261	0.035269	0.086064	0.853656	1906	2	-0.64547	0.98336	0.98338	0.999992	18611	0	-0.64547	0.086064	1.06518
1907	TM2D2	4	-1.45261	0.035269	0.086064	0.853656	1907	2	0.088336	0.16057	0.2565	0.994774	4917	2	0.088336	0.086064	1.06518
1908	P4HTM	4	-1.45261	0.035269	0.086064	0.853656	1908	1	0.26306	0.16886	0.26705	0.998103	5100	2	0.26306	0.086064	1.06518
1909	PARD6G	4	-1.45261	0.035269	0.086064	0.853656	1909	1	0.14237	0.2058	0.31424	0.999992	5958	2	0.14237	0.086064	1.06518
1910	PGM2L1	4	-1.4523	0.035294	0.086124	0.853656	1910	2	-0.53734	0.57803	0.58472	0.999992	10860	1	-0.53734	0.086124	1.06488
1911	HIST1H3F	4	-1.4523	0.035294	0.086124	0.853656	1911	2	-0.81139	0.31156	0.40008	0.999992	7482	1	-0.81139	0.086124	1.06488
1912	EXTL3	4	-1.4523	0.035294	0.086124	0.853656	1912	3	-1.1043	0.91526	0.91505	0.999992	17199	0	-1.1043	0.086124	1.06488
1913	TDRD3	4	-1.4523	0.035294	0.086124	0.853656	1913	2	-0.8561	0.6908	0.69022	0.999992	12885	0	-0.8561	0.086124	1.06488
1914	TPD52L2	4	-1.4523	0.035294	0.086124	0.853656	1914	2	-0.37561	0.13377	0.22216	0.991879	4270	2	-0.37561	0.086124	1.06488
1915	RSL1D1	4	-1.45172	0.035341	0.086215	0.853656	1915	3	-0.87017	0.43614	0.47849	0.999992	8870	1	-0.87017	0.086215	1.06442
1916	CEACAM19	4	-1.4504	0.035449	0.086456	0.853656	1916	3	-0.88963	0.84891	0.84833	0.999992	15926	0	-0.88963	0.086456	1.0632
1917	SEC61A1	4	-1.4504	0.035449	0.086456	0.853656	1917	3	-0.8054	0.99277	0.99283	0.999992	18840	0	-0.8054	0.086456	1.0632
1918	C5orf15	4	-1.4504	0.035449	0.086456	0.853656	1918	3	-1.0265	0.040967	0.097713	0.936831	1982	1	-1.0265	0.086456	1.0632
1919	RPF2	3	-1.45022	0.035463	0.075096	0.843901	1919	2	-1.3022	0.97444	0.97461	0.999992	18411	0	-1.3022	0.075096	1.12438
1920	MRE11A	4	-1.44993	0.035487	0.086529	0.853656	1920	2	-0.99624	0.93149	0.93127	0.999992	17545	0	-0.99624	0.086529	1.06284
1921	C1QTNF9B-AS1	4	-1.44956	0.035517	0.086579	0.853656	1921	3	-0.90846	0.98951	0.98954	0.999992	18767	0	-0.90846	0.086579	1.06259
1922	CCDC113	4	-1.44951	0.035521	0.086588	0.853656	1922	1	-0.45848	0.027284	0.067855	0.913495	1409	1	-0.45848	0.067855	1.16842
1923	PADI1	4	-1.44899	0.035564	0.086687	0.853656	1923	3	-1.099	0.99164	0.9917	0.999992	18817	0	-1.099	0.086687	1.06205
1924	RBM14-RBM4	4	-1.44899	0.035564	0.086687	0.853656	1924	3	-0.88068	0.051988	0.11543	0.947162	2323	1	-0.88068	0.086687	1.06205
1925	ARPC4	4	-1.44777	0.035664	0.086889	0.853656	1925	3	-1.0925	0.98915	0.98919	0.999992	18759	0	-1.0925	0.086889	1.06104
1926	IDI2	4	-1.44777	0.035664	0.086889	0.853656	1926	3	-0.79919	0.98288	0.98292	0.999992	18596	0	-0.79919	0.086889	1.06104
1927	UQCRFS1	4	-1.44777	0.035664	0.086889	0.853656	1927	3	-1.0208	0.6997	0.69906	0.999992	13062	0	-1.0208	0.086889	1.06104
1928	HTR3B	4	-1.44777	0.035664	0.086889	0.853656	1928	3	-0.87165	0.93113	0.93089	0.999992	17538	0	-0.87165	0.086889	1.06104
1929	DNMBP	4	-1.44687	0.035738	0.087044	0.853656	1929	2	-1.0299	0.96177	0.96169	0.999992	18124	0	-1.0299	0.087044	1.06026
1930	NEDD8	4	-1.44317	0.036044	0.087702	0.853656	1930	2	-0.84313	0.73126	0.73076	0.999992	13660	0	-0.84313	0.087702	1.05699
1931	GEMIN2	4	-1.44317	0.036044	0.087702	0.853656	1931	2	-0.15543	0.038694	0.092853	0.936831	1883	2	-0.15543	0.087702	1.05699
1932	RSG1	4	-1.44317	0.036044	0.087702	0.853656	1932	2	-0.56527	0.68347	0.6829	0.999992	12748	0	-0.56527	0.087702	1.05699
1933	STXBP6	4	-1.44317	0.036044	0.087702	0.853656	1933	2	-0.93324	0.65149	0.65108	0.999992	12184	1	-0.93324	0.087702	1.05699
1934	C6orf58	4	-1.44317	0.036044	0.087702	0.853656	1934	2	-0.99219	0.51422	0.5339	0.999992	9909	1	-0.99219	0.087702	1.05699
1935	XYLT2	4	-1.4429	0.036066	0.08774	0.853656	1935	3	-0.90118	0.98703	0.98706	0.999992	18703	0	-0.90118	0.08774	1.0568
1936	NPIPA5	4	-1.4429	0.036066	0.08774	0.853656	1936	3	-0.95009	0.063902	0.13122	0.953575	2615	1	-0.95009	0.08774	1.0568
1937	NPC1L1	4	-1.4429	0.036066	0.08774	0.853656	1937	3	-0.90584	0.97097	0.97092	0.999992	18326	0	-0.90584	0.08774	1.0568
1938	PRDM10	4	-1.44025	0.036287	0.08823	0.853656	1938	3	-1.0866	0.40903	0.46033	0.999992	8539	1	-1.0866	0.08823	1.05438
1939	DCLK2	4	-1.43853	0.036431	0.088543	0.853656	1939	3	-0.78358	0.39555	0.45167	0.999992	8376	1	-0.78358	0.088543	1.05285
1940	LUM	4	-1.43853	0.036431	0.088543	0.853656	1940	3	-0.86851	0.99293	0.99299	0.999992	18845	0	-0.86851	0.088543	1.05285
1941	UGT2A3	4	-1.43853	0.036431	0.088543	0.853656	1941	3	-0.95195	0.67907	0.6785	0.999992	12676	0	-0.95195	0.088543	1.05285
1942	LIMS2	4	-1.43853	0.036431	0.088543	0.853656	1942	3	-0.88277	0.99144	0.99149	0.999992	18804	0	-0.88277	0.088543	1.05285
1943	KIAA0355	4	-1.43853	0.036431	0.088543	0.853656	1943	3	-1.0156	0.94354	0.94345	0.999992	17775	0	-1.0156	0.088543	1.05285
1944	THAP6	4	-1.43853	0.036431	0.088543	0.853656	1944	3	-1.0252	0.12537	0.21128	0.988747	4080	1	-1.0252	0.088543	1.05285
1945	CASC5	4	-1.43853	0.036431	0.088543	0.853656	1945	3	-0.80543	0.81536	0.81498	0.999992	15264	0	-0.80543	0.088543	1.05285
1946	TAF6L	4	-1.43853	0.036431	0.088543	0.853656	1946	3	-0.9985	0.9743	0.97423	0.999992	18409	0	-0.9985	0.088543	1.05285
1947	CTAGE1	4	-1.43853	0.036431	0.088543	0.853656	1947	3	-0.74863	0.96879	0.96874	0.999992	18271	0	-0.74863	0.088543	1.05285
1948	TRIM44	4	-1.43853	0.036431	0.088543	0.853656	1948	3	-0.83347	0.75771	0.7573	0.999992	14157	0	-0.83347	0.088543	1.05285
1949	AMIGO2	4	-1.43408	0.036806	0.089351	0.853656	1949	3	-0.97979	0.92675	0.92654	0.999992	17456	0	-0.97979	0.089351	1.0489
1950	UBE2J2	4	-1.43405	0.036809	0.089358	0.853656	1950	2	-1.0046	0.58441	0.59015	0.999992	10950	1	-1.0046	0.089358	1.04887
1951	COMMD9	4	-1.43405	0.036809	0.089358	0.853656	1951	2	-0.53957	0.041168	0.098128	0.936831	1989	1	-0.53957	0.089358	1.04887
1952	RING1	4	-1.43405	0.036809	0.089358	0.853656	1952	2	-0.58315	0.97564	0.97559	0.999992	18432	0	-0.58315	0.089358	1.04887
1953	CYP7B1	4	-1.43405	0.036809	0.089358	0.853656	1953	1	0.032265	0.43531	0.47795	0.999992	8861	1	0.032265	0.089358	1.04887
1954	SNRNP48	4	-1.43405	0.036809	0.089358	0.853656	1954	1	-0.53664	0.0080487	0.023331	0.842817	521	1	-0.53664	0.023331	1.63207
1955	ZNF585A	4	-1.43405	0.036809	0.089358	0.853656	1955	2	-0.4231	0.02853	0.070554	0.913495	1469	1	-0.4231	0.070554	1.15148
1956	FRMD4B	4	-1.43405	0.036809	0.089358	0.853656	1956	2	-0.34545	0.17281	0.27218	0.999992	5194	1	-0.34545	0.089358	1.04887
1957	SNRPB2	4	-1.43405	0.036809	0.089358	0.853656	1957	2	-0.61933	0.87525	0.87481	0.999992	16440	0	-0.61933	0.089358	1.04887
1958	SEPTIN5	4	-1.43405	0.036809	0.089358	0.853656	1958	2	-0.47555	0.21708	0.32861	0.999992	6220	1	-0.47555	0.089358	1.04887
1959	PGGT1B	4	-1.43405	0.036809	0.089358	0.853656	1959	2	-0.66953	0.077049	0.14871	0.963608	2943	1	-0.66953	0.089358	1.04887
1960	DSN1	4	-1.43405	0.036809	0.089358	0.853656	1960	1	-0.27362	0.0029301	0.010445	0.77618	246	2	-0.27362	0.010445	1.98109
1961	MPHOSPH9	4	-1.43405	0.036809	0.089358	0.853656	1961	1	0.57301	0.12748	0.21402	0.98903	4130	2	0.57301	0.089358	1.04887
1962	BATF	4	-1.43405	0.036809	0.089358	0.853656	1962	2	-0.2528	0.64439	0.64433	0.999992	12047	1	-0.2528	0.089358	1.04887
1963	DPP4	4	-1.43405	0.036809	0.089358	0.853656	1963	2	-0.92431	0.16585	0.26326	0.997577	5039	1	-0.92431	0.089358	1.04887
1964	ACP2	4	-1.43405	0.036809	0.089358	0.853656	1964	1	-0.14606	0.48595	0.51327	0.999992	9501	1	-0.14606	0.089358	1.04887
1965	ASAH2	4	-1.43405	0.036809	0.089358	0.853656	1965	1	0.1598	0.47779	0.50736	0.999992	9400	1	0.1598	0.089358	1.04887
1966	MAF	4	-1.43405	0.036809	0.089358	0.853656	1966	2	-0.43666	0.96139	0.9613	0.999992	18114	0	-0.43666	0.089358	1.04887
1967	AKAP5	4	-1.43405	0.036809	0.089358	0.853656	1967	2	-0.51284	0.076389	0.14784	0.963054	2928	1	-0.51284	0.089358	1.04887
1968	ATOH1	4	-1.43405	0.036809	0.089358	0.853656	1968	1	-0.32574	0.92949	0.92928	0.999992	17506	0	-0.32574	0.089358	1.04887
1969	LRTM1	4	-1.43405	0.036809	0.089358	0.853656	1969	2	-0.6404	0.87821	0.87777	0.999992	16504	0	-0.6404	0.089358	1.04887
1970	LLPH	4	-1.43405	0.036809	0.089358	0.853656	1970	2	-0.072032	0.44422	0.48395	0.999992	8959	1	-0.072032	0.089358	1.04887
1971	PATL2	4	-1.43405	0.036809	0.089358	0.853656	1971	2	-0.56142	0.009802	0.027588	0.850471	620	1	-0.56142	0.027588	1.55928
1972	SCIN	4	-1.43405	0.036809	0.089358	0.853656	1972	1	0.15183	0.6725	0.67198	0.999992	12566	0	0.15183	0.089358	1.04887
1973	TERF2	4	-1.43405	0.036809	0.089358	0.853656	1973	2	-1.1765	0.10708	0.18775	0.980672	3649	1	-1.1765	0.089358	1.04887
1974	CDC42BPB	4	-1.43405	0.036809	0.089358	0.853656	1974	1	-0.2468	0.83854	0.83784	0.999992	15729	0	-0.2468	0.089358	1.04887
1975	COL6A6	4	-1.43405	0.036809	0.089358	0.853656	1975	1	0.4215	0.16624	0.26374	0.998083	5045	2	0.4215	0.089358	1.04887
1976	ADH1A	4	-1.43405	0.036809	0.089358	0.853656	1976	1	0.19136	0.06411	0.13151	0.953575	2620	2	0.19136	0.089358	1.04887
1977	SUCNR1	4	-1.43405	0.036809	0.089358	0.853656	1977	1	0.37284	0.16955	0.26795	0.998103	5119	2	0.37284	0.089358	1.04887
1978	RBMY1D	4	-1.43405	0.036809	0.089358	0.853656	1978	2	-0.45599	0.60991	0.61239	0.999992	11412	1	-0.45599	0.089358	1.04887
1979	MYSM1	4	-1.43405	0.036809	0.089358	0.853656	1979	2	-0.69224	0.82488	0.82433	0.999992	15453	0	-0.69224	0.089358	1.04887
1980	THSD7A	4	-1.43073	0.037091	0.089975	0.853656	1980	3	-1.0616	0.51141	0.5318	0.999992	9866	1	-1.0616	0.089975	1.04588
1981	TAS2R7	4	-1.43073	0.037091	0.089975	0.853656	1981	3	-0.84592	0.96065	0.96056	0.999992	18105	0	-0.84592	0.089975	1.04588
1982	HIST1H2AI	4	-1.43073	0.037091	0.089975	0.853656	1982	3	-0.72755	0.30771	0.39777	0.999992	7443	1	-0.72755	0.089975	1.04588
1983	NARS2	4	-1.43073	0.037091	0.089975	0.853656	1983	3	-0.74788	0.99028	0.9903	0.999992	18786	0	-0.74788	0.089975	1.04588
1984	ENTPD1	4	-1.429	0.037239	0.090293	0.853656	1984	3	-0.94403	0.71711	0.71644	0.999992	13396	0	-0.94403	0.090293	1.04435
1985	WRAP53	4	-1.4277	0.037351	0.090533	0.853656	1985	3	-1.5622	0.98777	0.9878	0.999992	18726	0	-1.5622	0.090533	1.04319
1986	HADHB	4	-1.4277	0.037351	0.090533	0.853656	1986	2	-0.93252	0.97928	0.97931	0.999992	18518	0	-0.93252	0.090533	1.04319
1987	MTA3	4	-1.4277	0.037351	0.090533	0.853656	1987	2	-0.71086	0.52912	0.54533	0.999992	10134	1	-0.71086	0.090533	1.04319
1988	CDK11B	4	-1.4277	0.037351	0.090533	0.853656	1988	2	-0.50831	0.15362	0.24767	0.994774	4740	1	-0.50831	0.090533	1.04319
1989	NSF	4	-1.4277	0.037351	0.090533	0.853656	1989	2	-0.93191	0.11523	0.19823	0.982471	3844	1	-0.93191	0.090533	1.04319
1990	PNPT1	4	-1.4277	0.037351	0.090533	0.853656	1990	2	-1.337	0.9738	0.97373	0.999992	18393	0	-1.337	0.090533	1.04319
1991	PFDN6	4	-1.4277	0.037351	0.090533	0.853656	1991	2	-1.4368	0.97299	0.97294	0.999992	18381	0	-1.4368	0.090533	1.04319
1992	PCDHGC3	4	-1.4277	0.037351	0.090533	0.853656	1992	2	-1.0206	0.9381	0.93807	0.999992	17654	0	-1.0206	0.090533	1.04319
1993	EIF6	4	-1.4277	0.037351	0.090533	0.853656	1993	2	-0.7717	0.49207	0.51764	0.999992	9587	1	-0.7717	0.090533	1.04319
1994	TBX10	4	-1.4277	0.037351	0.090533	0.853656	1994	2	-0.54018	0.7497	0.74929	0.999992	14013	0	-0.54018	0.090533	1.04319
1995	C12orf74	4	-1.4277	0.037351	0.090533	0.853656	1995	2	-0.54532	0.22019	0.33256	0.999992	6279	1	-0.54532	0.090533	1.04319
1996	ZNF474	4	-1.4277	0.037351	0.090533	0.853656	1996	3	-0.93081	0.96287	0.9628	0.999992	18147	0	-0.93081	0.090533	1.04319
1997	NENF	4	-1.4277	0.037351	0.090533	0.853656	1997	2	-0.92064	0.99067	0.99071	0.999992	18793	0	-0.92064	0.090533	1.04319
1998	ZNF615	4	-1.4277	0.037351	0.090533	0.853656	1998	2	-0.44778	0.6829	0.6823	0.999992	12744	0	-0.44778	0.090533	1.04319
[truncated: 17,115 more rows]
